# Supplementary material for: PfHDAC1 is an essential regulator of P. falciparum asexual proliferation and host cell invasion genes with a dynamic genomic occupancy responsive to artemisinin stress
Source: mBio. 2024 May 6;15(6):e02377-23. doi: 10.1128/mbio.02377-23 (PMC11237754; doi:10.1128/mbio.02377-23)
Supplement: Table S2 — Details of PfHDAC1 ChIP peaks called by MACS2 software. [file mbio.02377-23-s0008.xlsx]

## Sheet: Ring_10HPI
Peaks										Target Genes
chr	start	end	length	pileup	negativeLOG10(pvalue)	fold_enrichment	negativeLOG10(qvalue)			Gene	Description	FoldEnrichment
Pf3D7_12_v3	831103	832211	1109	100.81	76.5807	11.5302	73.1083			PF3D7_1220900	heterochromatin protein 1	11.5302
Pf3D7_04_v3	174693	175032	340	66.69	54.6212	11.4016	51.5512			PF3D7_0403100	regulator of chromosome condensation, putative	11.4016
Pf3D7_12_v3	887802	888227	426	81.24	62.2264	11.051	58.9706			PF3D7_1222400	AP2 domain transcription factor	11.051
Pf3D7_10_v3	1130120	1130604	485	81.67	62.7154	10.9011	59.5028			PF3D7_1027000	conserved Plasmodium protein, unknown function	10.9011
Pf3D7_11_v3	1	926	926	62.89	48.523	10.7616	45.4733			PF3D7_0527600	conserved Plasmodium protein, unknown function	10.1663
Pf3D7_03_v3	1063125	1067971	4847	62.59	46.2303	10.4885	43.2115			PF3D7_1406300	glycerophosphodiester phosphodiesterase	9.34993
Pf3D7_05_v3	1293229	1296218	2990	72.16	58.728	10.3443	55.7024			PF3D7_0620700	DnaJ protein, putative	9.34754
Pf3D7_07_v3	1087394	1090340	2947	75.42	60.4634	10.2667	57.4036			PF3D7_1404700	cysteine-rich small secreted protein CSS, putative	8.83164
Pf3D7_02_v3	1	1247	1247	60.11	44.7364	10.2512	41.7579			PF3D7_1475900	KELT protein	8.24758
Pf3D7_05_v3	1150014	1150459	446	59.46	49.4973	10.1663	46.6587			PF3D7_0730800	Plasmodium exported protein, unknown function	8.23463
Pf3D7_07_v3	111367	111686	320	58.52	44.6776	10.0254	41.7474			PF3D7_1302000	EMP1-trafficking protein	7.5017
Pf3D7_13_v3	2922306	2925236	2931	58.32	42.2017	9.90092	39.2753			PF3D7_0416900	conserved Plasmodium protein, unknown function	7.40405
Pf3D7_14_v3	1	1549	1549	56.27	40.4941	9.54408	37.6194			PF3D7_0621000	conserved Plasmodium protein, unknown function	7.29638
Pf3D7_06_v3	1416533	1418237	1705	55.38	39.7137	9.4963	36.8486			PF3D7_0410000	erythrocyte vesicle protein 1	6.82261
Pf3D7_11_v3	1931596	1932807	1212	72.98	54.1298	9.48208	51.1445			PF3D7_0715000	4-nitrophenylphosphatase	6.52714
Pf3D7_14_v3	227687	228091	405	75.32	51.8058	9.34993	48.7194			PF3D7_1213200	mediator of RNA polymerase II transcription subunit 18, putative	6.44111
Pf3D7_06_v3	860898	861205	308	62.44	44.9626	9.34754	42.0212			PF3D7_0501400	interspersed repeat antigen	6.27941
Pf3D7_07_v3	1	1747	1747	53.28	37.1684	9.13573	34.3536			PF3D7_0401800	Plasmodium exported protein (PHISTb), unknown function	6.27841
Pf3D7_14_v3	162396	162798	403	62.32	42.1614	8.83164	39.2623			PF3D7_1145400	dynamin-like protein	6.1712
Pf3D7_06_v3	1	792	792	50.91	35.2949	8.74357	32.5374			PF3D7_1372200	histidine-rich protein III	6.00687
Pf3D7_10_v3	1686713	1687656	944	52.39	35.3841	8.71167	32.6164			PF3D7_0200600	rifin	5.9679
Pf3D7_13_v3	1575230	1575549	320	55.93	38.7335	8.66598	35.9124			PF3D7_0304600	circumsporozoite (CS) protein	5.92711
Pf3D7_08_v3	1472154	1472805	652	50.25	34.1658	8.61312	31.4238			PF3D7_1369700	U2 small nuclear ribonucleoprotein A', putative	5.89929
Pf3D7_09_v3	1540733	1541735	1003	50.77	35.5518	8.60034	32.8157			PF3D7_0318200	DNA-directed RNA polymerase II subunit RPB1	5.86756
Pf3D7_07_v3	1317939	1318239	301	49.66	34.5388	8.53351	31.8095			PF3D7_0704600	HECT-type E3 ubiquitin ligase UT	5.85882
Pf3D7_04_v3	1199662	1200490	829	49.88	33.1924	8.37197	30.4884			PF3D7_0831800	histidine-rich protein II	5.83611
Pf3D7_07_v3	670662	670997	336	48.43	33.4858	8.31923	30.7872			PF3D7_0712800	erythrocyte membrane protein 1, PfEMP1	5.80302
Pf3D7_14_v3	3123245	3123663	419	77.49	48.4824	8.24758	45.4504			PF3D7_1254400	rifin	5.76341
Pf3D7_07_v3	1318886	1319252	367	51.13	35.0935	8.23463	32.3705			PF3D7_0400700	rifin	5.76308
Pf3D7_01_v3	479534	481021	1488	71.78	49.8444	8.1799	46.9629			PF3D7_1337800	calcium-dependent protein kinase 5	5.66887
Pf3D7_10_v3	1	927	927	47.34	31.0574	8.1416	28.391			PF3D7_1373500	erythrocyte membrane protein 1, PfEMP1	5.60052
Pf3D7_11_v3	2036975	2038340	1366	47.04	30.8395	8.05884	28.1797			PF3D7_1200100	erythrocyte membrane protein 1, PfEMP1	5.55715
Pf3D7_12_v3	2112761	2113069	309	52.45	34.3172	7.91641	31.5986			PF3D7_1103400	iron-sulfur cluster assembly protein SufD	5.45196
Pf3D7_13_v3	2805284	2806884	1601	73.55	50.0757	7.86407	47.2225			PF3D7_0527500	Hsc70-interacting protein	5.43717
Pf3D7_05_v3	1151122	1151424	303	47.62	31.1698	7.82405	28.5228			PF3D7_1434200	calmodulin	5.34543
Pf3D7_05_v3	1342833	1343557	725	45.37	29.0621	7.79707	26.4409			PF3D7_1434300	Hsp70/Hsp90 organizing protein	5.34543
Pf3D7_03_v3	83	3736	3654	45.65	29.1564	7.79395	26.5268			PF3D7_0315200	circumsporozoite- and TRAP-related protein	5.2918
Pf3D7_07_v3	1444621	1445207	587	44.35	28.0307	7.63768	25.4317			PF3D7_0600200	erythrocyte membrane protein 1, PfEMP1	5.28313
Pf3D7_08_v3	18639	19387	749	46.59	31.2008	7.63531	28.5822			PF3D7_0629300	phospholipase, putative	5.21201
Pf3D7_04_v3	1	467	467	44.1	28.6156	7.59639	26.0333			PF3D7_0411400	DEAD box ATP-dependent RNA helicase, putative	5.1747
Pf3D7_13_v3	113110	113501	392	50.17	30.9399	7.5017	28.2868			PF3D7_0501300	skeleton-binding protein 1	5.14117
Pf3D7_04_v3	736717	737134	418	60.64	37.3707	7.40405	34.5958			PF3D7_0309300	N2227-like protein, putative	5.11611
Pf3D7_12_v3	1	691	691	43.44	26.8502	7.3889	24.2817			PF3D7_0814200	DNA/RNA-binding protein Alba 1	5.05976
Pf3D7_13_v3	1	1103	1103	43.93	27.7882	7.3587	25.2146			PF3D7_0800200	erythrocyte membrane protein 1, PfEMP1	5.04322
Pf3D7_06_v3	861581	861877	297	48.52	29.9008	7.29638	27.2755			PF3D7_0108500	ELM2 domain-containing protein, putative	5.02683
Pf3D7_07_v3	1083609	1087173	3565	49.97	33.0441	7.24064	30.4387			PF3D7_0108600	DnaJ domain-containing protein, putative	5.02683
Pf3D7_13_v3	2783037	2783342	306	41.88	26.6425	7.22095	24.1141			PF3D7_0421300	erythrocyte membrane protein 1, PfEMP1	5.01295
Pf3D7_02_v3	946411	947102	692	42.65	26.0317	7.16078	23.5079			PF3D7_1041000	rifin	5.00873
Pf3D7_13_v3	2780974	2781300	327	41.24	26.1014	7.11432	23.5877			PF3D7_0400500	rifin	4.9931
Pf3D7_05_v3	1289448	1292951	3504	51.74	33.3262	7.04993	30.7129			PF3D7_1337700	phosphoinositide-binding protein PH2	4.98389
Pf3D7_04_v3	469109	469415	307	40.08	24.3232	6.82261	21.8442			PF3D7_1021700	VPS13 domain-containing protein, putative	4.96971
Pf3D7_07_v3	327752	328033	282	40.26	24.2801	6.79166	21.804			PF3D7_0610400	histone H3	4.94748
Pf3D7_01_v3	473950	474416	467	57.02	32.6515	6.75997	29.9771			PF3D7_0610500	peptidyl-tRNA hydrolase PTRHD1, putative	4.94748
Pf3D7_08_v3	427369	427737	369	82.93	46.4203	6.75045	43.4822			PF3D7_1473700	nucleoporin NUP116/NSP116, putative	4.94722
Pf3D7_05_v3	451225	451543	319	41.57	24.5557	6.67454	22.0667			PF3D7_0901500	rifin	4.89446
Pf3D7_13_v3	2801107	2801602	496	57.06	33.1185	6.66468	30.4617			PF3D7_0115700	erythrocyte membrane protein 1, PfEMP1	4.87653
Pf3D7_04_v3	588359	588698	340	47.03	27.5481	6.66083	25.014			PF3D7_1400500	rifin	4.8679
Pf3D7_08_v3	1445105	1445951	847	41.48	25.7566	6.59921	23.3078			PF3D7_0500500	rifin	4.86559
Pf3D7_07_v3	672589	672945	357	40.05	23.5968	6.52714	21.1381			PF3D7_0516900	60S ribosomal protein L2	4.85565
Pf3D7_07_v3	17690	18639	950	45.27	27.7854	6.51872	25.2788			PF3D7_0300100	erythrocyte membrane protein 1, PfEMP1	4.79625
Pf3D7_12_v3	1715710	1716059	350	54.17	30.0146	6.51533	27.3998			PF3D7_0712600	erythrocyte membrane protein 1, PfEMP1	4.74696
Pf3D7_12_v3	576353	576693	341	39.56	23.0968	6.44111	20.6466			PF3D7_1100100	erythrocyte membrane protein 1, PfEMP1	4.69064
Pf3D7_01_v3	1	404	404	37.7	21.831	6.43976	19.4011			PF3D7_0206700	adenylosuccinate lyase	4.68409
Pf3D7_03_v3	531093	531390	298	36.78	21.3048	6.36311	18.8846			PF3D7_0206800	merozoite surface protein 2	4.68409
Pf3D7_01_v3	640300	640851	552	36.87	21.1987	6.34154	18.7835			PF3D7_1000600	rifin	4.66247
Pf3D7_12_v3	775864	777665	1802	45.44	25.3266	6.28091	22.8444			PF3D7_0202000	knob-associated histidine-rich protein	4.64762
Pf3D7_05_v3	78691	79754	1064	50.45	26.775	6.27941	24.2171			PF3D7_0400100	erythrocyte membrane protein 1, PfEMP1	4.63875
Pf3D7_04_v3	104496	105312	817	44.55	24.5139	6.27841	22.0294			PF3D7_0207700	serine repeat antigen 4	4.62743
Pf3D7_12_v3	1745164	1745523	360	81.3	41.0969	6.23504	38.2291			PF3D7_1309700	vacuolar protein sorting-associated protein 18, putative	4.61534
Pf3D7_11_v3	1805052	1805429	378	35.99	19.9501	6.1712	17.5392			PF3D7_0412700	erythrocyte membrane protein 1, PfEMP1	4.58426
Pf3D7_05_v3	1	563	563	35.72	19.7353	6.16896	17.3247			PF3D7_0621700	RAP protein, putative	4.56286
Pf3D7_07_v3	671446	671837	392	36.46	21.6467	6.14185	19.2815			PF3D7_0711700	erythrocyte membrane protein 1, PfEMP1	4.55068
Pf3D7_12_v3	666763	667068	306	37.53	20.9118	6.13363	18.5039			PF3D7_0632500	erythrocyte membrane protein 1, PfEMP1	4.50682
Pf3D7_11_v3	1926188	1926701	514	54.35	29.6701	6.10868	27.0931			PF3D7_0207900	serine repeat antigen 2	4.50369
Pf3D7_13_v3	2800218	2800664	447	58	30.5689	6.09345	27.942			PF3D7_1025500	dynein, putative	4.49013
Pf3D7_13_v3	2840671	2841422	752	40.69	22.0612	6.00687	19.6304			PF3D7_0600300	rifin	4.47282
Pf3D7_07_v3	508419	508721	303	43.34	23.1696	5.98419	20.721			PF3D7_1221200	conserved Plasmodium protein, unknown function	4.46349
Pf3D7_02_v3	45734	46089	356	38.62	21.4214	5.9679	19.0228			PF3D7_0411100	mediator of RNA polymerase II transcription subunit 8, putative	4.46143
Pf3D7_11_v3	1926935	1927544	610	52.82	29.2389	5.95151	26.7014			PF3D7_0411200	PP-loop family protein, putative	4.46143
Pf3D7_02_v3	22446	23220	775	34.35	20.2137	5.94771	17.8821			PF3D7_1248700	conserved protein, unknown function	4.45184
Pf3D7_03_v3	221570	222284	715	45.62	23.4471	5.92711	20.9647			PF3D7_1407100	rRNA 2'-O-methyltransferase fibrillarin, putative	4.43398
Pf3D7_14_v3	779302	779581	280	34.06	18.7624	5.90594	16.4071			PF3D7_0101000	rifin	4.42989
Pf3D7_13_v3	2779825	2780555	731	35.07	21.1733	5.89929	18.8396			PF3D7_0200500	rifin	4.37912
Pf3D7_14_v3	3291387	3291936	550	33.89	18.444	5.87613	16.084			PF3D7_1018200	serine/threonine protein phosphatase 8, putative	4.35658
Pf3D7_03_v3	755306	755851	546	44.51	23.0331	5.86756	20.5752			PF3D7_0632800	erythrocyte membrane protein 1, PfEMP1	4.35612
Pf3D7_07_v3	217555	217972	418	42.09	21.7443	5.85882	19.3082			PF3D7_1200400	erythrocyte membrane protein 1, PfEMP1	4.354
Pf3D7_08_v3	1373520	1375101	1582	49.25	24.3484	5.83611	21.8365			PF3D7_0532900	rifin	4.33251
Pf3D7_11_v3	143231	143560	330	34.28	18.7706	5.83246	16.4197			PF3D7_0201000	rifin	4.31537
Pf3D7_07_v3	587956	588222	267	33.45	17.998	5.80302	15.649			PF3D7_0900300	rifin	4.29246
Pf3D7_12_v3	2250807	2251584	778	33.8	18.812	5.79707	16.4672			PF3D7_0924500	conserved Plasmodium membrane protein, unknown function	4.29239
Pf3D7_13_v3	1576784	1577237	454	36.71	20.6288	5.77489	18.2827			PF3D7_0207600	serine repeat antigen 5	4.28885
Pf3D7_12_v3	2215100	2215545	446	41.24	22.1593	5.76341	19.7578			PF3D7_1367800	secreted ookinete protein, putative	4.2551
Pf3D7_04_v3	63564	63993	430	49.64	25.4923	5.76308	22.9796			PF3D7_1150300	rifin	4.24885
Pf3D7_01_v3	474708	475266	559	52.62	28.3241	5.74024	25.8119			PF3D7_1040300	rifin	4.24878
Pf3D7_08_v3	1288393	1288911	519	49.65	24.7473	5.70086	22.2461			PF3D7_0831500	Plasmodium exported protein (PHIST), unknown function	4.22119
Pf3D7_14_v3	1546121	1546432	312	33	17.9613	5.69235	15.6438			PF3D7_0818900	heat shock protein 70	4.22035
Pf3D7_13_v3	1532060	1532429	370	32.66	17.7575	5.66887	15.437			PF3D7_0833100	rifin	4.21639
Pf3D7_08_v3	1276175	1276535	361	39.57	20.4983	5.63866	18.1118			PF3D7_0937300	rifin	4.20832
Pf3D7_13_v3	2892043	2892548	506	35.22	18.4345	5.60052	16.0862			PF3D7_0800100	erythrocyte membrane protein 1, PfEMP1	4.2015
Pf3D7_05_v3	1208269	1208582	314	32.08	17.0061	5.56737	14.6942			PF3D7_0222700	rifin	4.19853
Pf3D7_12_v3	16848	17089	242	32.04	16.6307	5.55715	14.3099			PF3D7_0900100	erythrocyte membrane protein 1, PfEMP1	4.19562
Pf3D7_14_v3	780831	781135	305	32.9	17.2127	5.48097	14.9057			PF3D7_0420900	erythrocyte membrane protein 1, PfEMP1	4.17785
Pf3D7_11_v3	144737	145037	301	33.44	17.3167	5.45196	15.0068			PF3D7_0401200	rifin	4.16385
Pf3D7_05_v3	1144812	1145259	448	35.26	17.7356	5.43717	15.4084			PF3D7_0732500	rifin	4.16
Pf3D7_12_v3	2264006	2265530	1525	51.15	24.5507	5.39709	22.0661			PF3D7_0833400	rifin	4.15664
Pf3D7_04_v3	573233	573540	308	41.94	20.6292	5.38309	18.2483			PF3D7_1100400	rifin	4.14977
Pf3D7_14_v3	1369642	1370296	655	31.96	16.2009	5.34543	13.9061			PF3D7_0421100	erythrocyte membrane protein 1, PfEMP1	4.13979
Pf3D7_11_v3	1929906	1930905	1000	43.66	21.0216	5.31019	18.6198			PF3D7_0412900	erythrocyte membrane protein 1, PfEMP1	4.1323
Pf3D7_03_v3	618685	619068	384	42.37	20.0526	5.2918	17.6556			PF3D7_0632700	rifin	4.12254
Pf3D7_06_v3	10706	10954	249	34.38	16.7768	5.28313	14.4585			PF3D7_1452500	syntaxin-6, putative	4.11828
Pf3D7_06_v3	1413079	1413429	351	30.29	15.2804	5.24991	13.0036			PF3D7_1300400	rifin	4.11623
Pf3D7_08_v3	6567	7290	724	40.3	20.4724	5.23277	18.1172			PF3D7_0113000	glutamic acid-rich protein GARP	4.1063
Pf3D7_06_v3	1205492	1206123	632	43.29	20.9158	5.21201	18.5347			PF3D7_0818000	U4/U6.U5 small nuclear ribonucleoprotein, putative	4.09622
Pf3D7_03_v3	531801	532082	282	30.77	15.3699	5.19691	13.1004			PF3D7_0723300	conserved protein, unknown function	4.09485
Pf3D7_04_v3	517610	518345	736	35.67	17.3716	5.1747	15.0562			PF3D7_0712300	erythrocyte membrane protein 1, PfEMP1	4.08689
Pf3D7_13_v3	1631213	1631500	288	29.61	14.8041	5.15589	12.5489			PF3D7_0223400	rifin	4.08138
Pf3D7_09_v3	1504997	1506261	1265	34.78	17.678	5.1477	15.3816			PF3D7_1479900	stevor	4.07992
Pf3D7_05_v3	68883	69438	556	40.9	19.0508	5.14117	16.6857			PF3D7_1000400	rifin	4.0707
Pf3D7_03_v3	398691	399426	736	50.13	22.4321	5.11611	19.9766			PF3D7_0909500	subpellicular microtubule protein 1, putative	4.05994
Pf3D7_04_v3	6748	7869	1122	29.51	14.6281	5.0946	12.3806			PF3D7_0412400	erythrocyte membrane protein 1, PfEMP1	4.04962
Pf3D7_08_v3	687793	688126	334	38.09	17.7997	5.05976	15.4807			PF3D7_0632200	rifin	4.04407
Pf3D7_08_v3	36135	36872	738	80.86	34.9308	5.04322	32.2075			PF3D7_1041100	rifin	4.0409
Pf3D7_01_v3	349288	349721	434	37.07	17.2541	5.02683	14.9374			PF3D7_1400800	rifin	4.03473
Pf3D7_05_v3	69824	70190	367	32.08	15.5314	5.02343	13.2669			PF3D7_1400600	rifin	4.01526
Pf3D7_04_v3	971176	971524	349	31.83	15.9723	5.01295	13.7459			PF3D7_0632400	rifin	4.01415
Pf3D7_10_v3	1632813	1633238	426	31.5	15.5435	5.00873	13.2964			PF3D7_0704800	protein phosphatase PPM12, putative	4.01273
Pf3D7_04_v3	60038	60445	408	33.6	15.8913	4.9931	13.6103			PF3D7_0632000	rifin	4.01014
Pf3D7_13_v3	1524007	1524284	278	28.59	13.9816	4.98389	11.7498			PF3D7_0100200	rifin	4.00664
Pf3D7_10_v3	877050	877417	368	40.29	17.9211	4.96971	15.5583			PF3D7_0632300	rifin	3.99802
Pf3D7_06_v3	444620	445264	645	42.18	19.5891	4.94748	17.2402			PF3D7_0700100	erythrocyte membrane protein 1, PfEMP1	3.99787
Pf3D7_14_v3	3000285	3001332	1048	44.21	19.2905	4.94722	16.9039			PF3D7_0413100	erythrocyte membrane protein 1, PfEMP1	3.98777
Pf3D7_14_v3	1372345	1372940	596	28.63	13.6421	4.94096	11.4056			PF3D7_1040100	rifin	3.982
Pf3D7_13_v3	2783639	2783908	270	28.18	13.5811	4.9135	11.3573			PF3D7_0413300	rifin	3.981
Pf3D7_09_v3	74952	75323	372	30.95	14.714	4.89446	12.466			PF3D7_0808700	erythrocyte membrane protein 1, PfEMP1	3.97613
Pf3D7_12_v3	6363	6879	517	28.92	14.0887	4.88248	11.8796			PF3D7_0425800	erythrocyte membrane protein 1, PfEMP1	3.97305
Pf3D7_01_v3	611945	612322	378	28.02	13.2302	4.87653	10.9985			PF3D7_0923800	thioredoxin reductase	3.97
Pf3D7_14_v3	17878	18207	330	31.87	14.8954	4.8679	12.6431			PF3D7_1373400	rifin	3.97
Pf3D7_05_v3	36561	37087	527	35.69	16.2217	4.86559	13.9366			PF3D7_1200500	rifin	3.96757
Pf3D7_01_v3	478077	479093	1017	39.39	17.2063	4.85833	14.8789			PF3D7_0515300	phosphatidylinositol 3-kinase	3.96064
Pf3D7_05_v3	712744	713074	331	40.47	18.0314	4.85565	15.704			PF3D7_1479400	rifin	3.95988
Pf3D7_13_v3	6913	8102	1190	31.15	15.1404	4.83364	12.9087			PF3D7_1404300	secreted ookinete adhesive protein, putative	3.95433
Pf3D7_04_v3	1182063	1182645	583	27.69	13.4189	4.81605	11.2253			PF3D7_1404400	ribosomal protein L16, mitochondrial, putative	3.95433
Pf3D7_07_v3	6336	7443	1108	43.14	18.9403	4.81332	16.5992			PF3D7_1300600	rifin	3.94769
Pf3D7_14_v3	779905	780214	310	29.14	13.6543	4.7963	11.429			PF3D7_1150400	erythrocyte membrane protein 1, PfEMP1	3.94718
Pf3D7_03_v3	39387	39754	368	27.87	13.4435	4.79625	11.2523			PF3D7_0307700	apicomplexan kinetochore protein 10, putative	3.94534
Pf3D7_10_v3	1582864	1584035	1172	37.14	16.5051	4.75015	14.1998			PF3D7_0216800	TMEM121 domain-containing protein, putative	3.93894
Pf3D7_07_v3	571279	571772	494	27.24	12.7741	4.74696	10.5719			PF3D7_0426000	erythrocyte membrane protein 1, PfEMP1	3.93892
Pf3D7_13_v3	2803862	2804951	1090	40.37	17.8025	4.7147	15.4881			PF3D7_0223500	erythrocyte membrane protein 1, PfEMP1	3.93137
Pf3D7_06_v3	1368120	1368983	864	56.78	23.7582	4.69878	21.2995			PF3D7_0732900	rifin	3.9221
Pf3D7_08_v3	1464287	1465942	1656	40.03	17.9487	4.69512	15.6419			PF3D7_0927800	cytochrome c oxidase subunit 5B, putative	3.91559
Pf3D7_11_v3	26992	27359	368	28.1	12.9413	4.69064	10.7346			PF3D7_0900200	rifin	3.91441
Pf3D7_09_v3	17646	18699	1054	31.4	14.3331	4.68566	12.1463			PF3D7_0702400	small exported membrane protein 1	3.91277
Pf3D7_02_v3	273795	274460	666	32.61	14.3527	4.68409	12.1121			PF3D7_0404600	conserved Plasmodium membrane protein, unknown function	3.89971
Pf3D7_04_v3	956817	957045	229	26.77	12.2772	4.67711	10.0787			PF3D7_1100300	rifin	3.86755
Pf3D7_10_v3	51838	52147	310	37.37	16.2706	4.66247	13.9977			PF3D7_0515000	pre-mRNA-splicing factor CWC2, putative	3.8523
Pf3D7_02_v3	104237	105346	1110	32.54	14.9181	4.64762	12.7058			PF3D7_1372700	rifin	3.81775
Pf3D7_04_v3	29470	29867	398	27.69	13.0915	4.63875	10.9269			PF3D7_1207700	41-3 protein	3.79525
Pf3D7_02_v3	311697	311965	269	35.49	15.3306	4.62743	13.0618			PF3D7_1207800	conserved Plasmodium protein, unknown function	3.79525
Pf3D7_13_v3	442611	442907	297	44.75	18.6642	4.61534	16.3165			PF3D7_1029800	heptatricopeptide repeat and RAP domain-containing protein, putative	3.78097
Pf3D7_02_v3	6943	8991	2049	40.36	17.6629	4.5992	15.377			PF3D7_1118300	insulinase, putative	3.78059
Pf3D7_07_v3	328923	329190	268	28.03	12.6927	4.5979	10.5			PF3D7_0400400	erythrocyte membrane protein 1, PfEMP1	3.77204
Pf3D7_04_v3	563739	564342	604	26.32	12.4561	4.58426	10.2993			PF3D7_1358000	patatin-like phospholipase, putative	3.77048
Pf3D7_01_v3	475534	476043	510	34.04	14.8188	4.5799	12.5698			PF3D7_0809100	erythrocyte membrane protein 1, PfEMP1	3.75867
Pf3D7_08_v3	1	310	310	26.23	11.9884	4.57728	9.81705			PF3D7_1432200	conserved Plasmodium protein, unknown function	3.74921
Pf3D7_03_v3	1055738	1057111	1374	36.93	15.4852	4.57439	13.2044			PF3D7_0803400	DNA repair and recombination protein RAD54, putative	3.74295
Pf3D7_06_v3	883507	883753	247	30.21	13.1156	4.56286	10.893			PF3D7_0422300	alpha tubulin 2	3.73902
Pf3D7_01_v3	7448	8000	553	30.52	13.1795	4.55776	10.9578			PF3D7_1205900	conserved protein, unknown function	3.73679
Pf3D7_07_v3	514146	514683	538	26.62	11.991	4.55068	9.81099			PF3D7_0500100	erythrocyte membrane protein 1, PfEMP1	3.73677
Pf3D7_12_v3	779622	780091	470	34.4	14.9116	4.53905	12.6773			PF3D7_1000200	rifin	3.72738
Pf3D7_07_v3	568903	569273	371	26.95	12.193	4.53647	10.0298			PF3D7_1131200	conserved Plasmodium protein, unknown function	3.7261
Pf3D7_13_v3	2891206	2891737	532	28.85	14.1955	4.52306	12.072			PF3D7_1131100	serpentine receptor 1, putative	3.7261
Pf3D7_02_v3	939178	940375	1198	31.98	14.4673	4.52091	12.2664			PF3D7_1240600	erythrocyte membrane protein 1, PfEMP1	3.71905
Pf3D7_11_v3	7032	8715	1684	43.95	18.1353	4.50884	15.8211			PF3D7_1038400	gametocyte-specific protein	3.70778
Pf3D7_12_v3	7112	7963	852	38.55	18.556	4.50749	16.3066			PF3D7_0506700	GTPase-activating protein, putative	3.68564
Pf3D7_06_v3	1356044	1356289	246	28.55	12.4544	4.50682	10.2649			PF3D7_1100200	erythrocyte membrane protein 1, PfEMP1	3.67415
Pf3D7_02_v3	320512	321031	520	37	15.436	4.50369	13.1642			PF3D7_1479600	rifin	3.66937
Pf3D7_04_v3	26112	27058	947	26.49	12.9482	4.50317	10.8218			PF3D7_0916400	conserved Plasmodium protein, unknown function	3.66762
Pf3D7_07_v3	588422	589101	680	31.55	14.8502	4.50037	12.6657			PF3D7_1300700	rifin	3.66692
Pf3D7_10_v3	1082303	1082636	334	39	16.0847	4.49013	13.8063			PF3D7_0406200	parasitophorous vacuole membrane protein S16	3.66267
Pf3D7_06_v3	15122	15476	355	27.72	12.1209	4.47282	9.93649			PF3D7_0420700	erythrocyte membrane protein 1, PfEMP1	3.65011
Pf3D7_12_v3	849583	849793	211	25.55	11.1335	4.46349	8.96069			PF3D7_1400300	rifin	3.64683
Pf3D7_04_v3	505710	506067	358	32.69	13.6638	4.46143	11.4251			PF3D7_0207800	serine repeat antigen 3	3.64338
Pf3D7_12_v3	1995919	1996304	386	35.78	14.7677	4.45184	12.5069			PF3D7_0401000	rifin	3.64144
Pf3D7_12_v3	2113620	2113919	300	30.43	13.1723	4.44073	10.9766			PF3D7_1400200	rifin	3.63881
Pf3D7_14_v3	259015	259318	304	31.92	13.5995	4.43398	11.394			PF3D7_1000300	rifin	3.63801
Pf3D7_01_v3	65919	66568	650	32.23	13.7036	4.42989	11.4853			PF3D7_0621200	pyridoxine biosynthesis protein PDX1	3.62146
Pf3D7_04_v3	169983	170282	300	31.85	13.349	4.41043	11.1336			PF3D7_0621100	tetratricopeptide repeat protein, putative	3.62146
Pf3D7_13_v3	2887038	2887251	214	25.12	10.8909	4.39969	8.72838			PF3D7_1370300	membrane associated histidine-rich protein 1	3.61799
Pf3D7_02_v3	41661	42598	938	28.42	13.3167	4.37912	11.1852			PF3D7_1479800	rifin	3.61741
Pf3D7_01_v3	27082	27890	809	25.02	11.8157	4.3632	9.71689			PF3D7_1209900	ABC transporter B family member 7, putative	3.61318
Pf3D7_04_v3	568331	568561	231	24.87	10.7436	4.35808	8.59034			PF3D7_0204100	Sel1 repeat-containing protein, putative	3.60221
Pf3D7_10_v3	725540	725906	367	35.61	14.4969	4.35658	12.2553			PF3D7_0115600	rifin	3.60133
Pf3D7_06_v3	1375160	1375487	328	30.89	13.1887	4.35612	10.9943			PF3D7_0937800	erythrocyte membrane protein 1, PfEMP1	3.59608
Pf3D7_12_v3	36915	37138	224	27.22	11.3654	4.354	9.18713			PF3D7_0300700	rifin	3.5942
Pf3D7_05_v3	1326527	1327303	777	36.38	14.6846	4.33251	12.4397			PF3D7_0100600	rifin	3.58519
Pf3D7_02_v3	57469	58103	635	38.05	15.7394	4.31537	13.4952			PF3D7_1240300	erythrocyte membrane protein 1, PfEMP1	3.58176
Pf3D7_09_v3	33669	34010	342	35.68	14.1922	4.29246	11.9655			PF3D7_0925800	regulator of nonsense transcripts 2, putative	3.58057
Pf3D7_09_v3	996608	997070	463	28.69	11.8463	4.29239	9.67019			PF3D7_1342400	casein kinase II beta chain	3.57132
Pf3D7_02_v3	306526	306828	303	31.89	13.0184	4.28885	10.8249			PF3D7_0800300	erythrocyte membrane protein 1, PfEMP1	3.56925
Pf3D7_04_v3	1193394	1194488	1095	26.01	11.3242	4.28703	9.1954			PF3D7_1200600	erythrocyte membrane protein 1, PfEMP1	3.56413
Pf3D7_11_v3	24060	24564	505	24.99	11.1752	4.26884	9.06651			PF3D7_1219300	erythrocyte membrane protein 1, PfEMP1	3.56172
Pf3D7_13_v3	2913396	2914315	920	34.01	13.3549	4.2617	11.148			PF3D7_0833500	erythrocyte membrane protein 1, PfEMP1	3.55641
Pf3D7_13_v3	2702978	2703293	316	34.22	13.6843	4.2551	11.4657			PF3D7_1316500	pre-mRNA-processing factor 40, putative	3.54764
Pf3D7_11_v3	2022285	2022557	273	24.23	10.4985	4.24885	8.38061			PF3D7_1335000	MSP7-like protein	3.54298
Pf3D7_10_v3	1609519	1610279	761	34.88	14.7269	4.24878	12.542			PF3D7_1366400	rhoptry protein RHOP148	3.53673
Pf3D7_13_v3	6234	6683	450	40.18	15.4702	4.24474	13.1943			PF3D7_0802300	periodic tryptophan protein 2, putative	3.53293
Pf3D7_05_v3	75094	76010	917	31.09	12.7677	4.23	10.5772			PF3D7_0200100	erythrocyte membrane protein 1, PfEMP1	3.52843
Pf3D7_04_v3	557400	557646	247	24.1	10.3032	4.22716	8.18236			PF3D7_1373100	rifin	3.5239
Pf3D7_09_v3	1	574	574	24.08	10.2172	4.22486	8.08871			PF3D7_0307800	PDZ domain-containing protein, putative	3.51746
Pf3D7_11_v3	1927792	1928624	833	32.76	13.5875	4.22176	11.4074			PF3D7_1335900	thrombospondin-related anonymous protein	3.51628
Pf3D7_08_v3	1353152	1353359	208	27.02	10.8395	4.22119	8.67587			PF3D7_0421200	rifin	3.50987
Pf3D7_08_v3	862151	862454	304	34.75	13.669	4.22035	11.447			PF3D7_1420000	splicing factor 3B subunit 4, putative	3.50843
Pf3D7_08_v3	1421287	1421624	338	25.45	10.7167	4.21639	8.58985			PF3D7_1030200	claudin-like apicomplexan microneme protein, putative	3.507
Pf3D7_09_v3	1474893	1475522	630	31.2	12.9757	4.20832	10.8038			PF3D7_1255100	rifin	3.50582
Pf3D7_08_v3	22104	22533	430	35.26	13.9187	4.2015	11.7371			PF3D7_0100100	erythrocyte membrane protein 1, PfEMP1	3.49036
Pf3D7_02_v3	896673	897293	621	29.31	12.3505	4.19853	10.2128			PF3D7_0712000	erythrocyte membrane protein 1, PfEMP1	3.48872
Pf3D7_09_v3	19935	20156	222	23.91	10.0508	4.19562	7.92562			PF3D7_1447800	calponin homology domain-containing protein, putative	3.48065
Pf3D7_05_v3	5796	6223	428	40.54	15.4789	4.18663	13.2224			PF3D7_0600500	rifin	3.47819
Pf3D7_04_v3	948424	948683	260	23.9	10.0619	4.17785	7.9443			PF3D7_1040500	rifin	3.47817
Pf3D7_08_v3	3919	4278	360	32.94	12.952	4.16896	10.7527			PF3D7_1300300	erythrocyte membrane protein 1, PfEMP1	3.47812
Pf3D7_04_v3	79716	79991	276	31.48	12.3754	4.16385	10.1842			PF3D7_0507100	60S ribosomal protein L4	3.47686
Pf3D7_07_v3	1403117	1403431	315	26.8	11.1068	4.16	8.97645			PF3D7_0801900	lysine-specific histone demethylase, putative	3.47101
Pf3D7_08_v3	1433219	1433494	276	23.7	10.1431	4.15664	8.04242			PF3D7_0632100	rifin	3.46609
Pf3D7_10_v3	7685	9327	1643	36.09	14.3016	4.15571	12.0942			PF3D7_0222500	rifin	3.46187
Pf3D7_11_v3	48755	49182	428	24.16	10.1508	4.14977	8.04127			PF3D7_1249700	conserved Plasmodium protein, unknown function	3.46042
Pf3D7_14_v3	1545042	1545286	245	28.86	11.5315	4.14798	9.36919			PF3D7_1108700	heat shock protein J2	3.45893
Pf3D7_03_v3	9047	10556	1510	28.99	11.6224	4.14181	9.49682			PF3D7_0314500	conserved Plasmodium protein, unknown function	3.45285
Pf3D7_04_v3	960345	960721	377	23.58	10.0228	4.13979	7.92252			PF3D7_0527000	DNA replication licensing factor MCM3, putative	3.44853
Pf3D7_04_v3	580749	581139	391	24.56	10.135	4.1323	8.01253			PF3D7_0500400	rifin	3.44544
Pf3D7_05_v3	8381	8711	331	27.52	10.9941	4.12566	8.85833			PF3D7_1238500	conserved Plasmodium protein, unknown function	3.44538
Pf3D7_06_v3	1372048	1372778	731	26.64	11.1568	4.12254	9.04977			PF3D7_1041300	erythrocyte membrane protein 1, PfEMP1	3.44231
Pf3D7_12_v3	19433	20137	705	25.22	10.677	4.11942	8.57821			PF3D7_1133200	conserved Plasmodium protein, unknown function	3.44223
Pf3D7_14_v3	2152193	2152552	360	27.34	10.8747	4.11828	8.72247			PF3D7_0930300	merozoite surface protein 1	3.44162
Pf3D7_13_v3	47777	48388	612	27.09	11.4799	4.11623	9.37777			PF3D7_0930200	leucine-rich repeat protein	3.44162
Pf3D7_06_v3	5572	5965	394	25.72	10.5789	4.11567	8.45131			PF3D7_1149900	stevor	3.43587
Pf3D7_01_v3	487982	488335	354	33.3	12.6669	4.1063	10.4575			PF3D7_0517500	UTP--glucose-1-phosphate uridylyltransferase, putative	3.42702
Pf3D7_06_v3	74229	74463	235	23.4	9.75051	4.10604	7.64559			PF3D7_1255200	erythrocyte membrane protein 1, PfEMP1	3.42596
Pf3D7_07_v3	326645	326953	309	23.93	10.0043	4.10509	7.90693			PF3D7_0423400	apical asparagine-rich protein AARP	3.42555
Pf3D7_02_v3	4826	5575	750	45.26	17.6926	4.104	15.4329			PF3D7_1462800	glyceraldehyde-3-phosphate dehydrogenase	3.4184
Pf3D7_08_v3	821545	821843	299	37.09	14.0012	4.09622	11.7764			PF3D7_0508100	SET domain protein, putative	3.41793
Pf3D7_10_v3	26085	26573	489	26.16	10.7419	4.09519	8.62913			PF3D7_0300200	rifin	3.40692
Pf3D7_07_v3	976856	977307	452	37.31	14.085	4.09485	11.8577			PF3D7_1106800	pseudo-tyrosine kinase-like protein	3.40303
Pf3D7_07_v3	549280	549612	333	23.93	9.95554	4.08689	7.85349			PF3D7_1000500	rifin	3.40208
Pf3D7_10_v3	1679127	1680771	1645	27.91	12.0162	4.08517	9.90773			PF3D7_1250100	osmiophilic body protein G377	3.39866
Pf3D7_02_v3	913629	914009	381	25	10.318	4.08138	8.2149			PF3D7_1309400	HORMA domain protein, putative	3.39785
Pf3D7_14_v3	3283337	3283712	376	32.35	12.2708	4.07992	10.0849			PF3D7_0505100	trafficking protein particle complex subunit 8, putative	3.39609
Pf3D7_01_v3	616608	617787	1180	25.48	10.6336	4.0751	8.54416			PF3D7_0115200	rifin	3.38963
Pf3D7_10_v3	44922	45837	916	31.46	12.3041	4.0707	10.1598			PF3D7_1479700	rifin	3.38759
Pf3D7_09_v3	431607	431890	284	37.31	13.9374	4.05994	11.7054			PF3D7_1479500	stevor	3.38738
Pf3D7_04_v3	553468	554121	654	27.95	11.0782	4.04962	8.95132			PF3D7_0937700	rifin	3.38333
Pf3D7_06_v3	1341492	1342000	509	24.15	9.92901	4.04407	7.84103			PF3D7_1040600	rifin	3.3814
Pf3D7_10_v3	1636037	1636662	626	23.68	9.69619	4.0409	7.59879			PF3D7_1008700	tubulin beta chain	3.38084
Pf3D7_04_v3	612943	613318	376	32.33	12.5622	4.03618	10.3964			PF3D7_0901300	rifin	3.37897
Pf3D7_14_v3	27454	28002	549	27.51	10.8582	4.03473	8.72237			PF3D7_0926100	protein kinase, putative	3.37334
Pf3D7_04_v3	972782	973176	395	22.91	9.48059	4.02701	7.39489			PF3D7_1235400	tetQ family GTPase, putative	3.37216
Pf3D7_01_v3	5946	7058	1113	25.4	11.3888	4.02469	9.32821			PF3D7_0110600	phosphatidylinositol-4-phosphate 5-kinase	3.37208
Pf3D7_14_v3	20980	21738	759	25.09	9.91255	4.01526	7.80889			PF3D7_0808600	erythrocyte membrane protein 1, PfEMP1	3.36864
Pf3D7_06_v3	1351194	1351880	687	24.89	9.84595	4.01415	7.73772			PF3D7_1432000	syntaxin, Qa-SNARE family	3.36767
Pf3D7_07_v3	240539	240826	288	34.18	12.7985	4.01273	10.6056			PF3D7_1448300	conserved protein, unknown function	3.36759
Pf3D7_06_v3	1336641	1337355	715	52.02	20.9312	4.01014	18.6005			PF3D7_0934700	UBX domain-containing protein, putative	3.35297
Pf3D7_01_v3	39396	39619	224	23.21	9.34552	4.00664	7.25205			PF3D7_1130200	60S ribosomal protein P0	3.34964
Pf3D7_06_v3	1347575	1348461	887	38.27	15.0639	3.99802	12.852			PF3D7_1480000	rifin	3.34307
Pf3D7_07_v3	25614	25825	212	22.74	9.09962	3.99787	7.00272			PF3D7_0712900	erythrocyte membrane protein 1, PfEMP1	3.34138
Pf3D7_04_v3	599711	599994	284	23.97	9.65162	3.98777	7.55785			PF3D7_1447000	40S ribosomal protein S5	3.3318
Pf3D7_10_v3	1603681	1604028	348	26.66	10.1235	3.982	7.99963			PF3D7_1254500	rifin	3.32493
Pf3D7_04_v3	609537	610262	726	38.33	14.7092	3.981	12.5013			PF3D7_1367100	U1 small nuclear ribonucleoprotein 70 kDa homolog, putative	3.32115
Pf3D7_08_v3	442948	443317	370	24.96	9.73381	3.97613	7.618			PF3D7_0900600	rifin	3.3042
Pf3D7_04_v3	1159768	1160061	294	22.59	9.22541	3.97305	7.1463			PF3D7_0312100	E3 ubiquitin-protein ligase	3.30081
Pf3D7_09_v3	963223	963518	296	33.58	12.431	3.97	10.2476			PF3D7_1356900	protein kinase 5	3.30019
Pf3D7_13_v3	2882126	2882393	268	26.06	10.1056	3.97	7.98952			PF3D7_1357000	elongation factor 1-alpha	3.30019
Pf3D7_12_v3	44267	44854	588	30.59	11.6592	3.96757	9.52184			PF3D7_1357100	elongation factor 1-alpha	3.30019
Pf3D7_04_v3	3532	3877	346	22.64	9.27843	3.96303	7.20556			PF3D7_1116000	rhoptry neck protein 4	3.29992
Pf3D7_05_v3	634263	634574	312	34.26	12.8491	3.96064	10.6723			PF3D7_1402800	conserved Plasmodium protein, unknown function	3.25634
Pf3D7_14_v3	3266415	3267275	861	32.29	12.3558	3.95988	10.2027			PF3D7_1240900	erythrocyte membrane protein 1, PfEMP1	3.25555
Pf3D7_14_v3	150278	150697	420	32.54	12.4914	3.95433	10.3334			PF3D7_0807100	DNA helicase PSH3	3.25507
Pf3D7_13_v3	54200	54789	590	22.44	9.13027	3.94769	7.05807			PF3D7_0807200	conserved Plasmodium membrane protein, unknown function	3.25507
Pf3D7_11_v3	2027912	2028123	212	24.68	9.48068	3.94718	7.37015			PF3D7_1246200	actin I	3.25108
Pf3D7_03_v3	330345	331210	866	33.14	12.7753	3.94534	10.6266			PF3D7_1002800	DnaJ protein, putative	3.25002
Pf3D7_02_v3	698186	698520	335	28.24	10.8206	3.93894	8.69293			PF3D7_1002700	conserved Plasmodium protein, unknown function	3.25002
Pf3D7_04_v3	1179243	1179566	324	22.39	9.19879	3.93892	7.13908			PF3D7_1146800	conserved Plasmodium protein, unknown function	3.24176
Pf3D7_02_v3	923178	923844	667	25.22	10.6062	3.93137	8.54229			PF3D7_0708400	heat shock protein 90	3.24161
Pf3D7_03_v3	368492	368756	265	22.35	9.01923	3.92858	6.94793			PF3D7_1218500	dynamin-like protein, putative	3.24125
Pf3D7_07_v3	1414942	1415252	311	26.99	10.3601	3.9221	8.24351			PF3D7_0404800	sporozoite-specific protein S10, putative	3.21781
Pf3D7_09_v3	1129478	1129780	303	31.01	11.4587	3.91559	9.30294			PF3D7_1305700	conserved Plasmodium protein, unknown function	3.21761
Pf3D7_09_v3	30100	30605	506	24.17	9.80356	3.91441	7.73205			PF3D7_1305800	conserved Plasmodium protein, unknown function	3.21761
Pf3D7_07_v3	101641	101916	276	23.92	9.47261	3.91277	7.39439			PF3D7_1254000	rifin	3.21739
Pf3D7_04_v3	253219	253553	335	36.73	13.2243	3.89971	11.0197			PF3D7_0411900	DNA polymerase alpha catalytic subunit A	3.21386
Pf3D7_07_v3	1438799	1440316	1518	37.86	13.156	3.8932	10.9567			PF3D7_1364400	conserved Plasmodium protein, unknown function	3.21321
Pf3D7_08_v3	1287856	1288133	278	30.52	11.2438	3.8879	9.09415			PF3D7_0214100	protein transport protein SEC31	3.20198
Pf3D7_07_v3	111884	112217	334	22.69	9.13866	3.88552	7.07824			PF3D7_0223200	rifin	3.20015
Pf3D7_13_v3	2893977	2894907	931	24.04	9.94788	3.88161	7.92135			PF3D7_0223300	erythrocyte membrane protein 1 (PfEMP1), exon 2	3.20015
Pf3D7_11_v3	45497	45832	336	22.04	8.86642	3.86755	6.81282			PF3D7_1301200	GBPH2 protein	3.19765
Pf3D7_06_v3	1407541	1408703	1163	24.63	10.7712	3.86621	8.75477			PF3D7_0510000	conserved Plasmodium protein, unknown function	3.19679
Pf3D7_09_v3	1533098	1534735	1638	28.07	10.7371	3.86572	8.63709			PF3D7_1107400	DNA repair protein RAD51	3.18453
Pf3D7_05_v3	6491	7707	1217	24.77	10.4465	3.85641	8.39769			PF3D7_0424700	serine/threonine protein kinase, FIKK family	3.18345
Pf3D7_05_v3	622222	622504	283	34.73	12.3627	3.8523	10.1801			PF3D7_1413400	30S ribosomal protein S9, putative	3.17898
Pf3D7_06_v3	38773	39465	693	24.81	9.56329	3.85076	7.49217			PF3D7_0900500	rifin	3.17813
Pf3D7_07_v3	585542	585941	400	25.6	10.0189	3.83737	7.94324			PF3D7_1461800	conserved Plasmodium protein, unknown function	3.17806
Pf3D7_08_v3	441311	441551	241	23.89	9.08292	3.83627	7.00322			PF3D7_0600600	erythrocyte membrane protein 1 (PfEMP1), exon 2	3.17774
Pf3D7_04_v3	469747	469982	236	22.44	8.78958	3.83529	6.73128			PF3D7_0600700	rifin	3.17774
Pf3D7_13_v3	2914579	2914915	337	22.34	9.02914	3.83305	6.9972			PF3D7_1108500	succinate--CoA ligase [ADP-forming] subunit alpha, putative	3.17492
Pf3D7_13_v3	2860665	2861282	618	23.88	9.07913	3.81775	7.00711			PF3D7_1232400	CWC16 domain-containing protein, putative	3.16668
Pf3D7_09_v3	5540	7048	1509	29.19	11.0461	3.81654	8.95333			PF3D7_1253700	rifin	3.16621
Pf3D7_04_v3	35069	35418	350	21.71	8.66077	3.81453	6.61901			PF3D7_1101100	rifin	3.16351
Pf3D7_05_v3	1116454	1116665	212	27.91	10.0057	3.81163	7.88048			PF3D7_1211300	DNA helicase MCM8, putative	3.16346
Pf3D7_05_v3	76379	78153	1775	57.73	21.6182	3.79525	19.2803			PF3D7_0425500	stevor	3.16329
Pf3D7_12_v3	354547	354763	217	30.36	10.7087	3.79525	8.56847			PF3D7_0209000	6-cysteine protein P230	3.16199
Pf3D7_14_v3	2670	2988	319	22.57	8.73612	3.78631	6.68182			PF3D7_0309500	asparagine synthetase [glutamine-hydrolyzing], putative	3.16161
Pf3D7_10_v3	1212741	1213026	286	27.52	10.1071	3.78097	8.00147			PF3D7_0104300	ubiquitin carboxyl-terminal hydrolase 1, putative	3.1586
Pf3D7_11_v3	698891	699167	277	29.38	10.5841	3.78059	8.46259			PF3D7_1020300	cytoplasmic dynein intermediate chain, putative	3.14621
Pf3D7_07_v3	977593	978201	609	36.18	12.526	3.77961	10.3373			PF3D7_1311900	V-type proton ATPase catalytic subunit A	3.14093
Pf3D7_06_v3	1410058	1410863	806	32.24	11.667	3.77734	9.54594			PF3D7_0223100	rifin	3.13847
Pf3D7_07_v3	27394	27738	345	51.09	16.6253	3.77563	14.313			PF3D7_0222800	stevor	3.1283
Pf3D7_02_v3	925183	926475	1293	21.92	8.84175	3.77333	6.81885			PF3D7_1000100	erythrocyte membrane protein 1, PfEMP1	3.12708
Pf3D7_04_v3	49959	50659	701	21.44	8.50613	3.77204	6.47298			PF3D7_0727000	vacuolar protein sorting-associated protein 53, putative	3.11512
Pf3D7_13_v3	2298230	2298564	335	31.83	11.2963	3.77048	9.14878			PF3D7_1431400	surface-related antigen SRA	3.11152
Pf3D7_08_v3	459170	459756	587	23.46	8.89813	3.75867	6.85723			PF3D7_1107000	U6 snRNA-associated Sm-like protein LSm4, putative	3.10925
Pf3D7_08_v3	463819	464411	593	27.92	9.92553	3.75491	7.83528			PF3D7_0922200	S-adenosylmethionine synthetase	3.10551
Pf3D7_14_v3	1263977	1264302	326	34.5	12.1532	3.74921	10.0035			PF3D7_1230700	protein transport protein SEC13	3.10069
Pf3D7_13_v3	2801812	2802668	857	30.13	11.1308	3.74342	9.02182			PF3D7_1212500	glycerol-3-phosphate 1-O-acyltransferase	3.09918
Pf3D7_08_v3	214827	215412	586	29.58	10.4461	3.74295	8.32251			PF3D7_0832000	stevor	3.09116
Pf3D7_04_v3	1022695	1024127	1433	29.19	10.5584	3.73902	8.45133			PF3D7_0900700	rifin	3.09074
Pf3D7_12_v3	265381	265670	290	38.99	13.1861	3.73679	10.9881			PF3D7_0605100	KH domain-containing protein, putative	3.08873
Pf3D7_05_v3	20788	21024	237	21.19	8.08664	3.73677	6.0414			PF3D7_1040800	rifin	3.07388
Pf3D7_10_v3	38537	39093	557	26.48	9.97012	3.72738	7.92			PF3D7_0612900	nucleolar GTP-binding protein 1, putative	3.06968
Pf3D7_11_v3	1198299	1198658	360	23.38	8.70717	3.7261	6.64595			PF3D7_0102200	ring-infected erythrocyte surface antigen	3.06962
Pf3D7_04_v3	51227	51555	329	21.21	8.09667	3.72537	6.0572			PF3D7_0418000	conserved Plasmodium protein, unknown function	3.06942
Pf3D7_09_v3	20854	21069	216	21.09	7.99738	3.72032	5.9534			PF3D7_1030300	conserved Plasmodium protein, unknown function	3.05714
Pf3D7_12_v3	1724807	1725326	520	21.08	8.18985	3.71905	6.16056			PF3D7_0306900	40S ribosomal protein S23, putative	3.04783
Pf3D7_10_v3	25181	25665	485	22.94	8.44591	3.71332	6.38715			PF3D7_0733000	erythrocyte membrane protein 1, PfEMP1	3.02952
Pf3D7_12_v3	14363	14953	591	22.19	8.49302	3.71202	6.46492			PF3D7_0823400	alpha/beta hydrolase, putative	3.02259
Pf3D7_10_v3	1519840	1520103	264	32	11.0588	3.70778	8.91701			PF3D7_0823300	histone acetyltransferase GCN5	3.02259
Pf3D7_06_v3	1382403	1382744	342	21.35	8.14086	3.70316	6.1094			PF3D7_0613400	50S ribosomal protein L18, apicoplast, putative	3.02238
Pf3D7_04_v3	1173434	1173692	259	35.17	11.7491	3.69908	9.57659			PF3D7_0602500	geranylgeranyl transferase type-2 subunit beta, putative	3.01229
Pf3D7_04_v3	595891	596204	314	22	8.34698	3.69677	6.31068			PF3D7_1319000	conserved Plasmodium protein, unknown function	3.01054
Pf3D7_05_v3	281311	281741	431	28.19	10.1527	3.68564	8.06356			PF3D7_0407700	TH1 domain-containing protein, putative	3.00877
Pf3D7_12_v3	39880	40090	211	20.83	7.82816	3.67645	5.79363			PF3D7_0404700	dipeptidyl aminopeptidase 3	3.00674
Pf3D7_11_v3	34601	35178	578	24.54	9.10574	3.67415	7.06677			PF3D7_1120800	conserved Plasmodium protein, unknown function	3.00609
Pf3D7_07_v3	20195	20640	446	20.79	7.86299	3.67	5.83378			PF3D7_1120700	conserved Plasmodium protein, unknown function	3.00609
Pf3D7_14_v3	3273220	3273760	541	21.08	8.08042	3.66937	6.05657			PF3D7_1040000	rifin	2.99958
Pf3D7_09_v3	684706	684973	268	32.3	10.9352	3.66762	8.7891			PF3D7_1451600	LCCL domain-containing protein	2.99878
Pf3D7_13_v3	57045	57451	407	29.73	10.4715	3.66692	8.40942			PF3D7_1368100	26S proteasome regulatory subunit RPN11, putative	2.9986
Pf3D7_04_v3	329247	329499	253	30.3	10.3796	3.66267	8.25414			PF3D7_1325100	phosphoribosylpyrophosphate synthetase	2.99338
Pf3D7_12_v3	2267570	2267961	392	31.92	10.7251	3.65891	8.60843			PF3D7_1368200	ABC transporter E family member 1, putative	2.99276
Pf3D7_04_v3	938343	938547	205	25.02	8.67358	3.65011	6.60033			PF3D7_0220000	liver stage antigen 3	2.99137
Pf3D7_14_v3	11209	11714	506	21.04	8.0508	3.64683	6.03699			PF3D7_1303400	LisH domain-containing protein, putative	2.99048
Pf3D7_03_v3	1040265	1041385	1121	20.68	7.86811	3.64559	5.84937			PF3D7_1303300	conserved Plasmodium protein, unknown function	2.99048
Pf3D7_02_v3	317866	318355	490	31.43	10.7404	3.64338	8.61722			PF3D7_0823200	RNA-binding protein, putative	2.98913
Pf3D7_04_v3	73387	74049	663	31.68	10.9025	3.64144	8.77631			PF3D7_0324900	erythrocyte membrane protein 1, PfEMP1	2.98715
Pf3D7_14_v3	7700	8031	332	22.04	8.15214	3.63881	6.12102			PF3D7_0101600	rifin	2.98233
Pf3D7_10_v3	42274	42605	332	27.15	9.32768	3.63801	7.25002			PF3D7_0321800	WD repeat-containing protein, putative	2.98091
Pf3D7_02_v3	942821	943203	383	21.79	8.22221	3.63759	6.20259			PF3D7_1357800	T-complex protein 1 subunit delta	2.97664
Pf3D7_04_v3	1165412	1165942	531	24.14	9.0963	3.63724	7.05401			PF3D7_1233200	conserved Plasmodium protein, unknown function	2.9759
Pf3D7_07_v3	547042	547872	831	20.58	7.99708	3.6346	5.99771			PF3D7_1362300	transmembrane and coiled-coil domain-containing protein 1, putative	2.96813
Pf3D7_06_v3	3351	3952	602	21.64	8.45639	3.62796	6.45846			PF3D7_1362200	RuvB-like helicase 3	2.96813
Pf3D7_04_v3	1159043	1159486	444	30.34	10.0544	3.62454	7.97561			PF3D7_1300100	erythrocyte membrane protein 1, PfEMP1	2.96338
Pf3D7_06_v3	871381	871640	260	31.99	10.7613	3.62146	8.63324			PF3D7_1137100	ribosomal protein S9, mitochondrial, putative	2.96142
Pf3D7_13_v3	2788605	2788934	330	28.32	9.81136	3.61799	7.71374			PF3D7_0410800	apicomplexan kinetochore protein 3, putative	2.95321
Pf3D7_14_v3	3279816	3280623	808	21.79	8.13172	3.61741	6.11554			PF3D7_0413200	rifin	2.95003
Pf3D7_12_v3	449417	449674	258	30.07	10.1293	3.61318	8.01149			PF3D7_1007700	AP2 domain transcription factor AP2-I	2.93636
Pf3D7_11_v3	94663	96784	2122	20.96	7.8455	3.61315	5.82614			PF3D7_1200200	rifin	2.92574
Pf3D7_02_v3	187287	187604	318	25	8.96142	3.60221	6.9141			PF3D7_0212600	secreted protein with altered thrombospondin repeat domain	2.9224
Pf3D7_04_v3	944886	945147	262	20.79	7.86198	3.60199	5.85416			PF3D7_0601900	conserved Plasmodium protein, unknown function	2.91907
Pf3D7_01_v3	604763	605013	251	21.69	7.97225	3.60133	5.94574			PF3D7_0801700	sentrin-specific protease 2, putative	2.91869
Pf3D7_12_v3	778766	779178	413	22.78	8.36653	3.59727	6.35597			PF3D7_0100800	rifin	2.91598
Pf3D7_09_v3	1502153	1502720	568	20.35	7.63841	3.59608	5.62874			PF3D7_1425600	zinc finger protein, putative	2.90831
Pf3D7_03_v3	61639	62219	581	21.04	7.75515	3.5942	5.73646			PF3D7_1412500	actin II	2.90647
Pf3D7_07_v3	4652	5072	421	29.76	10.1323	3.58908	8.02317			PF3D7_0207400	serine repeat antigen 7	2.89706
Pf3D7_01_v3	54309	54519	211	20.48	7.51291	3.58519	5.4965			PF3D7_0724700	bromodomain protein 6, putative	2.89427
Pf3D7_12_v3	1697219	1697786	568	20.54	7.63277	3.58176	5.62021			PF3D7_0724600	protein kinase, putative	2.89427
Pf3D7_09_v3	1036031	1036304	274	29.14	9.90262	3.58057	7.80643			PF3D7_1033600	pre-mRNA-splicing factor CEF1, putative	2.89182
Pf3D7_03_v3	1059131	1060092	962	43.4	15.3528	3.57922	13.1679			PF3D7_1331700	glutamine--tRNA ligase, putative	2.88437
Pf3D7_13_v3	1667654	1667992	339	30.71	10.4219	3.57132	8.32825			PF3D7_0833000	rifin	2.88382
Pf3D7_08_v3	45030	45283	254	24.94	8.47235	3.56925	6.41838			PF3D7_1211000	kinesin-X3, putative	2.87952
Pf3D7_12_v3	3555	4019	465	21.5	7.99348	3.5687	5.99551			PF3D7_0709100	Cg1 protein	2.87227
Pf3D7_02_v3	54403	54695	293	22.03	8.05677	3.56657	6.04793			PF3D7_0732000	stevor	2.86623
Pf3D7_12_v3	53956	54464	509	20.83	7.68705	3.56413	5.676			PF3D7_0934400	AP2 domain transcription factor, putative	2.85866
Pf3D7_12_v3	768742	768987	246	20.15	7.47686	3.56172	5.47195			PF3D7_1372600	rifin	2.85216
Pf3D7_08_v3	1440135	1440491	357	20.11	7.43299	3.55641	5.42353			PF3D7_0728600	RING zinc finger protein, putative	2.84565
Pf3D7_09_v3	430805	431409	605	28.93	9.93152	3.5558	7.85144			PF3D7_0703200	conserved Plasmodium protein, unknown function	2.84307
Pf3D7_09_v3	42351	42560	210	20.44	7.43953	3.55325	5.42774			PF3D7_0416000	RNA-binding protein, putative	2.83533
Pf3D7_08_v3	25732	26364	633	25.39	8.71043	3.55282	6.66423			PF3D7_0525600	RNA methyltransferase, putative	2.8353
Pf3D7_07_v3	59378	59975	598	25.98	9.21023	3.54764	7.15947			PF3D7_0525700	conserved protein, unknown function	2.8353
Pf3D7_13_v3	686005	686360	356	25.19	8.71227	3.54764	6.66338			PF3D7_1456800	V-type H(+)-translocating pyrophosphatase, putative	2.83042
Pf3D7_06_v3	1305569	1309381	3813	27.52	9.48955	3.5431	7.42552			PF3D7_0925600	zinc binding protein (Yippee), putative	2.82816
Pf3D7_13_v3	1416764	1417238	475	32.86	10.6184	3.54298	8.48416			PF3D7_0721000	conserved Plasmodium membrane protein, unknown function	2.82797
Pf3D7_04_v3	965399	965732	334	20.02	7.39162	3.5411	5.38931			PF3D7_0316900	E3 ubiquitin-protein ligase, putative	2.82543
Pf3D7_06_v3	1381677	1381911	235	20.01	7.30416	3.53922	5.2977			PF3D7_1209300	telomere repeat-binding zinc finger protein	2.82357
Pf3D7_03_v3	7551	8783	1233	29.81	10.6332	3.5381	8.55872			PF3D7_0623600	splicing factor-like protein 1, putative	2.81208
Pf3D7_13_v3	2658108	2658425	318	29.61	9.81823	3.53673	7.72532			PF3D7_0511500	RNA pseudouridylate synthase, putative	2.81136
Pf3D7_02_v3	922651	922857	207	19.99	7.24178	3.53463	5.23185			PF3D7_0414100	conserved Plasmodium membrane protein, unknown function	2.81049
Pf3D7_08_v3	169548	169844	297	28.19	9.56393	3.53293	7.48665			PF3D7_0700400	stevor	2.80953
Pf3D7_11_v3	24896	25137	242	19.96	7.24747	3.53011	5.24102			PF3D7_0505000	MMS19-like protein, putative	2.80832
Pf3D7_02_v3	27715	28073	359	22.75	8.05007	3.52843	6.03192			PF3D7_1323400	60S ribosomal protein L23	2.80555
Pf3D7_13_v3	2872263	2872569	307	19.92	7.39614	3.5239	5.39924			PF3D7_1323500	plasmepsin V	2.80555
Pf3D7_03_v3	339188	339553	366	27.05	9.08766	3.51746	7.01854			PF3D7_1240400	erythrocyte membrane protein 1, PfEMP1	2.80226
Pf3D7_13_v3	1464878	1465108	231	27.31	9.08927	3.51628	7.00921			PF3D7_0810300	protein phosphatase PPM5, putative	2.80096
Pf3D7_04_v3	967364	968164	801	23	8.3317	3.50987	6.32633			PF3D7_0723700	metallo-hydrolase/oxidoreductase, putative	2.79934
Pf3D7_14_v3	828969	829270	302	25.65	8.71014	3.50843	6.66119			PF3D7_0927300	fumarate hydratase	2.79547
Pf3D7_10_v3	1230700	1230992	293	34.93	11.0978	3.507	8.95522			PF3D7_1415400	Btz domain-containing protein, putative	2.78689
Pf3D7_12_v3	2238735	2239271	537	19.82	7.21943	3.50582	5.22155			PF3D7_0317200	cdc2-related protein kinase 4	2.78353
Pf3D7_08_v3	1437987	1438212	226	19.76	7.19326	3.49608	5.19912			PF3D7_1434700	mitochondrial import inner membrane translocase subunit TIM17, putative	2.77302
Pf3D7_04_v3	976435	976683	249	19.99	7.2969	3.49508	5.30648			PF3D7_0808900	rifin	2.77237
Pf3D7_12_v3	5607	6071	465	35.66	12.0775	3.49037	9.95502			PF3D7_1342600	myosin A	2.77031
Pf3D7_01_v3	31967	32460	494	19.72	7.17816	3.49036	5.18458			PF3D7_1238800	acyl-CoA synthetase	2.76949
Pf3D7_01_v3	30323	30825	503	21.34	7.58361	3.48984	5.59577			PF3D7_0925700	histone deacetylase 1	2.76652
Pf3D7_07_v3	534149	534357	209	19.71	7.08239	3.48872	5.08353			PF3D7_1312450	apical ring associated protein 1, putative	2.75565
Pf3D7_09_v3	1503195	1503413	219	19.68	7.0868	3.48246	5.09244			PF3D7_0815500	conserved Plasmodium protein, unknown function	2.74545
Pf3D7_09_v3	4010	4800	791	31.19	10.359	3.48176	8.26182			PF3D7_0815600	eukaryotic translation initiation factor 3 subunit G, putative	2.74545
Pf3D7_14_v3	1948672	1949022	351	29.71	9.67777	3.48065	7.58474			PF3D7_0203600	conserved Plasmodium protein, unknown function	2.74449
Pf3D7_06_v3	26764	27364	601	24.05	8.44921	3.47819	6.45725			PF3D7_0212100	conserved Plasmodium protein, unknown function	2.7435
Pf3D7_10_v3	1616334	1616664	331	19.65	7.17751	3.47817	5.19089			PF3D7_0937500	rifin	2.72726
Pf3D7_13_v3	41483	41988	506	21.61	7.6379	3.47812	5.63288			PF3D7_0420300	AP2 domain transcription factor, putative	2.71386
Pf3D7_08_v3	46060	46395	336	19.65	7.16034	3.47792	5.16958			PF3D7_0408500	flap endonuclease 1	2.71272
Pf3D7_05_v3	295524	295862	339	26.32	8.83188	3.47686	6.77619			PF3D7_0816600	chaperone protein ClpB1	2.70078
Pf3D7_04_v3	953192	953730	539	19.61	7.36606	3.47176	5.39446			PF3D7_0106700	small ribosomal subunit assembling AARP2 protein	2.69926
Pf3D7_08_v3	138043	138324	282	26.7	8.95799	3.47101	6.90391			PF3D7_1040700	rifin	2.69491
Pf3D7_06_v3	1338238	1338811	574	23.94	8.429	3.46609	6.4094			PF3D7_1117400	conserved Plasmodium protein, unknown function	2.69434
Pf3D7_02_v3	889984	891111	1128	36.06	12.072	3.46187	9.96592			PF3D7_0900400	rifin	2.69211
Pf3D7_12_v3	2023510	2023857	348	21.29	7.45134	3.46042	5.44824			PF3D7_1033200	early transcribed membrane protein 10.2	2.68689
Pf3D7_11_v3	374371	374721	351	24.77	8.35086	3.45893	6.31016			PF3D7_0423500	glideosome associated protein with multiple membrane spans 2	2.68512
Pf3D7_13_v3	18580	18837	258	19.53	6.99619	3.45808	5.00534			PF3D7_1015300	methionine aminopeptidase 1b, putative	2.68442
Pf3D7_03_v3	583655	583928	274	19.5	6.99566	3.45285	5.00884			PF3D7_1015400	RMI1 domain-containing protein, putative	2.68442
Pf3D7_05_v3	1126572	1126861	290	33.92	10.6393	3.44853	8.51484			PF3D7_1201600	NIMA related kinase 3	2.68278
Pf3D7_05_v3	33569	34129	561	22.02	7.68942	3.44544	5.69244			PF3D7_1201500	GPN-loop GTPase, putative	2.68278
Pf3D7_12_v3	1597094	1597574	481	25.95	8.80645	3.44538	6.76853			PF3D7_1466100	protein phosphatase containing kelch-like domains	2.67963
Pf3D7_10_v3	1648864	1650415	1552	20.53	7.57512	3.44231	5.61742			PF3D7_0709000	chloroquine resistance transporter	2.67621
Pf3D7_11_v3	1284872	1285135	264	33.17	10.3849	3.44223	8.26629			PF3D7_1328800	transcriptional regulatory protein sir2a	2.67532
Pf3D7_09_v3	1200470	1200686	217	21.29	7.3062	3.44162	5.29998			PF3D7_1356100	conserved Plasmodium protein, unknown function	2.67379
Pf3D7_MIT_v3	5284	5967	684	154.19	40.5058	3.43818	37.6335			PF3D7_0927200	zinc finger protein, putative	2.67212
Pf3D7_12_v3	764497	765059	563	28.21	9.0466	3.4376	6.96804			PF3D7_0919900	regulator of chromosome condensation-PP1-interacting protein	2.66479
Pf3D7_11_v3	2010560	2010874	315	29.63	9.46997	3.43587	7.38421			PF3D7_API04700	iron-sulfur cluster assembly protein SufB	2.66011
Pf3D7_03_v3	1004048	1004310	263	21.64	7.52524	3.43453	5.53216			PF3D7_1361500	PH domain-containing protein, putative	2.65852
Pf3D7_10_v3	1651774	1652646	873	20.96	7.27037	3.42928	5.2758			PF3D7_1124600	ethanolamine kinase	2.65639
Pf3D7_05_v3	736522	736760	239	31.01	9.75855	3.42702	7.65868			PF3D7_1124500	pyruvate dehydrogenase E1 component subunit alpha	2.65639
Pf3D7_12_v3	2247922	2248777	856	21.1	7.5484	3.42596	5.5605			PF3D7_1040200	stevor	2.65558
Pf3D7_04_v3	1056133	1056389	257	20.03	7.08006	3.42555	5.09637			PF3D7_0708900	protein SCO1, putative	2.65358
Pf3D7_01_v3	518133	518465	333	19.64	7.11998	3.42189	5.15792			PF3D7_1033100	S-adenosylmethionine decarboxylase/ornithine decarboxylase	2.65347
Pf3D7_14_v3	2559511	2560041	531	25.75	8.31652	3.4184	6.26671			PF3D7_0710000	conserved Plasmodium protein, unknown function	2.65016
Pf3D7_05_v3	336312	336556	245	26.45	8.57084	3.41793	6.5177			PF3D7_0901400	rifin	2.64784
Pf3D7_04_v3	32563	33014	452	19.24	6.88067	3.40851	4.90733			PF3D7_1448500	conserved Plasmodium protein, unknown function	2.64609
Pf3D7_03_v3	46795	47014	220	19.23	6.80324	3.40692	4.8239			PF3D7_1237200	conserved Plasmodium protein, unknown function	2.64577
Pf3D7_04_v3	941394	941829	436	19.21	6.92198	3.40389	4.95152			PF3D7_1222500	diphthine--ammonia ligase, putative	2.64011
Pf3D7_04_v3	28962	29245	284	19.2	6.89886	3.40304	4.92858			PF3D7_1019300	zinc finger protein, putative	2.63343
Pf3D7_11_v3	285433	285742	310	26.4	8.65209	3.40303	6.60719			PF3D7_0313300	YGGT family protein, putative	2.63036
Pf3D7_10_v3	48495	49124	630	21.35	7.31316	3.40208	5.32186			PF3D7_0517400	FACT complex subunit SPT16, putative	2.62546
Pf3D7_06_v3	1362608	1362822	215	19.58	6.83543	3.40015	4.85138			PF3D7_1036000	merozoite surface protein 11	2.62454
Pf3D7_12_v3	2053972	2054207	236	32.11	9.84025	3.39866	7.73285			PF3D7_1121600	exported protein 1	2.62373
Pf3D7_13_v3	432396	432624	229	25.69	8.36326	3.39785	6.32093			PF3D7_1222700	glideosome-associated protein 45	2.62186
Pf3D7_05_v3	222847	223090	244	27.43	8.77748	3.39609	6.71993			PF3D7_0504600	2-oxoisovalerate dehydrogenase subunit beta, mitochondrial, putative	2.61948
Pf3D7_01_v3	592280	592951	672	19.68	6.92322	3.38963	4.94998			PF3D7_0324400	rifin	2.61839
Pf3D7_04_v3	958089	958355	267	19.12	6.82667	3.38819	4.85759			PF3D7_0530900	formin 1	2.6182
Pf3D7_14_v3	3276700	3277388	689	23.49	8.08971	3.38759	6.09297			PF3D7_0425900	rifin	2.61749
Pf3D7_14_v3	3270061	3270381	321	21.35	7.39533	3.38738	5.40394			PF3D7_0109000	photosensitized INA-labeled protein PHIL1	2.61608
Pf3D7_12_v3	1694488	1695113	626	21.5	7.32652	3.38708	5.33312			PF3D7_0905100	nucleoporin NUP221, putative	2.61512
Pf3D7_04_v3	940854	941083	230	19.09	6.73796	3.38402	4.76507			PF3D7_0933600	mitochondrial-processing peptidase subunit beta, putative	2.6122
Pf3D7_06_v3	7690	8019	330	26.15	8.31389	3.38375	6.30407			PF3D7_0529900	RING zinc finger protein, putative	2.61169
Pf3D7_09_v3	1492992	1493275	284	19.09	6.84537	3.38333	4.88155			PF3D7_1244000	glucose inhibited division protein a homologue, putative	2.60698
Pf3D7_10_v3	1619332	1620124	793	23.34	7.68904	3.3814	5.67133			PF3D7_0309600	60S acidic ribosomal protein P2	2.60195
Pf3D7_10_v3	361787	362032	246	26.27	8.42058	3.38084	6.37422			PF3D7_0927900	phosphatidylserine decarboxylase	2.60026
Pf3D7_08_v3	24596	24928	333	19.07	6.75899	3.38004	4.78986			PF3D7_0724800	kelch domain-containing protein, putative	2.59368
Pf3D7_09_v3	67531	68052	522	25.54	8.04165	3.37897	6.0146			PF3D7_0725400	conserved Plasmodium protein, unknown function	2.58947
Pf3D7_13_v3	2854659	2855007	349	55.7	15.7931	3.3788	13.5218			PF3D7_0820900	conserved Plasmodium protein, unknown function	2.57642
Pf3D7_09_v3	1056234	1056586	353	21.88	7.45325	3.37334	5.459			PF3D7_0808800	rifin	2.57338
Pf3D7_12_v3	1478759	1478987	229	24.38	8.01144	3.37216	5.98884			PF3D7_1040900	rifin	2.57176
Pf3D7_01_v3	405103	405405	303	23.14	7.81249	3.37208	5.81073			PF3D7_1441100	conserved Plasmodium protein, unknown function	2.57089
Pf3D7_08_v3	436324	436636	313	19	6.8374	3.36864	4.87963			PF3D7_1441000	cytoplasmic tRNA 2-thiolation protein 2, putative	2.57089
Pf3D7_14_v3	1259319	1259680	362	19.08	6.72359	3.36767	4.75193			PF3D7_0317300	nucleoporin NUP335, putative	2.56437
Pf3D7_14_v3	1975569	1975911	343	27.15	8.71245	3.36759	6.66203			PF3D7_0212800	multidrug efflux pump, putative	2.55745
Pf3D7_02_v3	875122	875376	255	25.06	8.04638	3.36236	6.01494			PF3D7_1115700	cysteine proteinase falcipain 2a	2.55605
Pf3D7_04_v3	167894	169005	1112	28.88	9.32659	3.36068	7.28061			PF3D7_1115800	conserved Plasmodium protein, unknown function	2.55605
Pf3D7_09_v3	1358159	1358406	248	27	8.57053	3.35297	6.52302			PF3D7_1014600	transcriptional coactivator ADA2	2.55443
Pf3D7_11_v3	1165942	1166223	282	29.55	9.18115	3.34964	7.11244			PF3D7_0719900	conserved Plasmodium membrane protein, unknown function	2.54938
Pf3D7_04_v3	946181	946395	215	18.88	6.58337	3.3492	4.61502			PF3D7_0623800	tyrosine kinase-like protein, putative	2.5413
Pf3D7_04_v3	37139	37415	277	23.34	7.69259	3.34474	5.68625			PF3D7_1319100	ubiquitin carboxyl-terminal hydrolase MINDY, putative	2.53975
Pf3D7_14_v3	3286331	3286633	303	18.85	6.69728	3.34307	4.74171			PF3D7_0523800	food vacuole resident transporter 1	2.53961
Pf3D7_07_v3	597583	598064	482	25.92	8.32464	3.34138	6.30922			PF3D7_1204300	eukaryotic translation initiation factor 5A	2.53859
Pf3D7_10_v3	6382	6933	552	35.7	10.2986	3.33329	8.19231			PF3D7_1202600	nuclear export mediator factor NEMF, putative	2.52798
Pf3D7_06_v3	6334	6697	364	25.3	7.99569	3.33189	5.97683			PF3D7_1228400	conserved Plasmodium protein, unknown function	2.52631
Pf3D7_14_v3	1930845	1931099	255	25.79	8.16168	3.3318	6.13167			PF3D7_1228500	RNA pseudouridylate synthase, putative	2.52631
Pf3D7_04_v3	1160812	1161149	338	25.04	8.04304	3.32788	6.0292			PF3D7_1446500	nucleoporin NUP313, putative	2.52242
Pf3D7_12_v3	2218854	2219146	293	18.95	6.5987	3.32493	4.63876			PF3D7_0905400	high molecular weight rhoptry protein 3	2.51715
Pf3D7_13_v3	2682013	2682277	265	28.51	8.82426	3.32115	6.77039			PF3D7_0905500	conserved protein, unknown function	2.51715
Pf3D7_08_v3	1446180	1446491	312	20.42	6.97329	3.31521	5.00727			PF3D7_MIT01400	cytochrome c oxidase subunit 3	2.51658
Pf3D7_09_v3	46373	46636	264	18.62	6.55423	3.3042	4.60786			PF3D7_MIT02100	cytochrome c oxidase subunit 1	2.51658
Pf3D7_03_v3	516098	516310	213	25.9	8.01514	3.30081	5.98471			PF3D7_0617900	histone H3 variant	2.51259
Pf3D7_13_v3	2265987	2266522	536	31	9.54858	3.30019	7.48896			PF3D7_0200400	stevor	2.51164
Pf3D7_11_v3	604574	605958	1385	29.43	9.03826	3.29992	6.98209			PF3D7_0712400	erythrocyte membrane protein 1, PfEMP1	2.51106
Pf3D7_06_v3	56937	60487	3551	25.44	8.11387	3.29804	6.09295			PF3D7_0709300	mediator of RNA polymerase II transcription subunit 14, putative	2.49984
Pf3D7_10_v3	58563	58895	333	30.66	9.121	3.26966	7.05349			PF3D7_1028700	merozoite TRAP-like protein	2.48694
Pf3D7_13_v3	1632488	1632822	335	18.34	6.40946	3.25807	4.47576			PF3D7_1235000	PIH1 domain-containing protein, putative	2.48693
Pf3D7_14_v3	101932	102399	468	25.26	7.87184	3.25634	5.85367			PF3D7_1234900	CHCH domain-containing protein, putative	2.48693
Pf3D7_12_v3	1736295	1736644	350	18.33	6.40002	3.25555	4.46653			PF3D7_1036400	liver stage antigen 1	2.48481
Pf3D7_08_v3	376840	377195	356	41.07	11.0365	3.25507	8.89015			PF3D7_1235200	V-type K+-independent H+-translocating inorganic pyrophosphatase	2.48139
Pf3D7_12_v3	1920745	1920975	231	25.31	7.67681	3.25108	5.65647			PF3D7_1254700	rifin	2.47957
Pf3D7_10_v3	132363	132726	364	22.48	7.2569	3.25002	5.26998			PF3D7_1315200	heptatricopeptide repeat-containing protein, putative	2.46885
Pf3D7_02_v3	309069	309373	305	31.99	9.33858	3.24677	7.25934			PF3D7_0510200	peptidyl-prolyl cis-trans isomerase	2.46513
Pf3D7_11_v3	1849205	1849521	317	27.7	8.33889	3.24176	6.2981			PF3D7_0305700	ubiquitin-conjugating enzyme MMS2, putative	2.46147
Pf3D7_07_v3	380576	381331	756	18.91	6.49395	3.24161	4.55794			PF3D7_0321700	conserved Plasmodium protein, unknown function	2.45815
Pf3D7_12_v3	728686	728915	230	26.06	7.96403	3.24125	5.94354			PF3D7_1340900	sodium-dependent phosphate transporter	2.45573
Pf3D7_07_v3	550468	550670	203	18.18	6.07872	3.23091	4.12841			PF3D7_1136800	DnaJ protein, putative	2.45465
Pf3D7_05_v3	603893	604142	250	18.27	6.25259	3.23068	4.32645			PF3D7_1136900	subtilisin-like protease 2	2.45465
Pf3D7_06_v3	1384438	1384931	494	18.66	6.33529	3.22932	4.39972			PF3D7_0607700	conserved Plasmodium protein, unknown function	2.45115
Pf3D7_12_v3	1739136	1739645	510	18.17	6.16881	3.22894	4.22749			PF3D7_1035800	probable protein, unknown function	2.44898
Pf3D7_04_v3	265342	265564	223	28.64	8.37281	3.21781	6.32125			PF3D7_1328500	alpha/beta-hydrolase, putative	2.44037
Pf3D7_13_v3	277153	277435	283	24.98	7.69589	3.21761	5.69664			PF3D7_0732200	rifin	2.43737
Pf3D7_12_v3	2201989	2202601	613	18.51	6.19518	3.21739	4.25424			PF3D7_0509800	phosphatidylinositol 4-kinase beta	2.42517
Pf3D7_04_v3	531245	531506	262	28.27	8.41063	3.21386	6.37429			PF3D7_0710200	conserved Plasmodium protein, unknown function	2.42439
Pf3D7_13_v3	2593553	2593814	262	20.41	6.6511	3.21321	4.69451			PF3D7_0402000	Plasmodium exported protein (PHISTa), unknown function	2.41982
Pf3D7_13_v3	36286	36656	371	18.03	6.10637	3.2052	4.17411			PF3D7_0100900	rifin	2.41088
Pf3D7_01_v3	613244	613483	240	23.35	7.10305	3.20291	5.11754			PF3D7_1368800	DNA repair endonuclease XPF, putative	2.41077
Pf3D7_07_v3	1442577	1443326	750	24.38	7.15367	3.20259	5.1744			PF3D7_1401000	GBPH protein	2.39774
Pf3D7_02_v3	569094	569314	221	22.83	7.15768	3.20198	5.17469			PF3D7_0525800	inner membrane complex protein 1g, putative	2.39628
Pf3D7_02_v3	908184	908819	636	20.16	6.51083	3.20015	4.56301			PF3D7_0616000	pyridoxal kinase	2.39435
Pf3D7_07_v3	1382769	1383452	684	25.12	7.91705	3.19819	5.95004			PF3D7_0925400	protein phosphatase-beta	2.39282
Pf3D7_13_v3	73182	73976	795	23.17	7.22616	3.19765	5.2422			PF3D7_1359400	CUGBP Elav-like family member 1	2.39147
Pf3D7_05_v3	419196	419447	252	22.02	6.85619	3.19679	4.87932			PF3D7_0213800	conserved protein, unknown function	2.38623
Pf3D7_11_v3	317840	318059	220	24.88	7.40532	3.18453	5.40017			PF3D7_1322900	conserved protein, unknown function	2.37583
Pf3D7_04_v3	1120542	1121237	696	20.22	6.59877	3.18345	4.6472			PF3D7_0424400	surface-associated interspersed protein 4.2 (SURFIN 4.2)	2.37309
Pf3D7_14_v3	536230	536436	207	19.43	6.25773	3.17898	4.30607			PF3D7_0423800	cysteine-rich protective antigen	2.37051
Pf3D7_09_v3	43383	43666	284	17.88	6.05878	3.17813	4.13665			PF3D7_1015900	enolase	2.36978
Pf3D7_14_v3	2510022	2510268	247	25.36	7.52278	3.17806	5.50956			PF3D7_0104400	4-hydroxy-3-methylbut-2-enyl diphosphate reductase	2.36934
Pf3D7_06_v3	32012	32677	666	19.27	6.46548	3.17774	4.53037			PF3D7_0317400	DNA replication complex GINS protein, putative	2.36116
Pf3D7_04_v3	952718	952971	254	17.85	5.96089	3.17567	4.0314			PF3D7_0206900	merozoite surface protein 5	2.35142
Pf3D7_11_v3	368596	368803	208	26.19	7.66248	3.17492	5.6386			PF3D7_1420200	myosin-specific chaperone UNC, putative	2.35085
Pf3D7_11_v3	27745	27970	226	20.92	6.50414	3.17473	4.54222			PF3D7_1420300	DNL-type zinc finger protein	2.35085
Pf3D7_07_v3	523102	523381	280	17.83	5.96932	3.17133	4.04192			PF3D7_0310200	phd finger protein, putative	2.34772
Pf3D7_12_v3	1338741	1339043	303	21.96	6.83498	3.16668	4.87319			PF3D7_0713000	rifin	2.34744
Pf3D7_12_v3	2190613	2191097	485	26.69	8.00187	3.16621	5.99088			PF3D7_1451100	elongation factor 2	2.3446
Pf3D7_07_v3	545459	545674	216	17.79	5.87754	3.16512	3.94577			PF3D7_0300800	rifin	2.34018
Pf3D7_11_v3	66851	67505	655	18.49	6.3127	3.16351	4.40177			PF3D7_0722400	Obg-like ATPase 1, putative	2.31762
Pf3D7_12_v3	502141	502868	728	19.02	6.16468	3.16346	4.22987			PF3D7_0207500	serine repeat antigen 6	2.30893
Pf3D7_04_v3	1146856	1147110	255	29.99	8.52776	3.16329	6.477			PF3D7_0807700	serine protease DegP	2.29742
Pf3D7_02_v3	25034	25409	376	17.78	5.99318	3.16268	4.0707			PF3D7_1324300	conserved Plasmodium membrane protein, unknown function	2.29483
Pf3D7_12_v3	1735624	1735869	246	17.77	5.92043	3.16203	3.99614			PF3D7_0405400	pre-mRNA-processing-splicing factor 8, putative	2.28142
Pf3D7_02_v3	380078	380430	353	32.76	8.92404	3.16199	6.84627			PF3D7_0920700	CRAL/TRIO domain-containing protein, putative	2.27812
Pf3D7_03_v3	403642	403849	208	21.27	6.62022	3.16161	4.66051			PF3D7_0928600	conserved Plasmodium protein, unknown function	2.27781
Pf3D7_07_v3	21107	21439	333	17.76	5.96152	3.15974	4.04215			PF3D7_0928500	conserved Plasmodium protein, unknown function	2.27781
Pf3D7_01_v3	199648	199957	310	26.32	7.82657	3.1586	5.81846			PF3D7_0523100	mitochondrial-processing peptidase subunit alpha, putative	2.26325
Pf3D7_11_v3	63347	63716	370	17.76	5.90819	3.1546	3.98609			PF3D7_0523200	heptatricopeptide repeat-containing protein, putative	2.26325
Pf3D7_10_v3	821885	822148	264	22.72	6.87694	3.14621	4.90084			PF3D7_1451400	transcriptional regulatory protein sir2b	2.26196
Pf3D7_13_v3	508947	509223	277	32.11	8.92879	3.14093	6.86086			PF3D7_0206100	cysteine desulfuration protein SufE	2.25234
Pf3D7_02_v3	905079	905362	284	17.86	5.9336	3.13847	4.0149			PF3D7_1339300	conserved protein, unknown function	2.24986
Pf3D7_03_v3	34154	35062	909	18.7	6.24307	3.13621	4.32958			PF3D7_1238900	protein kinase 2	2.24965
Pf3D7_09_v3	965284	965769	486	17.65	5.91533	3.13572	4.00689			PF3D7_1027300	peroxiredoxin	2.24946
Pf3D7_04_v3	1161403	1161830	428	27.8	7.92291	3.13289	5.93966			PF3D7_1150200	rifin	2.24888
Pf3D7_06_v3	35810	36271	462	18.18	5.92542	3.13241	3.99957			PF3D7_0501600	rhoptry-associated protein 2	2.23828
Pf3D7_02_v3	900055	900289	235	18.64	6.04587	3.1283	4.12383			PF3D7_0701800	rifin	2.21992
Pf3D7_10_v3	31399	32343	945	17.57	5.81287	3.12708	3.89739			PF3D7_1453500	NAD(P) transhydrogenase, putative	2.20745
Pf3D7_09_v3	1537033	1537402	370	25.78	7.49698	3.1243	5.50055			PF3D7_1402200	cytochrome c oxidase subunit ApiCOX19, putative	2.20678
Pf3D7_10_v3	5750	6014	265	24.8	7.22195	3.11677	5.24295			PF3D7_0217500	calcium-dependent protein kinase 1	2.20284
Pf3D7_08_v3	433689	434096	408	17.5	5.74396	3.11554	3.82708			PF3D7_1003500	40S ribosomal protein S20e, putative	2.19899
Pf3D7_07_v3	1150674	1151084	411	23.97	7.18722	3.11512	5.21184			PF3D7_1003600	inner membrane complex protein 1c, putative	2.19899
Pf3D7_04_v3	548843	549045	203	17.49	5.70087	3.11475	3.77871			PF3D7_0101900	rifin	2.19475
Pf3D7_10_v3	3620	4065	446	17.69	5.78117	3.11443	3.86487			PF3D7_0822900	PhIL1-interacting candidate PIC2	2.17928
Pf3D7_14_v3	1236813	1237031	219	27.44	7.78347	3.11152	5.76135			PF3D7_0526600	conserved Plasmodium protein, unknown function	2.16958
Pf3D7_11_v3	292304	292503	200	17.46	5.71647	3.10925	3.80132			PF3D7_0802400	cyclin-like protein, putative	2.15774
Pf3D7_08_v3	35580	35917	338	29.36	8.19198	3.10784	6.17238			PF3D7_0628100	HECT domain-containing protein 1, putative	2.15412
Pf3D7_07_v3	519192	519725	534	20.78	6.51675	3.10634	4.59964			PF3D7_0201900	erythrocyte membrane protein 3	2.14391
Pf3D7_09_v3	904067	904288	222	28.17	7.88752	3.10551	5.85776			PF3D7_1412100	mini-chromosome maintenance complex-binding protein	2.13991
Pf3D7_11_v3	1920826	1921086	261	17.83	5.7625	3.10358	3.84383			PF3D7_1430300	acid phosphatase, putative	2.12876
Pf3D7_12_v3	1261012	1261622	611	26.4	7.55753	3.10069	5.54821			PF3D7_1358600	zinc finger protein, putative	2.11456
Pf3D7_12_v3	553911	554215	305	17.89	5.80372	3.09918	3.88779			PF3D7_1105700	tRNA-splicing ligase RtcB, putative	2.10942
Pf3D7_04_v3	5952	6462	511	23.13	6.72833	3.0991	4.77227			PF3D7_1235700	ATP synthase subunit beta, mitochondrial	2.10115
Pf3D7_04_v3	1163394	1163734	341	17.38	5.73884	3.09599	3.8298			PF3D7_0608100	conserved Plasmodium protein, unknown function	2.09966
Pf3D7_08_v3	1383545	1383780	236	28.8	8.02296	3.09116	5.99418			PF3D7_0108300	conserved Plasmodium protein, unknown function	2.07983
Pf3D7_09_v3	49730	50420	691	18.81	5.94958	3.09074	4.02733			PF3D7_0935900	ring-exported protein 1	2.05283
Pf3D7_06_v3	218357	218580	224	25.25	7.26716	3.08873	5.27046
Pf3D7_02_v3	920256	920457	202	17.29	5.58453	3.08014	3.67063
Pf3D7_04_v3	550720	550942	223	17.26	5.54822	3.07532	3.63457
Pf3D7_10_v3	1626255	1626748	494	17.25	5.586	3.07388	3.67801
Pf3D7_06_v3	532147	532589	443	25.88	7.45376	3.06968	5.46281
Pf3D7_01_v3	100299	100587	289	24.98	7.20817	3.06962	5.22266
Pf3D7_04_v3	808388	808623	236	27.64	7.74697	3.06942	5.73399
Pf3D7_13_v3	2885128	2885446	319	36.03	9.41655	3.06559	7.32527
Pf3D7_13_v3	8822	9099	278	21.41	6.32678	3.06081	4.37981
Pf3D7_10_v3	1233534	1233758	225	21.33	6.37125	3.05714	4.42537
Pf3D7_10_v3	1646244	1646443	200	17.15	5.4671	3.0562	3.557
Pf3D7_08_v3	34068	34422	355	27.11	7.52728	3.05302	5.52077
Pf3D7_05_v3	30202	30727	526	30.73	8.12008	3.05115	6.13428
Pf3D7_06_v3	1363444	1364103	660	17.24	5.58135	3.04902	3.68362
Pf3D7_03_v3	310845	311045	201	17.17	5.46604	3.04783	3.55813
Pf3D7_14_v3	7303	7502	200	18.16	5.64857	3.0437	3.73703
Pf3D7_12_v3	2263208	2263552	345	37.49	9.60448	3.03727	7.53131
Pf3D7_06_v3	1365308	1365509	202	17.01	5.3736	3.03428	3.46556
Pf3D7_09_v3	1501439	1501743	305	17	5.51304	3.03114	3.62402
Pf3D7_11_v3	97037	98590	1554	22.05	6.34422	3.03068	4.39641
Pf3D7_07_v3	1425764	1426308	545	16.99	5.43272	3.02952	3.53528
Pf3D7_12_v3	1722745	1723510	766	16.98	5.52191	3.02869	3.63697
Pf3D7_08_v3	1031458	1033609	2152	24.09	6.95261	3.02259	4.9906
Pf3D7_06_v3	547510	547716	207	25.61	7.1006	3.02238	5.1097
Pf3D7_06_v3	60823	61606	784	46.41	11.2404	3.01239	9.08452
Pf3D7_06_v3	106432	106633	202	20.41	6.01036	3.01229	4.07604
Pf3D7_13_v3	784552	784890	339	25.06	7.06328	3.01054	5.08724
Pf3D7_01_v3	614419	615050	632	17.3	5.67041	3.00986	3.79414
Pf3D7_04_v3	381097	381468	372	27.6	7.49106	3.00877	5.48483
Pf3D7_04_v3	263745	264278	534	19.69	5.89412	3.00674	3.96924
Pf3D7_04_v3	101794	101997	204	27.34	7.35086	3.00637	5.34466
Pf3D7_11_v3	788574	788936	363	18.13	5.62419	3.00609	3.71691
Pf3D7_10_v3	1600339	1600563	225	16.81	5.32608	2.99958	3.43444
Pf3D7_14_v3	2117728	2117979	252	22.49	6.41609	2.99878	4.46861
Pf3D7_13_v3	2711108	2711315	208	26.96	7.31175	2.9986	5.31546
Pf3D7_03_v3	6608	7270	663	30.79	7.99026	2.99837	5.95589
Pf3D7_04_v3	1163932	1164264	333	17.96	5.5649	2.9976	3.66735
Pf3D7_05_v3	27962	28162	201	19.49	5.76656	2.99467	3.8435
Pf3D7_13_v3	1045044	1045284	241	27.72	7.53843	2.99338	5.54086
Pf3D7_13_v3	2713407	2713887	481	23.86	6.69078	2.99276	4.72944
Pf3D7_02_v3	797668	798399	732	39.58	10.2464	2.99137	8.1548
Pf3D7_13_v3	163997	164359	363	18.22	5.56264	2.99048	3.6574
Pf3D7_08_v3	1023045	1023559	515	23.82	6.8153	2.98913	4.85879
Pf3D7_03_v3	1033039	1033522	484	16.74	5.22592	2.98715	3.33063
Pf3D7_01_v3	82205	82805	601	19.55	5.78091	2.98233	3.87812
Pf3D7_04_v3	30216	30577	362	16.71	5.28667	2.98211	3.40228
Pf3D7_03_v3	916880	917133	254	22.74	6.48344	2.98091	4.5378
Pf3D7_13_v3	2292413	2292925	513	21.05	6.22624	2.97664	4.30513
Pf3D7_12_v3	1371052	1371257	206	16.67	5.19002	2.9759	3.297
Pf3D7_07_v3	1423018	1423218	201	16.64	5.20359	2.97144	3.31407
Pf3D7_06_v3	51322	51543	222	17.13	5.29222	2.9711	3.40323
Pf3D7_13_v3	2491596	2491819	224	22.53	6.24254	2.96813	4.29625
Pf3D7_13_v3	24090	24619	530	16.59	5.20932	2.96338	3.32836
Pf3D7_07_v3	574221	574469	249	18.9	5.60264	2.9632	3.69942
Pf3D7_10_v3	361142	361486	345	28.97	7.7853	2.96297	5.78608
Pf3D7_02_v3	886976	887277	302	16.66	5.18525	2.9629	3.30031
Pf3D7_11_v3	1461282	1461518	237	20.08	5.8183	2.96142	3.89583
Pf3D7_13_v3	2915164	2916623	1460	30.25	7.79528	2.95956	5.78457
Pf3D7_04_v3	979914	980118	205	16.54	5.14569	2.95372	3.26323
Pf3D7_04_v3	489814	490161	348	29.57	7.49365	2.95321	5.4921
Pf3D7_04_v3	1194998	1195202	205	18.22	5.42958	2.95147	3.53152
Pf3D7_06_v3	1366067	1366553	487	20.87	5.7096	2.95035	3.80223
Pf3D7_04_v3	603257	603930	674	33.1	8.51125	2.95003	6.48219
Pf3D7_07_v3	1418011	1418295	285	30.26	7.68966	2.94043	5.6792
Pf3D7_06_v3	1302344	1302833	490	27.97	7.24184	2.93988	5.24117
Pf3D7_07_v3	518286	518651	366	16.43	5.11349	2.93639	3.23789
Pf3D7_10_v3	302735	303307	573	23.46	6.66982	2.93636	4.73739
Pf3D7_12_v3	26860	27163	304	17.07	5.17337	2.92574	3.29481
Pf3D7_02_v3	523417	523627	211	21.65	6.01461	2.9224	4.08284
Pf3D7_06_v3	78593	78803	211	23.97	6.47435	2.91907	4.52055
Pf3D7_08_v3	114882	115158	277	23.91	6.44541	2.91869	4.4893
Pf3D7_01_v3	60138	60532	395	25.06	6.49792	2.91598	4.56971
Pf3D7_14_v3	1000873	1001078	206	16.27	4.95471	2.90831	3.07752
Pf3D7_14_v3	508157	508356	200	25.2	6.6103	2.90647	4.64352
Pf3D7_13_v3	19171	19565	395	16.24	4.96866	2.90385	3.09698
Pf3D7_01_v3	65074	65273	200	16.6	4.9822	2.90288	3.10204
Pf3D7_03_v3	37347	38216	870	27.25	7.11778	2.90203	5.15612
Pf3D7_02_v3	297004	297332	329	22.78	6.2234	2.89706	4.28993
Pf3D7_14_v3	782073	782389	317	19.09	5.49642	2.89702	3.59365
Pf3D7_07_v3	1034110	1034309	200	17.29	5.10777	2.89427	3.22578
Pf3D7_10_v3	1346409	1346624	216	27.07	6.97375	2.89182	4.9918
Pf3D7_07_v3	516391	516591	201	16.16	4.89042	2.89016	3.01733
Pf3D7_13_v3	1319595	1319802	208	25.12	6.5519	2.88437	4.59126
Pf3D7_08_v3	1417919	1418502	584	16.57	5.08339	2.88382	3.22372
Pf3D7_14_v3	3290365	3291103	739	20.5	5.70088	2.88118	3.80963
Pf3D7_12_v3	484643	484982	340	21.48	5.92048	2.87952	4.0006
Pf3D7_10_v3	1531485	1531813	329	24.21	6.42674	2.87238	4.48154
Pf3D7_07_v3	410162	410442	281	24.94	6.53199	2.87227	4.57597
Pf3D7_14_v3	3239315	3239557	243	22.21	5.99647	2.86749	4.06795
Pf3D7_07_v3	1386232	1386528	297	18.88	5.40799	2.86623	3.52863
Pf3D7_08_v3	5835	6315	481	38.89	9.27317	2.86281	7.22006
Pf3D7_10_v3	1682504	1683452	949	24.95	6.33423	2.86198	4.38989
Pf3D7_09_v3	1350129	1350374	246	21.91	5.91854	2.85866	3.99505
Pf3D7_10_v3	5124	5462	339	23.54	6.23047	2.85817	4.29489
Pf3D7_08_v3	443782	444484	703	17.74	5.09602	2.85566	3.22317
Pf3D7_13_v3	2857224	2857980	757	57.82	13.3215	2.85216	11.1386
Pf3D7_08_v3	44284	44646	363	15.93	4.81217	2.84919	2.95836
Pf3D7_07_v3	1222664	1223016	353	22.77	6.12624	2.84565	4.21053
Pf3D7_07_v3	126296	126504	209	19.62	5.39116	2.84307	3.48841
Pf3D7_12_v3	1689892	1690667	776	22.57	6.09579	2.84233	4.17498
Pf3D7_04_v3	982047	982704	658	23.16	6.24895	2.84111	4.32309
Pf3D7_03_v3	1003533	1003762	230	22.47	5.93647	2.83943	4.01013
Pf3D7_07_v3	515598	515926	329	16.25	4.83009	2.83662	2.97331
Pf3D7_04_v3	702379	702604	226	20.06	5.4466	2.83533	3.543
Pf3D7_05_v3	1069104	1069340	237	18.19	5.15011	2.8353	3.27213
Pf3D7_04_v3	162567	163320	754	22.49	6.03092	2.83386	4.11755
Pf3D7_14_v3	2330501	2330736	236	25.69	6.4875	2.83042	4.52722
Pf3D7_09_v3	1027307	1027538	232	20.61	5.55746	2.82816	3.65493
Pf3D7_07_v3	909931	910254	324	27.51	7.01756	2.82797	5.04791
Pf3D7_03_v3	681248	681447	200	17.37	5.02877	2.82543	3.17085
Pf3D7_12_v3	430747	430977	231	24.83	6.29252	2.82357	4.34226
Pf3D7_09_v3	1534957	1536019	1063	24.48	6.20336	2.81634	4.26312
Pf3D7_06_v3	958555	958754	200	16.68	4.82267	2.81208	2.9632
Pf3D7_02_v3	918372	918591	220	15.69	4.65971	2.81181	2.81062
Pf3D7_05_v3	499614	499954	341	21.62	5.80331	2.81136	3.89777
Pf3D7_04_v3	636220	636419	200	22.85	5.90338	2.81049	3.97662
Pf3D7_07_v3	36994	37204	211	20.23	5.44903	2.80953	3.55287
Pf3D7_05_v3	212185	212426	242	23.16	6.00726	2.80832	4.0831
Pf3D7_13_v3	973779	973983	205	15.66	4.67285	2.80555	2.83003
Pf3D7_12_v3	1711828	1712057	230	39.09	8.63701	2.80226	6.574
Pf3D7_12_v3	2048577	2048788	212	25.83	6.42355	2.80211	4.46813
Pf3D7_08_v3	530436	530786	351	15.63	4.64576	2.80096	2.80092
Pf3D7_07_v3	990245	990782	538	22.42	5.82769	2.79934	3.90824
Pf3D7_06_v3	1411252	1411933	682	23.03	5.98096	2.79736	4.06513
Pf3D7_09_v3	1115619	1115944	326	23.89	6.13476	2.79547	4.20215
Pf3D7_07_v3	595795	596012	218	18.39	5.03899	2.79451	3.16064
Pf3D7_04_v3	4953	5185	233	17.84	4.94673	2.79406	3.07379
Pf3D7_11_v3	89527	90240	714	17.21	4.85589	2.78855	2.9936
Pf3D7_14_v3	622543	622773	231	21.35	5.64493	2.78689	3.74388
Pf3D7_04_v3	973563	974124	562	15.54	4.63705	2.78601	2.80213
Pf3D7_03_v3	691237	691531	295	22.93	5.87409	2.78353	3.95261
Pf3D7_14_v3	2721229	2721439	211	15.56	4.55886	2.78297	2.71585
Pf3D7_13_v3	2240433	2240724	292	16.37	4.80192	2.78099	2.96147
Pf3D7_01_v3	613699	614114	416	16.01	4.67207	2.78072	2.82774
Pf3D7_06_v3	1406634	1406850	217	25.12	6.18045	2.77814	4.23373
Pf3D7_14_v3	1407526	1407739	214	19.97	5.26476	2.77302	3.37259
Pf3D7_08_v3	453954	454799	846	35.64	8.1009	2.77237	6.07499
Pf3D7_13_v3	1674297	1674810	514	22.22	5.82912	2.77031	3.92926
Pf3D7_12_v3	1608849	1609049	201	15.44	4.50444	2.76949	2.66336
Pf3D7_09_v3	1028535	1030135	1601	31.35	7.56376	2.76652	5.58904
Pf3D7_10_v3	7147	7383	237	18.84	5.08872	2.76543	3.21428
Pf3D7_13_v3	525002	525223	222	24.26	6.02547	2.75565	4.09859
Pf3D7_07_v3	52148	52572	425	15.36	4.53523	2.75537	2.71105
Pf3D7_08_v3	729578	729841	264	16.03	4.54871	2.74545	2.70744
Pf3D7_02_v3	165696	166000	305	16.79	4.70396	2.74449	2.85786
Pf3D7_06_v3	62088	62927	840	44.87	9.53136	2.74414	7.43025
Pf3D7_02_v3	483156	483362	207	17.61	4.78742	2.7435	2.92439
Pf3D7_13_v3	21259	21949	691	15.66	4.46529	2.73838	2.62884
Pf3D7_05_v3	18159	18371	213	15.23	4.38744	2.73319	2.55657
Pf3D7_07_v3	1427714	1429037	1324	15.81	4.55908	2.7304	2.73545
Pf3D7_10_v3	1642632	1642951	320	30.67	7.10156	2.72988	5.12389
Pf3D7_13_v3	4315	4666	352	18.46	4.85649	2.72882	2.99804
Pf3D7_05_v3	18729	19179	451	15.2	4.37843	2.72745	2.54926
Pf3D7_09_v3	1481858	1482059	202	15.19	4.4311	2.72726	2.61017
Pf3D7_13_v3	1465630	1465975	346	23.51	5.90307	2.72674	3.99796
Pf3D7_11_v3	29243	29481	239	15.14	4.3406	2.71918	2.51252
Pf3D7_10_v3	304182	304386	205	20.28	5.1642	2.71825	3.27688
Pf3D7_03_v3	1020629	1020879	251	17.07	4.64151	2.71623	2.80043
Pf3D7_12_v3	2265778	2266764	987	32.25	7.33348	2.71505	5.34461
Pf3D7_04_v3	924489	924971	483	21.49	5.50687	2.71386	3.62143
Pf3D7_04_v3	409377	409604	228	21.45	5.40119	2.71272	3.51075
Pf3D7_03_v3	1037143	1037573	431	15.05	4.3058	2.70398	2.48437
Pf3D7_11_v3	98966	99633	668	21.06	5.33448	2.70255	3.45293
Pf3D7_02_v3	940703	942198	1496	38.9	8.81357	2.70242	6.79725
Pf3D7_08_v3	763908	764129	222	24.83	5.91001	2.70078	3.98882
Pf3D7_01_v3	282303	282667	365	23.75	5.81129	2.69926	3.9031
Pf3D7_03_v3	872547	872841	295	15.02	4.32511	2.69834	2.50811
Pf3D7_10_v3	1622912	1623191	280	15	4.26724	2.69491	2.44663
Pf3D7_11_v3	664947	665188	242	23.69	5.69176	2.69434	3.77647
Pf3D7_09_v3	39728	40433	706	17.03	4.62136	2.69211	2.79281
Pf3D7_12_v3	1261862	1262068	207	24.06	5.69916	2.69177	3.77591
Pf3D7_12_v3	773203	774269	1067	14.97	4.28106	2.69036	2.46504
Pf3D7_06_v3	1377318	1377659	342	14.97	4.28534	2.68999	2.46924
Pf3D7_12_v3	1698225	1698430	206	14.96	4.2424	2.68853	2.42291
Pf3D7_10_v3	1333389	1333746	358	15.43	4.3202	2.68689	2.49858
Pf3D7_04_v3	1059659	1060303	645	19.05	5.02828	2.68512	3.18427
Pf3D7_10_v3	619795	620002	208	19.15	4.92496	2.68442	3.06159
Pf3D7_12_v3	100770	101120	351	18.17	4.759	2.68278	2.90816
Pf3D7_06_v3	1303313	1305303	1991	26.02	6.0802	2.68231	4.15822
Pf3D7_12_v3	4918	5329	412	16.99	4.50394	2.68073	2.66447
Pf3D7_07_v3	570547	570909	363	14.91	4.28655	2.6802	2.47911
Pf3D7_14_v3	2690513	2690836	324	21.76	5.33972	2.67963	3.44676
Pf3D7_06_v3	1314577	1315279	703	21.81	5.37759	2.67941	3.5003
Pf3D7_12_v3	1703295	1703501	207	24.82	5.79355	2.67895	3.86588
Pf3D7_04_v3	89860	90132	273	24.84	5.882	2.67828	3.96809
Pf3D7_12_v3	1704825	1705474	650	16.54	4.42402	2.67712	2.59188
Pf3D7_11_v3	6461	6809	349	26.72	6.19226	2.67643	4.26775
Pf3D7_07_v3	402364	403216	853	15.2	4.28213	2.67621	2.46733
Pf3D7_13_v3	1213715	1214069	355	16.2	4.38625	2.67532	2.55395
Pf3D7_07_v3	410677	410876	200	21.81	5.32636	2.67519	3.43583
Pf3D7_13_v3	2224025	2224375	351	20.22	5.11469	2.67379	3.24696
Pf3D7_09_v3	1107468	1107680	213	19.2	4.92414	2.67212	3.06501
Pf3D7_12_v3	1698724	1699199	476	15.13	4.28863	2.66881	2.48358
Pf3D7_09_v3	809877	810221	345	25.12	5.95746	2.66479	4.05019
Pf3D7_API_v3	24188	24538	351	60.91	11.7757	2.66011	9.59536
Pf3D7_11_v3	5178	6171	994	23.35	5.59335	2.6596	3.70233
Pf3D7_13_v3	2468804	2469011	208	14.88	4.14088	2.65852	2.32581
Pf3D7_08_v3	50381	50684	304	17.02	4.57343	2.65798	2.74585
Pf3D7_08_v3	1443141	1443545	405	14.77	4.18801	2.65659	2.38563
Pf3D7_11_v3	969104	969456	353	15.26	4.27106	2.65639	2.46708
Pf3D7_10_v3	1604525	1605053	529	15.48	4.26107	2.65558	2.44511
Pf3D7_07_v3	401707	402149	443	14.75	4.14937	2.65358	2.34229
Pf3D7_10_v3	1323902	1324221	320	21.45	5.30686	2.65347	3.43342
Pf3D7_07_v3	447941	448173	233	22.48	5.36997	2.65016	3.47651
Pf3D7_07_v3	1440523	1442010	1488	21.39	5.23257	2.64969	3.36018
Pf3D7_12_v3	430147	430505	359	20.32	5.00974	2.64864	3.13918
Pf3D7_09_v3	70855	71195	341	20.88	5.07683	2.64784	3.20891
Pf3D7_14_v3	1986949	1987161	213	24.39	5.65315	2.64609	3.7395
Pf3D7_12_v3	1550756	1551020	265	22.4	5.33592	2.64577	3.44468
Pf3D7_13_v3	2269154	2270134	981	23.39	5.76372	2.64078	3.88211
Pf3D7_12_v3	901007	901212	206	16.08	4.28472	2.64011	2.46267
Pf3D7_07_v3	594815	595348	534	14.64	4.11432	2.63429	2.31592
Pf3D7_10_v3	782162	782361	200	14.64	4.04265	2.63343	2.23245
Pf3D7_03_v3	545196	545544	349	18.61	4.76372	2.63036	2.92013
Pf3D7_05_v3	734490	734995	506	16.56	4.36595	2.62546	2.5505
Pf3D7_10_v3	1427570	1427797	228	24.35	5.58663	2.62454	3.67949
Pf3D7_11_v3	815350	815770	421	20.39	4.99907	2.62373	3.13791
Pf3D7_12_v3	1709600	1709857	258	14.57	4.11276	2.6231	2.32101
Pf3D7_12_v3	917406	917706	301	15.92	4.25183	2.62186	2.43872
Pf3D7_07_v3	384790	384989	200	16.58	4.34706	2.62151	2.52788
Pf3D7_05_v3	177844	178399	556	22.52	5.31665	2.61948	3.43202
Pf3D7_03_v3	1016041	1016421	381	16.06	4.20883	2.61839	2.39778
Pf3D7_05_v3	1259026	1259380	355	21.83	5.17032	2.6182	3.29038
Pf3D7_04_v3	1170350	1170716	367	21.78	5.02024	2.61749	3.14994
Pf3D7_01_v3	362662	362899	238	14.73	4.04644	2.61608	2.24652
Pf3D7_11_v3	2028649	2028987	339	14.53	4.05899	2.6153	2.26637
Pf3D7_09_v3	241587	242232	646	23.85	5.63537	2.61512	3.75154
Pf3D7_13_v3	1577566	1577765	200	14.52	3.99498	2.61322	2.19367
Pf3D7_09_v3	1331343	1331712	370	19.14	4.7012	2.6122	2.854
Pf3D7_05_v3	1220592	1220899	308	16.06	4.26222	2.61169	2.45426
Pf3D7_12_v3	21583	21796	214	15.81	4.17417	2.60942	2.36669
Pf3D7_12_v3	1845023	1845465	443	18.47	4.6156	2.60698	2.77773
Pf3D7_06_v3	29944	30194	251	19.65	4.74711	2.60331	2.89132
Pf3D7_03_v3	407973	408332	360	23.03	5.3957	2.60195	3.50946
Pf3D7_09_v3	1133328	1133528	201	17.49	4.39141	2.60026	2.56295
Pf3D7_07_v3	1047991	1048203	213	17.92	4.46274	2.59368	2.6267
Pf3D7_08_v3	434790	435112	323	14.39	3.94166	2.59053	2.151
Pf3D7_07_v3	1078333	1078633	301	17.74	4.46752	2.58947	2.6435
Pf3D7_04_v3	2544	2878	335	21.57	4.99893	2.58228	3.13423
Pf3D7_API_v3	24818	25159	342	50.21	9.85215	2.5794	7.77224
Pf3D7_01_v3	4031	4309	279	14.76	3.96739	2.57886	2.1747
Pf3D7_08_v3	945682	945934	253	14.72	3.94335	2.57642	2.15187
Pf3D7_08_v3	450771	450979	209	29.92	6.29919	2.57338	4.3566
Pf3D7_10_v3	1629199	1629626	428	20.78	4.65742	2.57176	2.82609
Pf3D7_14_v3	1673476	1673814	339	19.16	4.62661	2.57089	2.78491
Pf3D7_08_v3	1022593	1022845	253	19.72	4.73999	2.56709	2.89612
Pf3D7_03_v3	701559	701758	200	20.51	4.77946	2.56437	2.91883
Pf3D7_02_v3	529053	529295	243	24.57	5.43827	2.55745	3.5464
Pf3D7_08_v3	4518	4767	250	20.15	4.74396	2.55657	2.89521
Pf3D7_11_v3	595324	595678	355	14.18	3.89889	2.55605	2.12465
Pf3D7_12_v3	51484	52042	559	18.53	4.46199	2.55572	2.62813
Pf3D7_08_v3	1463185	1463591	407	25.76	5.6247	2.55511	3.72373
Pf3D7_10_v3	584856	585163	308	21.61	5.0003	2.55443	3.14378
Pf3D7_11_v3	21532	21965	434	14.16	3.87034	2.5542	2.0975
Pf3D7_07_v3	871515	872006	492	20.72	4.82515	2.54938	2.98195
Pf3D7_06_v3	1409116	1409767	652	35.48	7.43972	2.54932	5.48175
Pf3D7_06_v3	1379261	1379682	422	14.11	3.78483	2.54477	2.00363
Pf3D7_09_v3	34351	34559	209	19.97	4.58881	2.54188	2.74349
Pf3D7_06_v3	967341	967627	287	20.92	4.83998	2.5413	2.98809
Pf3D7_13_v3	790697	791029	333	19.04	4.59495	2.53975	2.76947
Pf3D7_05_v3	987681	987898	218	14.08	3.79818	2.53961	2.02306
Pf3D7_12_v3	205767	206121	355	19.12	4.5264	2.53859	2.69411
Pf3D7_07_v3	1425174	1425411	238	14.05	3.75625	2.53497	1.97802
Pf3D7_01_v3	5187	5713	527	16.17	4.06219	2.53451	2.26194
Pf3D7_08_v3	1285736	1286954	1219	23.51	5.25016	2.53049	3.38092
Pf3D7_12_v3	149960	150167	208	22.89	5.04686	2.52798	3.1756
Pf3D7_12_v3	1157298	1157597	300	19.85	4.62391	2.52631	2.78581
Pf3D7_11_v3	368051	368384	334	23.19	5.10898	2.52242	3.23816
Pf3D7_14_v3	1911365	1911699	335	22.8	5.03444	2.52242	3.16549
Pf3D7_06_v3	6905	7234	330	13.96	3.70985	2.52043	1.93464
Pf3D7_04_v3	567459	567886	428	13.95	3.69983	2.51761	1.92589
Pf3D7_09_v3	275151	275570	420	14.84	3.82298	2.51715	2.04905
Pf3D7_MIT_v3	1498	2078	581	120.32	19.7239	2.51658	17.3337
Pf3D7_03_v3	1035161	1036047	887	13.92	3.71792	2.51346	1.95155
Pf3D7_06_v3	754336	754576	241	18.22	4.2995	2.51259	2.48231
Pf3D7_07_v3	572748	573539	792	14.28	3.74109	2.5122	1.96803
Pf3D7_02_v3	38382	38765	384	13.96	3.67365	2.51164	1.89817
Pf3D7_07_v3	552443	552650	208	30.64	6.11493	2.51106	4.17198
Pf3D7_12_v3	1919744	1920199	456	13.89	3.66866	2.50772	1.89743
Pf3D7_12_v3	37410	37654	245	23.66	5.07821	2.50625	3.20782
Pf3D7_07_v3	420519	420988	470	22.69	4.98294	2.49984	3.12346
Pf3D7_08_v3	461937	462724	788	13.81	3.65796	2.49423	1.89715
Pf3D7_04_v3	912859	913134	276	13.8	3.62617	2.49198	1.86139
Pf3D7_10_v3	1179290	1179536	247	13.77	3.59981	2.48694	1.83337
Pf3D7_12_v3	1458662	1458861	200	19.63	4.42389	2.48693	2.59203
Pf3D7_09_v3	2519	3025	507	15.48	3.8202	2.4852	2.03943
Pf3D7_10_v3	1437080	1438966	1887	39.09	7.35801	2.48481	5.371
Pf3D7_08_v3	5106	5595	490	21.26	4.61758	2.48159	2.77852
Pf3D7_12_v3	1464991	1465265	275	21.62	4.72445	2.48139	2.87458
Pf3D7_12_v3	2225633	2226001	369	18.57	4.3353	2.47957	2.52377
Pf3D7_13_v3	643072	643403	332	16.21	3.97325	2.46885	2.19089
Pf3D7_02_v3	13717	13916	200	15.8	3.85341	2.46815	2.0741
Pf3D7_05_v3	439431	439665	235	20.92	4.57598	2.46513	2.73749
Pf3D7_03_v3	279271	279540	270	18.24	4.2034	2.46147	2.39665
Pf3D7_03_v3	907314	907514	201	18.23	4.21444	2.45815	2.41138
Pf3D7_13_v3	1627323	1627618	296	21.86	4.6826	2.45573	2.83425
Pf3D7_11_v3	1454562	1454761	200	14.63	3.64719	2.45465	1.87881
Pf3D7_06_v3	323912	324142	231	20.56	4.4802	2.45115	2.64781
Pf3D7_10_v3	1421873	1422347	475	18.66	4.18604	2.44898	2.37379
Pf3D7_13_v3	1205431	1205826	396	20.83	4.45803	2.44037	2.62181
Pf3D7_07_v3	1391004	1391203	200	15.93	3.77146	2.43737	1.99515
Pf3D7_14_v3	26416	26756	341	13.91	3.50065	2.43283	1.74873
Pf3D7_04_v3	55780	56104	325	21.85	4.71469	2.43224	2.90227
Pf3D7_04_v3	565367	565670	304	13.44	3.43551	2.43219	1.68549
Pf3D7_07_v3	5762	6076	315	23.25	4.68689	2.42774	2.84749
Pf3D7_04_v3	1195484	1195796	313	22.43	4.60804	2.42638	2.76539
Pf3D7_12_v3	771059	771455	397	13.4	3.46839	2.42526	1.73211
Pf3D7_05_v3	410528	410780	253	20.86	4.5384	2.42517	2.71967
Pf3D7_07_v3	465101	465354	254	21.43	4.60431	2.42439	2.78078
Pf3D7_04_v3	114652	114874	223	20.09	4.33657	2.41982	2.51759
Pf3D7_08_v3	92689	93014	326	16.21	3.8183	2.41154	2.05474
Pf3D7_01_v3	62488	63212	725	17.5	3.91502	2.41088	2.134
Pf3D7_13_v3	2731317	2731606	290	21.77	4.60627	2.41077	2.78083
Pf3D7_02_v3	183484	183684	201	22.35	4.58081	2.40257	2.7372
Pf3D7_12_v3	1919258	1919544	287	13.26	3.3485	2.40117	1.6099
Pf3D7_04_v3	566044	566309	266	13.25	3.35515	2.40015	1.61945
Pf3D7_14_v3	34823	35285	463	25.33	4.9453	2.39774	3.07904
Pf3D7_05_v3	1070072	1070406	335	13.28	3.33322	2.39628	1.59371
Pf3D7_02_v3	103439	103866	428	17.09	3.83069	2.3944	2.05004
Pf3D7_06_v3	670324	670523	200	19.15	4.11769	2.39435	2.31508
Pf3D7_09_v3	1022140	1022517	378	21.7	4.52869	2.39282	2.70604
Pf3D7_13_v3	2359461	2359695	235	19.94	4.26671	2.39147	2.46079
Pf3D7_10_v3	1603169	1603371	203	15.86	3.66051	2.39106	1.89624
Pf3D7_14_v3	1604332	1604939	608	13.4	3.34263	2.38751	1.60976
Pf3D7_07_v3	517204	517638	435	14.86	3.50137	2.3875	1.74699
Pf3D7_02_v3	558427	558671	245	21.85	4.46036	2.38623	2.62891
Pf3D7_13_v3	1204204	1204809	606	17.98	3.93206	2.38087	2.14827
Pf3D7_13_v3	962007	962206	200	19.54	4.13167	2.37583	2.32827
Pf3D7_04_v3	1101675	1101917	243	19.61	4.15405	2.37309	2.35985
Pf3D7_04_v3	1075851	1076258	408	13.54	3.32209	2.37051	1.58949
Pf3D7_10_v3	637980	638217	238	18.99	4.02548	2.36978	2.22838
Pf3D7_01_v3	203807	204095	289	17.94	3.88699	2.36934	2.10244
Pf3D7_03_v3	714622	714988	367	13.72	3.32748	2.36116	1.59573
Pf3D7_03_v3	1058255	1058821	567	28.32	5.33296	2.35982	3.46014
Pf3D7_API_v3	33643	33997	355	52.15	8.38594	2.35397	6.33681
Pf3D7_10_v3	1588047	1588430	384	13.98	3.33184	2.35158	1.6002
Pf3D7_02_v3	274959	275317	359	13.88	3.31709	2.35142	1.58599
Pf3D7_14_v3	842351	842561	211	15.85	3.56507	2.35085	1.80671
Pf3D7_04_v3	598746	599300	555	13.01	3.20332	2.35003	1.48062
Pf3D7_03_v3	434880	435182	303	18.44	3.90018	2.34772	2.11571
Pf3D7_07_v3	602512	603267	756	33.27	6.0705	2.34744	4.16351
Pf3D7_14_v3	2092853	2093228	376	18.27	3.88421	2.3446	2.1026
Pf3D7_08_v3	431811	432399	589	15.54	3.51562	2.34043	1.77696
Pf3D7_03_v3	65172	65643	472	12.9	3.16785	2.34018	1.4486
Pf3D7_09_v3	683137	683457	321	13.87	3.2902	2.34003	1.56159
Pf3D7_12_v3	1704424	1704623	200	12.86	3.14907	2.33374	1.43182
Pf3D7_04_v3	410324	410570	247	20.93	4.16654	2.32523	2.36566
Pf3D7_12_v3	916781	917173	393	12.8	3.1189	2.32348	1.40608
Pf3D7_11_v3	2026157	2026383	227	25.82	4.67945	2.32342	2.83064
Pf3D7_11_v3	1197446	1197647	202	18.02	3.78017	2.32213	2.00984
Pf3D7_07_v3	955222	955421	200	16.66	3.58481	2.31762	1.82813
Pf3D7_02_v3	301715	301984	270	20.55	4.05055	2.30893	2.25192
Pf3D7_08_v3	1450051	1450397	347	21.33	4.0332	2.30762	2.23565
Pf3D7_03_v3	1057425	1058052	628	28.09	4.92386	2.30323	3.06573
Pf3D7_08_v3	396541	396908	368	18.43	3.77876	2.29742	2.00962
Pf3D7_12_v3	2252518	2252805	288	16.68	3.53364	2.29688	1.78155
Pf3D7_05_v3	4326	4717	392	13.94	3.16527	2.2959	1.45012
Pf3D7_03_v3	29048	29533	486	16.41	3.47634	2.29527	1.73645
Pf3D7_13_v3	1007905	1008104	200	17.84	3.67578	2.29483	1.91037
Pf3D7_01_v3	477486	477687	202	20.14	3.98815	2.29299	2.20472
Pf3D7_01_v3	621009	621348	340	27.01	4.53176	2.29238	2.69819
Pf3D7_04_v3	296869	297068	200	19.07	3.79291	2.28142	2.01515
Pf3D7_09_v3	848376	848657	282	15.52	3.36671	2.27812	1.64359
Pf3D7_09_v3	1148187	1148432	246	14.6	3.2377	2.27781	1.51739
Pf3D7_02_v3	371275	371778	504	17.76	3.60982	2.27131	1.85457
Pf3D7_07_v3	536774	536996	223	12.5	2.96904	2.26917	1.27486
Pf3D7_02_v3	6051	6669	619	15.74	3.33905	2.26735	1.60748
Pf3D7_09_v3	1536499	1536820	322	20.49	3.81962	2.2663	2.0423
Pf3D7_05_v3	21271	21853	583	12.59	2.96744	2.26412	1.27315
Pf3D7_05_v3	965374	965686	313	23.3	4.33262	2.26325	2.52902
Pf3D7_06_v3	1326990	1327332	343	12.82	2.98784	2.26196	1.29314
Pf3D7_14_v3	2110378	2110581	204	18.52	3.69919	2.26196	1.94179
Pf3D7_08_v3	96455	96662	208	16.44	3.40922	2.26108	1.67008
Pf3D7_02_v3	247580	247790	211	13.88	3.08986	2.25234	1.38615
Pf3D7_04_v3	1175296	1175649	354	12.37	2.91952	2.25229	1.23134
Pf3D7_13_v3	1579281	1579565	285	12.36	2.90865	2.24986	1.21987
Pf3D7_12_v3	1619329	1619598	270	15.88	3.30556	2.24965	1.57677
Pf3D7_10_v3	1141205	1141474	270	15.42	3.25639	2.24946	1.53221
Pf3D7_02_v3	874550	874885	336	19.35	3.72875	2.24915	1.95825
Pf3D7_11_v3	2019309	2019662	354	23.77	4.19433	2.24888	2.38127
Pf3D7_API_v3	33043	33370	328	48.41	7.3881	2.24811	5.40417
Pf3D7_10_v3	1660425	1660722	298	27.52	4.65027	2.24778	2.8139
Pf3D7_05_v3	85473	85810	338	14.2	3.1058	2.23828	1.40825
Pf3D7_MIT_v3	1	533	533	98.91	14.2254	2.23231	12.0364
Pf3D7_11_v3	1922980	1923195	216	18.04	3.53345	2.22822	1.78835
Pf3D7_04_v3	915655	915895	241	12.21	2.83832	2.22446	1.15905
Pf3D7_08_v3	28097	28398	302	25.84	4.42541	2.22258	2.6037
Pf3D7_07_v3	76420	76772	353	14.46	3.0647	2.21992	1.36344
Pf3D7_08_v3	23164	23659	496	13.5	2.94963	2.21276	1.25877
Pf3D7_14_v3	2195990	2196204	215	21.68	3.87634	2.20745	2.09175
Pf3D7_14_v3	85148	85364	217	20.7	3.75535	2.20678	1.98608
Pf3D7_04_v3	1196048	1196959	912	16.31	3.21273	2.20549	1.49547
Pf3D7_02_v3	720307	720725	419	16.43	3.26753	2.20284	1.54367
Pf3D7_10_v3	163749	163990	242	12.15	2.77968	2.19899	1.12218
Pf3D7_12_v3	1743088	1743408	321	42.7	6.30913	2.19743	4.36811
Pf3D7_01_v3	90885	91363	479	12.03	2.7564	2.19475	1.08853
Pf3D7_14_v3	259610	259845	236	22.04	3.8765	2.19022	2.09529
Pf3D7_07_v3	16816	17162	347	16.11	3.16803	2.18471	1.45145
Pf3D7_07_v3	3454	3776	323	22.27	3.71563	2.18433	1.94508
Pf3D7_08_v3	1011060	1011263	204	16.97	3.28139	2.17928	1.55836
Pf3D7_08_v3	1466892	1467100	209	18.56	3.43807	2.17819	1.69854
Pf3D7_05_v3	1111035	1111266	232	19.26	3.50725	2.16958	1.76283
Pf3D7_12_v3	766751	767257	507	24.88	4.02604	2.16744	2.23172
Pf3D7_02_v3	916530	916846	317	32.87	4.97564	2.16258	3.10782
Pf3D7_08_v3	173231	173473	243	20.93	3.63774	2.15774	1.87603
Pf3D7_06_v3	1153818	1154147	330	14.35	2.91771	2.15412	1.2399
Pf3D7_08_v3	1436745	1436946	202	18.43	3.32596	2.149	1.59481
Pf3D7_02_v3	93274	93502	229	15.65	3.03104	2.14391	1.33352
Pf3D7_14_v3	484201	484455	255	14.57	2.9082	2.13991	1.22951
Pf3D7_12_v3	8249	8529	281	23.8	3.87715	2.13562	2.09792
Pf3D7_14_v3	1193624	1193896	273	23.27	3.78764	2.12876	2.0136
Pf3D7_02_v3	93810	94512	703	20.35	3.46621	2.12103	1.72055
Pf3D7_13_v3	1044512	1044813	302	17.77	3.16436	2.12053	1.45118
Pf3D7_13_v3	2324709	2324908	200	16.48	3.03694	2.11456	1.33937
Pf3D7_11_v3	248636	248914	279	15.29	2.90998	2.10942	1.2309
Pf3D7_01_v3	35873	36217	345	18.74	3.21233	2.10829	1.49309
Pf3D7_01_v3	633959	634218	260	47.65	6.06784	2.10359	4.13925
Pf3D7_12_v3	1488007	1488235	229	19.18	3.28467	2.10115	1.5577
Pf3D7_06_v3	1414092	1414551	460	18.05	3.16066	2.0999	1.44977
Pf3D7_06_v3	340548	340747	200	19.1	3.27339	2.09966	1.54705
Pf3D7_10_v3	1581986	1582311	326	22.4	3.51671	2.0946	1.76594
Pf3D7_04_v3	13019	13222	204	15.25	2.85982	2.09239	1.18668
Pf3D7_11_v3	4223	4422	200	24.65	3.77519	2.09216	1.99974
Pf3D7_13_v3	2898626	2898913	288	21.24	3.32375	2.08541	1.59087
Pf3D7_13_v3	2904833	2905193	361	27.35	4.11106	2.08204	2.32416
Pf3D7_01_v3	341227	341582	356	16.9	2.99896	2.07983	1.30735
Pf3D7_02_v3	927500	927798	299	26.48	3.80922	2.07093	2.03173
Pf3D7_13_v3	2917584	2917816	233	26.89	3.88201	2.06155	2.09696
Pf3D7_10_v3	1658412	1658739	328	20.28	3.19906	2.05434	1.48365
Pf3D7_09_v3	1421289	1421554	266	16.58	2.89601	2.05283	1.21802
Pf3D7_10_v3	21256	21605	350	22.7	3.42811	2.04936	1.69145
Pf3D7_07_v3	589914	590164	251	17.64	2.97403	2.04726	1.28693
Pf3D7_04_v3	613578	613927	350	16.12	2.79608	2.03084	1.12792
Pf3D7_08_v3	1452633	1452833	201	25.93	3.62396	2.01429	1.86562
Pf3D7_08_v3	430192	430468	277	20.53	3.15878	2.01193	1.44914
Pf3D7_10_v3	1546152	1546468	317	18.02	2.88298	2.00157	1.20602

## Sheet: Troph_21HPI
Peaks										Target Genes
chr	start	end	length	pileup	negativeLOG10(pvalue)	fold_enrichment	negativeLOG10(qvalue)			Gene	Description	FoldEnrichment
Pf3D7_05_v3	1289504	1296323	6820	169.17	92.5959	7.36175	89.3574			PF3D7_0527600	conserved Plasmodium protein, unknown function	4.97122
Pf3D7_07_v3	1083610	1090431	6822	168.1	92.4446	7.3604	89.1805			PF3D7_0730800	Plasmodium exported protein, unknown function	4.82889
Pf3D7_14_v3	782010	782458	449	118.94	51.7288	5.2215	49.2284			PF3D7_0715000	4-nitrophenylphosphatase	4.71772
Pf3D7_05_v3	1150125	1150424	300	112.79	46.5988	4.97122	44.1616			PF3D7_1369700	U2 small nuclear ribonucleoprotein A', putative	4.65349
Pf3D7_13_v3	1576781	1577121	341	111.46	46.0059	4.9091	43.6163			PF3D7_0610400	histone H3	4.6071
Pf3D7_07_v3	1318896	1319222	327	109.61	44.1478	4.82889	41.78			PF3D7_0610500	peptidyl-tRNA hydrolase PTRHD1, putative	4.6071
Pf3D7_07_v3	672600	672942	343	115.85	46.1244	4.71772	43.741			PF3D7_1367800	secreted ookinete protein, putative	4.39933
Pf3D7_13_v3	2780220	2780550	331	108.12	42.2923	4.65349	39.9734			PF3D7_0403100	regulator of chromosome condensation, putative	4.34785
Pf3D7_06_v3	444649	445206	558	117.28	44.4364	4.6071	42.0235			PF3D7_0620700	DnaJ protein, putative	4.29011
Pf3D7_13_v3	1575244	1575545	302	106.9	39.5593	4.49351	37.2734			PF3D7_0621000	conserved Plasmodium protein, unknown function	4.29011
Pf3D7_07_v3	111930	112259	330	100.2	37.2079	4.41989	34.9913			PF3D7_1404300	secreted ookinete adhesive protein, putative	4.17445
Pf3D7_14_v3	777982	778289	308	104.17	37.7932	4.40369	35.5417			PF3D7_1404400	ribosomal protein L16, mitochondrial, putative	4.17445
Pf3D7_13_v3	2702594	2703493	900	129.08	52.3786	4.39933	50.1344			PF3D7_0909500	subpellicular microtubule protein 1, putative	4.10837
Pf3D7_05_v3	1151066	1151434	369	110.62	40.4993	4.38003	38.2006			PF3D7_1108700	heat shock protein J2	4.02535
Pf3D7_04_v3	174703	175018	316	107.6	38.8313	4.34785	36.5701			PF3D7_1337700	phosphoinositide-binding protein PH2	4.00461
Pf3D7_06_v3	861583	861871	289	110.42	38.9614	4.29011	36.6716			PF3D7_1479400	rifin	4.00336
Pf3D7_07_v3	326600	326926	327	104.47	36.6768	4.22228	34.4771			PF3D7_1108500	succinate--CoA ligase [ADP-forming] subunit alpha, putative	3.99398
Pf3D7_13_v3	2783047	2783345	299	97.92	34.3118	4.20063	32.1684			PF3D7_0608900	conserved Plasmodium protein, unknown function	3.98374
Pf3D7_14_v3	150081	150652	572	102.18	35.6949	4.17445	33.5102			PF3D7_0608800	ornithine aminotransferase	3.98374
Pf3D7_11_v3	1925995	1932878	6884	98.39	34.0687	4.14604	31.9959			PF3D7_1103400	iron-sulfur cluster assembly protein SufD	3.9664
Pf3D7_07_v3	670677	670984	308	98.12	33.7101	4.11694	31.5596			PF3D7_0826700	receptor for activated c kinase	3.90687
Pf3D7_09_v3	430692	432045	1354	100.61	32.5991	4.10837	30.4808			PF3D7_0632000	rifin	3.90437
Pf3D7_01_v3	473709	481075	7367	98.42	33.85	4.10491	31.7695			PF3D7_1102800	early transcribed membrane protein 11.2	3.89165
Pf3D7_12_v3	2113612	2113925	314	96.88	32.514	4.03568	30.4288			PF3D7_0413300	rifin	3.88339
Pf3D7_11_v3	374149	374826	678	91.6	30.5766	4.02535	28.53			PF3D7_1040600	rifin	3.87431
Pf3D7_07_v3	1317949	1318238	290	93.93	31.4176	4.0222	29.3617			PF3D7_0927800	cytochrome c oxidase subunit 5B, putative	3.8674
Pf3D7_13_v3	2799981	2806904	6924	97.3	32.6156	4.00495	30.5865			PF3D7_0513300	purine nucleoside phosphorylase	3.86203
Pf3D7_13_v3	1524009	1524303	295	90.67	30.0697	4.00461	28.0522			PF3D7_1253700	rifin	3.8543
Pf3D7_14_v3	3266332	3267321	990	102.06	32.159	4.00336	30.0487			PF3D7_1220900	heterochromatin protein 1	3.85399
Pf3D7_04_v3	981913	982827	915	102.98	32.492	4.0017	30.3907			PF3D7_1251100	conserved Plasmodium protein, unknown function	3.84061
Pf3D7_11_v3	367898	368866	969	106.21	32.9604	3.99398	30.8195			PF3D7_1035400	merozoite surface protein 3	3.83688
Pf3D7_06_v3	362604	363927	1324	95.63	30.216	3.98374	28.194			PF3D7_0532100	early transcribed membrane protein 5	3.81571
Pf3D7_11_v3	144747	145060	314	92.23	30.3341	3.9664	28.3118			PF3D7_0410000	erythrocyte vesicle protein 1	3.81547
Pf3D7_06_v3	860918	861221	304	100.09	32.9525	3.95836	30.8532			PF3D7_0608100	conserved Plasmodium protein, unknown function	3.80117
Pf3D7_03_v3	531767	532089	323	91.06	29.8775	3.93625	27.8726			PF3D7_0305900	conserved Plasmodium protein, unknown function	3.79548
Pf3D7_07_v3	671530	671847	318	89.2	28.6565	3.92002	26.6883			PF3D7_0306000	cytochrome b-c1 complex subunit 8, putative	3.79548
Pf3D7_08_v3	1160185	1161025	841	93.69	28.9025	3.90687	26.9214			PF3D7_0937300	rifin	3.76853
Pf3D7_06_v3	1336571	1337422	852	131.51	40.3922	3.90437	38.0169			PF3D7_0207400	serine repeat antigen 7	3.76438
Pf3D7_11_v3	131621	132010	390	93.19	29.8644	3.89165	27.8579			PF3D7_1130200	60S ribosomal protein P0	3.7574
Pf3D7_04_v3	609482	610369	888	121.54	36.4386	3.88339	34.1731			PF3D7_1149900	stevor	3.75686
Pf3D7_10_v3	1619311	1620161	851	97.82	30.7579	3.87431	28.7218			PF3D7_0925700	histone deacetylase 1	3.74498
Pf3D7_09_v3	1129464	1129931	468	87.85	28.0214	3.8674	26.0786			PF3D7_1470950	small integral membrane protein 15, putative	3.73982
Pf3D7_05_v3	569164	569893	730	92.38	28.1109	3.86203	26.1653			PF3D7_0624500	anaphase-promoting complex subunit 11, putative	3.73431
Pf3D7_12_v3	2190559	2191528	970	97.2	29.8275	3.8543	27.8174			PF3D7_0202500	early transcribed membrane protein 2	3.73151
Pf3D7_12_v3	831223	832281	1059	117.56	37.7784	3.85399	35.6217			PF3D7_0732000	stevor	3.72044
Pf3D7_14_v3	779902	780221	320	91.8	29.2959	3.84168	27.3113			PF3D7_0632100	rifin	3.71955
Pf3D7_12_v3	2089407	2089709	303	87	27.6975	3.84061	25.7706			PF3D7_1029700	conserved Plasmodium protein, unknown function	3.7178
Pf3D7_08_v3	96969	99128	2160	92.85	29.1953	3.83727	27.2274			PF3D7_1029800	heptatricopeptide repeat and RAP domain-containing protein, putative	3.7178
Pf3D7_10_v3	1404318	1404887	570	113.85	34.7654	3.83688	32.5814			PF3D7_1356900	protein kinase 5	3.70637
Pf3D7_05_v3	1301202	1301831	630	94.87	28.9292	3.81571	26.9438			PF3D7_1357000	elongation factor 1-alpha	3.70637
Pf3D7_04_v3	469102	469404	303	87.95	27.8902	3.81547	25.9579			PF3D7_1357100	elongation factor 1-alpha	3.70637
Pf3D7_14_v3	3221240	3221572	333	93.44	29.2161	3.80147	27.2323			PF3D7_0501300	skeleton-binding protein 1	3.68077
Pf3D7_14_v3	3239264	3239691	428	104.02	32.9289	3.80142	30.8433			PF3D7_0305700	ubiquitin-conjugating enzyme MMS2, putative	3.66303
Pf3D7_06_v3	340308	340953	646	112.13	33.9836	3.80117	31.8131			PF3D7_0207800	serine repeat antigen 3	3.6528
Pf3D7_14_v3	780797	781115	319	100.33	31.041	3.7958	28.9889			PF3D7_1328100	proteasome subunit beta type-7, putative	3.65184
Pf3D7_03_v3	286915	287245	331	97.46	30.3252	3.79548	28.3014			PF3D7_1462800	glyceraldehyde-3-phosphate dehydrogenase	3.64754
Pf3D7_14_v3	779271	779582	312	93.93	29.5513	3.79376	27.5698			PF3D7_0814200	DNA/RNA-binding protein Alba 1	3.63013
Pf3D7_12_v3	2112765	2113066	302	90.95	28.7883	3.78725	26.8305			PF3D7_1451100	elongation factor 2	3.62451
Pf3D7_07_v3	111396	111667	272	85.71	26.5798	3.78577	24.6871			PF3D7_1213200	mediator of RNA polymerase II transcription subunit 18, putative	3.61967
Pf3D7_12_v3	764421	765120	700	119.13	34.6672	3.77869	32.4587			PF3D7_1033600	pre-mRNA-splicing factor CEF1, putative	3.61801
Pf3D7_03_v3	368450	368783	334	85.55	26.9923	3.77124	25.0888			PF3D7_1033700	bromodomain protein 1	3.61801
Pf3D7_09_v3	1474625	1475559	935	97.27	28.4715	3.76853	26.5127			PF3D7_0818900	heat shock protein 70	3.60454
Pf3D7_02_v3	296805	297376	572	93.39	28.4012	3.76438	26.4492			PF3D7_1407100	rRNA 2'-O-methyltransferase fibrillarin, putative	3.60389
Pf3D7_11_v3	1165187	1166232	1046	88.58	26.345	3.7574	24.4706			PF3D7_1035100	probable protein, unknown function	3.60158
Pf3D7_11_v3	2010303	2010892	590	95.05	29.7363	3.75686	27.735			PF3D7_0404600	conserved Plasmodium membrane protein, unknown function	3.59565
Pf3D7_03_v3	1003439	1004370	932	86.79	25.9711	3.75673	24.1055			PF3D7_0500500	rifin	3.59463
Pf3D7_08_v3	94119	95586	1468	93.7	29.1036	3.75583	27.1474			PF3D7_1444800	fructose-bisphosphate aldolase	3.59232
Pf3D7_07_v3	328907	329198	292	98.14	30.1695	3.75202	28.155			PF3D7_0207900	serine repeat antigen 2	3.59012
Pf3D7_04_v3	156053	156949	897	107.85	31.8858	3.7502	29.7918			PF3D7_0516900	60S ribosomal protein L2	3.57828
Pf3D7_09_v3	1028568	1030075	1508	127.79	35.8417	3.74498	33.5952			PF3D7_0413200	rifin	3.57473
Pf3D7_14_v3	2899816	2900123	308	90.15	27.5568	3.73982	25.6288			PF3D7_1432200	conserved Plasmodium protein, unknown function	3.56078
Pf3D7_04_v3	162542	163463	922	97.39	28.3047	3.73546	26.3579			PF3D7_0632300	rifin	3.54984
Pf3D7_06_v3	994254	994562	309	94.1	28.7524	3.73431	26.7878			PF3D7_1325100	phosphoribosylpyrophosphate synthetase	3.54219
Pf3D7_02_v3	127935	128305	371	94.35	28.6462	3.73151	26.6883			PF3D7_1329000	DNA-directed RNA polymerase III subunit RPC1, putative	3.53986
Pf3D7_14_v3	2721169	2721466	298	84.62	25.8891	3.72064	24.0253			PF3D7_1357200	glutamate--tRNA ligase	3.53752
Pf3D7_07_v3	1385782	1386550	769	88.7	26.7194	3.72044	24.8314			PF3D7_1359400	CUGBP Elav-like family member 1	3.53461
Pf3D7_06_v3	1338257	1339057	801	86.16	26.3834	3.71955	24.5091			PF3D7_1439400	cytochrome b-c1 complex subunit Rieske, putative	3.53113
Pf3D7_10_v3	1211727	1212262	536	89.31	26.5123	3.7178	24.632			PF3D7_0831800	histidine-rich protein II	3.52952
Pf3D7_13_v3	2265754	2267112	1359	97.48	27.8167	3.70637	25.881			PF3D7_1478600	EMP1-trafficking protein	3.52879
Pf3D7_13_v3	2780953	2781265	313	90.05	27.5806	3.70579	25.6547			PF3D7_0526600	conserved Plasmodium protein, unknown function	3.52821
Pf3D7_11_v3	143269	143556	288	96.87	29.0234	3.699	27.0415			PF3D7_1323000	beta-hydroxyacyl-ACP dehydratase	3.52446
Pf3D7_04_v3	101519	102040	522	93.84	27.2638	3.68788	25.3464			PF3D7_1016900	early transcribed membrane protein 10.3	3.5193
Pf3D7_05_v3	68866	70164	1299	102.65	28.7312	3.68077	26.7576			PF3D7_0411400	DEAD box ATP-dependent RNA helicase, putative	3.51512
Pf3D7_03_v3	279234	279603	370	98.71	29.329	3.66303	27.3366			PF3D7_1434700	mitochondrial import inner membrane translocase subunit TIM17, putative	3.50494
Pf3D7_06_v3	1368073	1369021	949	137.88	37.8043	3.66152	35.4913			PF3D7_0514100	ATP-dependent DNA helicase UvrD	3.50476
Pf3D7_02_v3	316064	316521	458	89.09	26.1049	3.6528	24.2356			PF3D7_0905100	nucleoporin NUP221, putative	3.50045
Pf3D7_13_v3	1184237	1184908	672	86.04	25.3809	3.65184	23.5452			PF3D7_1436600	cGMP-dependent protein kinase	3.49993
Pf3D7_14_v3	2559076	2560389	1314	84.16	24.7401	3.64754	22.9294			PF3D7_1248900	26S protease regulatory subunit 8, putative	3.49312
Pf3D7_06_v3	1314443	1315314	872	92.34	26.5979	3.64748	24.7068			PF3D7_0532900	rifin	3.48537
Pf3D7_08_v3	687309	688139	831	89.35	26.5332	3.63013	24.6469			PF3D7_1454400	aminopeptidase P	3.48238
Pf3D7_14_v3	2090892	2093405	2514	89.7	25.1342	3.62451	23.3022			PF3D7_1341900	V-type proton ATPase subunit D, putative	3.48192
Pf3D7_12_v3	576343	576678	336	81.92	24.5088	3.61967	22.7			PF3D7_0408500	flap endonuclease 1	3.47873
Pf3D7_10_v3	1346289	1346898	610	98.68	28.1763	3.61801	26.2317			PF3D7_1454900	conserved protein, unknown function	3.47676
Pf3D7_04_v3	573229	573505	277	134.4	36.7202	3.61053	34.463			PF3D7_0212800	multidrug efflux pump, putative	3.47536
Pf3D7_14_v3	3171088	3171702	615	98.76	27.9529	3.60506	26.0101			PF3D7_0506900	rhomboid protease ROM4	3.47453
Pf3D7_08_v3	860400	862477	2078	93.58	26.2036	3.60454	24.3358			PF3D7_1456700	conserved Plasmodium protein, unknown function	3.46969
Pf3D7_14_v3	259000	260048	1049	83.58	24.1617	3.60389	22.3704			PF3D7_1117400	conserved Plasmodium protein, unknown function	3.46771
Pf3D7_10_v3	1391626	1392470	845	95.75	27.4629	3.60158	25.5441			PF3D7_1335000	MSP7-like protein	3.45793
Pf3D7_04_v3	253167	253635	469	99.36	28.8566	3.59565	26.8805			PF3D7_1140700	chromo domain-containing protein CDP	3.45703
Pf3D7_13_v3	2783646	2783942	297	88.96	25.9212	3.59528	24.0584			PF3D7_1317100	DNA replication licensing factor MCM4	3.45655
Pf3D7_05_v3	36519	37306	788	104.9	30.1728	3.59463	28.152			PF3D7_1412500	actin II	3.4532
Pf3D7_05_v3	451226	451528	303	88.02	25.7918	3.59249	23.9357			PF3D7_0315600	zinc finger protein, putative	3.44861
Pf3D7_14_v3	1843991	1845180	1190	85.62	24.3855	3.59232	22.5852			PF3D7_1107400	DNA repair protein RAD51	3.44507
Pf3D7_02_v3	320460	321097	638	113.67	31.5283	3.59012	29.4557			PF3D7_0805200	gamete release protein, putative	3.44405
Pf3D7_05_v3	712729	713576	848	86.91	23.8718	3.57828	22.0919			PF3D7_1015900	enolase	3.43164
Pf3D7_04_v3	603202	604271	1070	141.5	37.6109	3.57473	35.3063			PF3D7_0101600	rifin	3.42947
Pf3D7_14_v3	1263923	1264500	578	98.38	27.3759	3.56078	25.4564			PF3D7_1345600	inner membrane complex protein	3.42946
Pf3D7_06_v3	1347527	1348531	1005	104.7	28.7113	3.54984	26.7442			PF3D7_1446500	nucleoporin NUP313, putative	3.42906
Pf3D7_12_v3	775802	780073	4272	88.94	24.6925	3.54956	22.8832			PF3D7_0629300	phospholipase, putative	3.42672
Pf3D7_13_v3	1044503	1045566	1064	86.34	24.5009	3.54219	22.6968			PF3D7_1347700	ethanolamine-phosphate cytidylyltransferase	3.42667
Pf3D7_13_v3	1222485	1222942	458	85.34	24.1602	3.53986	22.3662			PF3D7_0723300	conserved protein, unknown function	3.42153
Pf3D7_13_v3	2268927	2270280	1354	95.52	26.125	3.53752	24.255			PF3D7_0530400	conserved Plasmodium protein, unknown function	3.42072
Pf3D7_13_v3	2359202	2359764	563	92.59	25.6152	3.53461	23.7705			PF3D7_0709100	Cg1 protein	3.41793
Pf3D7_14_v3	1600911	1601878	968	93.79	25.5855	3.53113	23.7391			PF3D7_1000200	rifin	3.41368
Pf3D7_08_v3	1374113	1375083	971	92.79	24.7529	3.52952	22.9398			PF3D7_1008700	tubulin beta chain	3.41009
Pf3D7_14_v3	3235936	3236534	599	96.16	26.5695	3.52879	24.682			PF3D7_0903700	alpha tubulin 1	3.40625
Pf3D7_05_v3	1104184	1104910	727	116.8	36.1227	3.52821	34.1045			PF3D7_0418000	conserved Plasmodium protein, unknown function	3.40552
Pf3D7_13_v3	964101	964414	314	85.71	24.6411	3.52446	22.8289			PF3D7_1475800	conserved Plasmodium protein, unknown function	3.40332
Pf3D7_10_v3	682192	682554	363	79.58	23.201	3.5193	21.4457			PF3D7_0410300	protein phosphatase PPM1, putative	3.40098
Pf3D7_04_v3	517610	518340	731	88.35	25.2477	3.51512	23.4157			PF3D7_0207700	serine repeat antigen 4	3.39674
Pf3D7_12_v3	666760	667075	316	98.27	28.1508	3.50657	26.2031			PF3D7_0508500	ND6 protein, putative	3.39477
Pf3D7_14_v3	1407269	1407801	533	89.55	25.2205	3.50494	23.3878			PF3D7_1473200	DnaJ protein, putative	3.39061
Pf3D7_05_v3	592136	592513	378	95.1	27.2134	3.50476	25.3078			PF3D7_1137100	ribosomal protein S9, mitochondrial, putative	3.38959
Pf3D7_09_v3	240500	242772	2273	83.19	22.6657	3.50045	20.9434			PF3D7_0933600	mitochondrial-processing peptidase subunit beta, putative	3.3886
Pf3D7_14_v3	1490637	1491237	601	90.18	24.8217	3.49993	23.0073			PF3D7_0626300	3-oxoacyl-acyl-carrier protein synthase I/II	3.38447
Pf3D7_12_v3	2002670	2003553	884	83.58	22.9599	3.49312	21.2211			PF3D7_1304000	condensin complex subunit 2, putative	3.37984
Pf3D7_04_v3	167247	170307	3061	89.52	24.1247	3.49222	22.338			PF3D7_1304100	DNA ligase I	3.37984
Pf3D7_05_v3	1326542	1327413	872	99.28	26.4853	3.48537	24.5994			PF3D7_0609000	nucleoporin NUP637, putative	3.37765
Pf3D7_14_v3	2235596	2236278	683	87.8	24.2493	3.48238	22.4598			PF3D7_1451600	LCCL domain-containing protein	3.37494
Pf3D7_13_v3	1649870	1650235	366	78.7	22.2624	3.48192	20.5451			PF3D7_1016300	GBP130 protein	3.37138
Pf3D7_04_v3	410059	410760	702	90.31	24.4035	3.47873	22.6087			PF3D7_1332100	conserved protein, unknown function	3.36147
Pf3D7_07_v3	540430	540795	366	87.85	25.0419	3.47681	23.217			PF3D7_0323100	conserved Plasmodium protein, unknown function	3.35855
Pf3D7_14_v3	2245000	2245592	593	92.15	25.9303	3.47676	24.0694			PF3D7_0422300	alpha tubulin 2	3.35716
Pf3D7_02_v3	528897	529536	640	90.37	25.6256	3.47536	23.7785			PF3D7_0713000	rifin	3.35003
Pf3D7_05_v3	288817	290243	1427	87.22	23.6774	3.47453	21.9053			PF3D7_0923700	CFAP298 domain-containing protein, putative	3.34891
Pf3D7_07_v3	327762	328039	278	90.67	25.1722	3.4734	23.3378			PF3D7_0923800	thioredoxin reductase	3.34891
Pf3D7_14_v3	2323941	2324535	595	97.39	26.7178	3.46969	24.8259			PF3D7_1128000	conserved Plasmodium protein, unknown function	3.3483
Pf3D7_11_v3	664760	665358	599	82.89	22.8013	3.46771	21.0671			PF3D7_0922200	S-adenosylmethionine synthetase	3.34533
Pf3D7_13_v3	1416636	1417387	752	91.24	25.0717	3.45793	23.2468			PF3D7_0934400	AP2 domain transcription factor, putative	3.34365
Pf3D7_11_v3	1624314	1624969	656	94.6	26.4677	3.45703	24.5939			PF3D7_0628100	HECT domain-containing protein 1, putative	3.34196
Pf3D7_13_v3	711937	712319	383	83.38	23.1649	3.45655	21.4093			PF3D7_0510200	peptidyl-prolyl cis-trans isomerase	3.33687
Pf3D7_14_v3	1545050	1545308	259	78.05	21.6663	3.45343	19.9767			PF3D7_1431100	PhIL1 interacting protein PIP2	3.33544
Pf3D7_14_v3	508117	508896	780	82.36	22.5435	3.4532	20.8142			PF3D7_1025500	dynein, putative	3.33355
Pf3D7_03_v3	635602	636047	446	83.5	23.3309	3.44861	21.5762			PF3D7_0902200	serine/threonine protein kinase, FIKK family	3.33346
Pf3D7_11_v3	317810	318787	978	78.4	20.7654	3.44507	19.1131			PF3D7_0309600	60S acidic ribosomal protein P2	3.32707
Pf3D7_08_v3	290888	291214	327	91.11	25.104	3.44405	23.2712			PF3D7_0617800	histone H2A	3.32479
Pf3D7_10_v3	637680	638997	1318	85	22.1965	3.43164	20.4873			PF3D7_1327900	conserved Plasmodium protein, unknown function	3.3244
Pf3D7_01_v3	82250	82877	628	83.34	23.4488	3.42947	21.6922			PF3D7_1327800	ribose-phosphate pyrophosphokinase, putative	3.3244
Pf3D7_13_v3	1827249	1827633	385	81.47	23.1587	3.42946	21.4088			PF3D7_0621700	RAP protein, putative	3.32335
Pf3D7_14_v3	1910791	1911965	1175	92.73	25.8999	3.42906	24.0404			PF3D7_1300400	rifin	3.32241
Pf3D7_06_v3	1205187	1206148	962	91.7	24.4891	3.42672	22.6838			PF3D7_1000600	rifin	3.32141
Pf3D7_13_v3	1909321	1909691	371	82.7	22.6403	3.42667	20.9112			PF3D7_0702500	Plasmodium exported protein, unknown function	3.32074
Pf3D7_07_v3	976697	978373	1677	118.95	30.985	3.42153	28.9283			PF3D7_1130400	26S protease regulatory subunit 6A, putative	3.31315
Pf3D7_05_v3	1242692	1243145	454	88.3	24.5931	3.42072	22.7897			PF3D7_1018200	serine/threonine protein phosphatase 8, putative	3.30738
Pf3D7_07_v3	409921	410966	1046	84.07	23.1164	3.41793	21.3702			PF3D7_0605800	DNA repair protein RAD50, putative	3.30702
Pf3D7_10_v3	38136	39118	983	81.93	23.2721	3.41368	21.5209			PF3D7_0315200	circumsporozoite- and TRAP-related protein	3.30592
Pf3D7_10_v3	360634	362039	1406	85.47	22.7435	3.41009	21.0109			PF3D7_1031000	ookinete surface protein P25	3.30448
Pf3D7_09_v3	175862	177451	1590	82.51	22.1814	3.40625	20.4698			PF3D7_1102700	early transcribed membrane protein 11.1	3.3028
Pf3D7_04_v3	808238	808839	602	87.6	25.0614	3.40552	23.2418			PF3D7_0820700	2-oxoglutarate dehydrogenase E1 component	3.29739
Pf3D7_14_v3	3120824	3121681	858	90.7	24.8656	3.40332	23.0493			PF3D7_0312100	E3 ubiquitin-protein ligase	3.29702
Pf3D7_03_v3	531107	531384	278	84.74	23.1024	3.40297	21.3523			PF3D7_0408400	conserved protein, unknown function	3.29697
Pf3D7_04_v3	469769	470038	270	83.12	22.7724	3.40098	21.0375			PF3D7_1007700	AP2 domain transcription factor AP2-I	3.29585
Pf3D7_02_v3	311401	311992	592	88.21	23.4153	3.39674	21.6511			PF3D7_0417400	conserved Plasmodium protein, unknown function	3.29572
Pf3D7_05_v3	348355	349062	708	81.4	21.7161	3.39477	20.0303			PF3D7_0409200	protein SOF1, putative	3.2957
Pf3D7_14_v3	2981522	2982747	1226	80.03	22.2747	3.39061	20.5573			PF3D7_0627400	mitochondrial import inner membrane translocase subunit TIM22, putative	3.29014
Pf3D7_11_v3	1461210	1461589	380	86.72	23.7551	3.38959	21.978			PF3D7_0627500	protein DJ-1	3.29014
Pf3D7_09_v3	1331292	1332159	868	82.42	22.1581	3.3886	20.449			PF3D7_1309700	vacuolar protein sorting-associated protein 18, putative	3.28839
Pf3D7_07_v3	65767	66098	332	76.53	21.1294	3.38574	19.4569			PF3D7_1116000	rhoptry neck protein 4	3.287
Pf3D7_06_v3	1061228	1062419	1192	78.36	20.8971	3.38447	19.2386			PF3D7_0530900	formin 1	3.28467
Pf3D7_13_v3	221848	222499	652	86.83	23.1159	3.37984	21.3715			PF3D7_0732900	rifin	3.28238
Pf3D7_06_v3	380129	380596	468	97.65	26.3273	3.37765	24.4553			PF3D7_0632800	erythrocyte membrane protein 1, PfEMP1	3.27368
Pf3D7_14_v3	2117559	2118010	452	78.04	22.0871	3.37494	20.38			PF3D7_1120100	phosphoglycerate mutase, putative	3.27251
Pf3D7_10_v3	650879	653194	2316	96.52	24.1195	3.37138	22.3341			PF3D7_1364600	aldehyde reductase, putative	3.27046
Pf3D7_13_v3	1330822	1331129	308	79.66	21.7737	3.36147	20.0822			PF3D7_0207500	serine repeat antigen 6	3.2689
Pf3D7_12_v3	1715746	1716050	305	135.32	33.8493	3.36005	31.733			PF3D7_1026800	40S ribosomal protein S2	3.26834
Pf3D7_03_v3	972051	972518	468	92.95	24.7535	3.35855	22.9373			PF3D7_1014300	SPRY domain-containing protein, putative	3.26819
Pf3D7_04_v3	1022689	1024169	1481	82.43	22.0189	3.35716	20.313			PF3D7_0722400	Obg-like ATPase 1, putative	3.26756
Pf3D7_05_v3	1324261	1324696	436	98.13	25.6581	3.35534	23.8061			PF3D7_1133100	conserved Plasmodium protein, unknown function	3.26754
Pf3D7_14_v3	3249142	3250089	948	86.61	23.1432	3.35373	21.4017			PF3D7_0201900	erythrocyte membrane protein 3	3.25494
Pf3D7_07_v3	602396	603321	926	148.05	36.896	3.35003	34.6346			PF3D7_1116800	heat shock protein 101	3.25467
Pf3D7_09_v3	961893	963591	1699	86.56	23.5165	3.34891	21.7568			PF3D7_1331700	glutamine--tRNA ligase, putative	3.25426
Pf3D7_11_v3	1088988	1089408	421	80.6	21.6204	3.3483	19.9299			PF3D7_0402600	stevor	3.25367
Pf3D7_09_v3	903306	904536	1231	82.45	21.3119	3.34533	19.6332			PF3D7_1150400	erythrocyte membrane protein 1, PfEMP1	3.25236
Pf3D7_08_v3	1285734	1289264	3531	87.68	23.0206	3.3451	21.275			PF3D7_1238500	conserved Plasmodium protein, unknown function	3.25148
Pf3D7_09_v3	1349788	1350380	593	96.39	24.4697	3.34365	22.6699			PF3D7_1235200	V-type K+-independent H+-translocating inorganic pyrophosphatase	3.25052
Pf3D7_06_v3	1140427	1141069	643	90.93	23.6792	3.34196	21.912			PF3D7_1466100	protein phosphatase containing kelch-like domains	3.24828
Pf3D7_01_v3	513718	514324	607	76.13	20.4556	3.3396	18.8169			PF3D7_0417200	bifunctional dihydrofolate reductase-thymidylate synthase	3.24822
Pf3D7_05_v3	439089	439717	629	78.62	22.1384	3.33687	20.4299			PF3D7_1146800	conserved Plasmodium protein, unknown function	3.2474
Pf3D7_14_v3	1221747	1222061	315	81.85	21.9367	3.33544	20.238			PF3D7_0709300	mediator of RNA polymerase II transcription subunit 14, putative	3.24607
Pf3D7_10_v3	1082211	1082763	553	94.02	24.833	3.33355	23.0125			PF3D7_0615800	conserved oligomeric Golgi complex subunit 4, putative	3.24577
Pf3D7_09_v3	98420	98900	481	81.68	21.4406	3.33346	19.7589			PF3D7_0721600	40S ribosomal protein S5, putative	3.24498
Pf3D7_03_v3	407925	408347	423	78.97	21.2023	3.32707	19.5323			PF3D7_0215700	DNA-directed RNA polymerase II subunit RPB2, putative	3.24278
Pf3D7_06_v3	748406	748850	445	86.13	22.6536	3.32479	20.9263			PF3D7_1401400	early transcribed membrane protein 14.1	3.24248
Pf3D7_13_v3	1163098	1164364	1267	78.57	20.653	3.3244	19.0061			PF3D7_1214100	GPI ethanolamine phosphate transferase 3, putative	3.24247
Pf3D7_06_v3	883446	883744	299	75.11	20.218	3.32335	18.5806			PF3D7_0504600	2-oxoisovalerate dehydrogenase subunit beta, mitochondrial, putative	3.24204
Pf3D7_13_v3	47703	48665	963	75.29	20.9514	3.32241	19.2968			PF3D7_1353200	membrane associated histidine-rich protein 2	3.2409
Pf3D7_10_v3	51475	52340	866	100.28	25.5202	3.32141	23.6742			PF3D7_1321900	conserved protein, unknown function	3.24086
Pf3D7_05_v3	1329840	1330740	901	94.48	23.9311	3.32082	22.1434			PF3D7_0414100	conserved Plasmodium membrane protein, unknown function	3.23666
Pf3D7_07_v3	104941	105511	571	81.27	21.1045	3.32074	19.4381			PF3D7_1328800	transcriptional regulatory protein sir2a	3.2335
Pf3D7_07_v3	1382618	1383478	861	109.77	27.2239	3.31987	25.3114			PF3D7_1328900	PUB domain-containing protein, putative	3.2335
Pf3D7_11_v3	1169152	1170199	1048	77.62	20.8926	3.31315	19.2339			PF3D7_1372600	rifin	3.22951
Pf3D7_10_v3	725418	726221	804	93.88	24.4824	3.30738	22.6789			PF3D7_0616900	conserved Plasmodium protein, unknown function	3.22902
Pf3D7_06_v3	244253	244540	288	81.1	21.3142	3.30702	19.6401			PF3D7_0617000	mitochondrial import receptor subunit TOM40, putative	3.22902
Pf3D7_03_v3	616482	619151	2670	81.75	21.9282	3.30592	20.2307			PF3D7_1325200	lactate dehydrogenase, putative	3.22669
Pf3D7_10_v3	1253517	1254074	558	85.04	21.4493	3.30448	19.7738			PF3D7_1430800	PhIL1 interacting protein PIP3	3.2255
Pf3D7_11_v3	128779	129121	343	74.6	19.903	3.3028	18.2848			PF3D7_1430700	NADP-specific glutamate dehydrogenase	3.2255
Pf3D7_08_v3	932832	935634	2803	80.08	20.64	3.29739	18.9922			PF3D7_0626800	pyruvate kinase	3.22508
Pf3D7_03_v3	516042	516352	311	92.08	23.846	3.29702	22.064			PF3D7_1034400	flavoprotein subunit of succinate dehydrogenase	3.22399
Pf3D7_04_v3	409144	409688	545	91.29	24.6348	3.29697	22.8321			PF3D7_1034500	armadillo repeat protein, putative	3.22399
Pf3D7_10_v3	302455	303686	1232	84.43	21.4188	3.29585	19.7366			PF3D7_1012400	hypoxanthine-guanine phosphoribosyltransferase	3.22367
Pf3D7_04_v3	772810	773158	349	97.46	25.0365	3.29572	23.2104			PF3D7_1438800	OST-HTH associated domain protein, putative	3.22355
Pf3D7_04_v3	439821	440369	549	81.51	20.7776	3.2957	19.1292			PF3D7_1228300	NIMA related kinase 1	3.21975
Pf3D7_06_v3	1101755	1102204	450	74.5	19.6443	3.29014	18.0381			PF3D7_1039900	exported protein family 4	3.21938
Pf3D7_13_v3	442525	443198	674	96.99	26.4753	3.28839	24.6272			PF3D7_1362800	conserved Plasmodium protein, unknown function	3.21665
Pf3D7_11_v3	604373	606082	1710	103.84	24.9109	3.287	23.0975			PF3D7_1124600	ethanolamine kinase	3.216
Pf3D7_05_v3	1258912	1259476	565	100.5	25.9921	3.28467	24.1338			PF3D7_1113100	protein tyrosine phosphatase	3.21553
Pf3D7_06_v3	74193	74519	327	74.29	20.0297	3.28373	18.4074			PF3D7_1209900	ABC transporter B family member 7, putative	3.21312
Pf3D7_07_v3	1414912	1415666	755	86.18	21.9372	3.28238	20.2398			PF3D7_0900200	rifin	3.21153
Pf3D7_06_v3	1374953	1376265	1313	74.12	19.9996	3.27368	18.3782			PF3D7_1368800	DNA repair endonuclease XPF, putative	3.21112
Pf3D7_11_v3	761850	762745	896	78.4	21.3283	3.27251	19.652			PF3D7_0803400	DNA repair and recombination protein RAD54, putative	3.20765
Pf3D7_13_v3	2599937	2600367	431	80.71	22.0298	3.27046	20.3265			PF3D7_1133400	apical membrane antigen 1	3.20321
Pf3D7_02_v3	300853	302102	1250	74.23	20.4291	3.2689	18.7878			PF3D7_0408800	conserved Plasmodium protein, unknown function	3.20113
Pf3D7_10_v3	1123337	1124068	732	76.13	18.9836	3.26834	17.4016			PF3D7_0919500	major facilitator superfamily domain-containing protein, putative	3.19876
Pf3D7_10_v3	570423	571010	588	109.08	27.0047	3.26819	25.0993			PF3D7_0416900	conserved Plasmodium protein, unknown function	3.19862
Pf3D7_07_v3	955200	955599	400	87.81	22.9344	3.26756	21.1933			PF3D7_1027800	60S ribosomal protein L3	3.19789
Pf3D7_11_v3	1277792	1278291	500	95.37	24.2105	3.26754	22.4159			PF3D7_1412900	ubiquitin-conjugating enzyme E2, putative	3.19647
Pf3D7_02_v3	91412	94702	3291	130.94	30.9998	3.25494	28.9387			PF3D7_1149000	antigen 332, DBL-like protein	3.19199
Pf3D7_11_v3	636419	637204	786	76.47	21.5093	3.25467	19.8319			PF3D7_1333700	histone H3-like centromeric protein CSE4	3.1918
Pf3D7_01_v3	7443	8070	628	74.83	19.5655	3.25459	17.95			PF3D7_0905400	high molecular weight rhoptry protein 3	3.1909
Pf3D7_13_v3	1319019	1321027	2009	77.87	19.9698	3.25426	18.3469			PF3D7_1008400	26S protease regulatory subunit 4, putative	3.18993
Pf3D7_04_v3	159309	160123	815	84.77	23.1102	3.25367	21.3887			PF3D7_1431400	surface-related antigen SRA	3.18819
Pf3D7_11_v3	2025760	2027078	1319	103.87	25.1984	3.25236	23.3697			PF3D7_1216600	cell traversal protein for ookinetes and sporozoites	3.18797
Pf3D7_12_v3	1596977	1597848	872	81.91	20.1669	3.25148	18.5406			PF3D7_1009700	tubulin--tyrosine ligase, putative	3.1879
Pf3D7_12_v3	1464444	1466581	2138	81.36	20.6277	3.25052	18.9818			PF3D7_0914200	phospholipid or glycerol acyltransferase, putative	3.18625
Pf3D7_14_v3	2690489	2693395	2907	83.23	21.0427	3.24828	19.3801			PF3D7_1474400	conserved Plasmodium protein, unknown function	3.1856
Pf3D7_04_v3	749421	749899	479	92.19	23.8566	3.24822	22.0786			PF3D7_0827800	SET domain protein, putative	3.18426
Pf3D7_11_v3	1849152	1849585	434	108.05	27.1414	3.2474	25.2339			PF3D7_1107300	polyadenylate-binding protein-interacting protein 1, putative	3.17832
Pf3D7_14_v3	3223432	3223839	408	91.3	23.3987	3.24704	21.6342			PF3D7_0209000	6-cysteine protein P230	3.17344
Pf3D7_07_v3	420515	421160	646	82.55	22.6275	3.24607	20.9095			PF3D7_0823400	alpha/beta hydrolase, putative	3.17298
Pf3D7_06_v3	658930	659470	541	81.3	20.3784	3.24577	18.7465			PF3D7_0823300	histone acetyltransferase GCN5	3.17298
Pf3D7_05_v3	1208287	1208568	282	76.21	19.809	3.24558	18.1933			PF3D7_0104200	StAR-related lipid transfer protein	3.17282
Pf3D7_07_v3	931491	931973	483	78.99	20.0982	3.24498	18.4735			PF3D7_0109100	LCCL domain-containing protein	3.17112
Pf3D7_02_v3	646077	647809	1733	74.48	18.9357	3.24278	17.3507			PF3D7_1473600	conserved Plasmodium protein, unknown function	3.17098
Pf3D7_14_v3	53302	53763	462	77.92	20.4094	3.24248	18.7716			PF3D7_1235000	PIH1 domain-containing protein, putative	3.16953
Pf3D7_12_v3	603617	603889	273	73.5	18.9565	3.24247	17.3786			PF3D7_1211900	non-SERCA-type Ca2+ -transporting P-ATPase	3.16838
Pf3D7_05_v3	177420	178582	1163	83.87	21.0105	3.24204	19.3444			PF3D7_0315300	conserved Plasmodium protein, unknown function	3.16734
Pf3D7_13_v3	2130508	2130816	309	76.8	19.9404	3.2409	18.3233			PF3D7_1453700	HSP90 co-chaperone p23	3.16618
Pf3D7_13_v3	911625	912003	379	73.31	19.5948	3.24086	17.9903			PF3D7_1435300	glutamate synthase [NADH], putative	3.16491
Pf3D7_04_v3	636199	636478	280	105.32	26.5587	3.23666	24.6694			PF3D7_0301500	Plasmodium exported protein, unknown function	3.1649
Pf3D7_13_v3	1214878	1215681	804	80.43	20.218	3.2335	18.5828			PF3D7_0301600	Plasmodium exported protein (hyp1), unknown function	3.1649
Pf3D7_13_v3	2857178	2858035	858	218.46	50.2312	3.22951	47.5788			PF3D7_1007600	conserved protein, unknown function	3.16436
Pf3D7_06_v3	703962	704809	848	81.81	22.2821	3.22902	20.5797			PF3D7_0808900	rifin	3.16397
Pf3D7_13_v3	1047885	1048361	477	89.64	22.3108	3.22669	20.597			PF3D7_0818000	U4/U6.U5 small nuclear ribonucleoprotein, putative	3.16318
Pf3D7_13_v3	1631228	1631506	279	72.84	18.8149	3.22576	17.2411			PF3D7_1302100	gamete antigen 27/25	3.16159
Pf3D7_14_v3	1211315	1212796	1482	77.92	19.6657	3.2255	18.055			PF3D7_1310600	ras-related protein Rab-5B	3.15796
Pf3D7_06_v3	1078986	1081332	2347	80.14	20.4832	3.22508	18.835			PF3D7_1310700	PhIL1-interacting candidate PIC5	3.15796
Pf3D7_10_v3	1367337	1369149	1813	83.04	20.0461	3.22399	18.4218			PF3D7_0515700	glideosome-associated protein 40, putative	3.15776
Pf3D7_10_v3	475307	475938	632	78.33	19.5476	3.22367	17.9437			PF3D7_0925300	proline--tRNA ligase, putative	3.15754
Pf3D7_14_v3	1571060	1571574	515	97.32	24.0149	3.22355	22.2274			PF3D7_0925400	protein phosphatase-beta	3.15754
Pf3D7_12_v3	1148507	1149910	1404	89.69	23.811	3.21975	22.0529			PF3D7_0518800	secreted ookinete protein, putative	3.15739
Pf3D7_08_v3	859156	859420	265	72.69	18.5456	3.21953	16.9827			PF3D7_0307600	conserved Plasmodium protein, unknown function	3.1564
Pf3D7_10_v3	1597232	1597575	344	72.69	19.1188	3.21938	17.5344			PF3D7_1372200	histidine-rich protein III	3.15473
Pf3D7_13_v3	2523588	2524052	465	82.87	20.9448	3.21665	19.2832			PF3D7_1301600	erythrocyte binding antigen-140	3.15408
Pf3D7_11_v3	970017	970559	543	77.07	20.065	3.216	18.4322			PF3D7_0508100	SET domain protein, putative	3.15395
Pf3D7_11_v3	511132	511653	522	81.32	21.1662	3.21553	19.4922			PF3D7_1234900	CHCH domain-containing protein, putative	3.15379
Pf3D7_12_v3	449348	449981	634	84.75	22.6723	3.21312	20.9573			PF3D7_0706700	DNA mismatch repair protein MSH2, putative	3.14921
Pf3D7_09_v3	30051	30781	731	72.51	18.9101	3.21153	17.3275			PF3D7_0923200	nitric oxide synthase, putative	3.14791
Pf3D7_13_v3	2731255	2731874	620	88.37	22.1421	3.21112	20.4318			PF3D7_0923300	perforin-like protein 3	3.14791
Pf3D7_04_v3	1129708	1130101	394	83.22	21.8921	3.20859	20.192			PF3D7_1407000	LCCL domain-containing protein	3.1462
Pf3D7_08_v3	214271	215955	1685	83.67	22.0593	3.20765	20.3492			PF3D7_1246200	actin I	3.14533
Pf3D7_11_v3	1293814	1295778	1965	79.92	20.0758	3.20321	18.4477			PF3D7_1305700	conserved Plasmodium protein, unknown function	3.14511
Pf3D7_04_v3	422079	422394	316	79.39	20.1354	3.20113	18.5082			PF3D7_1305800	conserved Plasmodium protein, unknown function	3.14511
Pf3D7_14_v3	3291500	3291936	437	77.51	19.1005	3.20084	17.5081			PF3D7_1235700	ATP synthase subunit beta, mitochondrial	3.14433
Pf3D7_09_v3	798407	798719	313	83.92	20.9145	3.19876	19.2543			PF3D7_1323600	conserved protein, unknown function	3.14378
Pf3D7_04_v3	736145	737786	1642	85.03	22.9215	3.19862	21.2631			PF3D7_1414300	60S ribosomal protein L10, putative	3.14318
Pf3D7_14_v3	1889336	1889624	289	80.52	20.3311	3.19794	18.6991			PF3D7_0930300	merozoite surface protein 1	3.14237
Pf3D7_10_v3	1153248	1154469	1222	84.68	20.9358	3.19789	19.2735			PF3D7_1317200	AP2 domain transcription factor AP2-FG, putative	3.14167
Pf3D7_14_v3	522140	522933	794	72.86	19.0507	3.19647	17.463			PF3D7_1001500	early transcribed membrane protein 10.1	3.13939
Pf3D7_11_v3	1950189	1951934	1746	80.7	20.5721	3.19199	18.9276			PF3D7_0831700	heat shock protein 70	3.13766
Pf3D7_13_v3	1379083	1379608	526	74.93	19.204	3.1918	17.6136			PF3D7_1034100	conserved protein, unknown function	3.13761
Pf3D7_09_v3	270934	271325	392	94.41	22.9675	3.1909	21.2257			PF3D7_1034200	ribosomal protein L27, putative	3.13761
Pf3D7_10_v3	347154	348037	884	79.86	19.7681	3.18993	18.1556			PF3D7_1034300	thioredoxin-like associated protein 2, putative	3.13761
Pf3D7_14_v3	1236678	1237088	411	90.93	22.4655	3.18819	20.7407			PF3D7_1355500	serine/threonine protein phosphatase 5	3.1368
Pf3D7_12_v3	659707	660276	570	108.57	25.7189	3.18797	23.8671			PF3D7_1105700	tRNA-splicing ligase RtcB, putative	3.13476
Pf3D7_10_v3	390739	391235	497	77.85	19.2178	3.1879	17.6262			PF3D7_0925600	zinc binding protein (Yippee), putative	3.13426
Pf3D7_09_v3	609070	609465	396	73.59	18.6227	3.18625	17.058			PF3D7_0404500	6-cysteine protein P52	3.13406
Pf3D7_14_v3	3052508	3053217	710	81.75	22.1544	3.1856	20.4597			PF3D7_0507000	conserved protein, unknown function	3.13084
Pf3D7_07_v3	325990	326251	262	75.08	18.9245	3.18472	17.3492			PF3D7_0507100	60S ribosomal protein L4	3.13084
Pf3D7_08_v3	1202566	1203552	987	90.27	22.9146	3.18426	21.1706			PF3D7_0716100	protein SDA1, putative	3.12982
Pf3D7_11_v3	308860	309662	803	86.44	21.1246	3.17832	19.4648			PF3D7_1351600	glycerol kinase	3.12896
Pf3D7_14_v3	1546134	1546415	282	73.94	18.81	3.17568	17.2425			PF3D7_0301900	conserved protein, unknown function	3.12736
Pf3D7_02_v3	371078	372662	1585	82.26	20.1792	3.17344	18.5499			PF3D7_0302000	pre-mRNA-splicing factor PRP46, putative	3.12736
Pf3D7_08_v3	427394	427702	309	158.9	38.0653	3.17308	35.821			PF3D7_1123400	eukaryotic peptide chain release factor GTP-binding subunit, putative	3.1272
Pf3D7_08_v3	1031713	1033555	1843	77.56	19.7505	3.17298	18.1345			PF3D7_1452000	rhoptry neck protein 2	3.12412
Pf3D7_01_v3	182818	183159	342	75.98	19.2411	3.17282	17.6498			PF3D7_0818200	14-3-3 protein	3.12297
Pf3D7_01_v3	365589	366132	544	79.25	19.1343	3.17112	17.549			PF3D7_1219700	raf kinase inhibitor	3.12135
Pf3D7_14_v3	2997687	2997957	271	78.43	19.4812	3.17098	17.8843			PF3D7_1210200	zinc finger protein, putative	3.11702
Pf3D7_12_v3	1460413	1460784	372	74.58	18.8697	3.16953	17.2957			PF3D7_1000400	rifin	3.11601
Pf3D7_12_v3	529084	532381	3298	76.38	18.7621	3.16838	17.1898			PF3D7_0217900	thioesterase/thiol ester dehydrase-isomerase, putative	3.115
Pf3D7_03_v3	620734	622869	2136	81.29	19.8077	3.16734	18.191			PF3D7_0218000	replication factor C subunit 2, putative	3.115
Pf3D7_14_v3	2207513	2208283	771	81.71	21.0965	3.16618	19.435			PF3D7_1461500	meiotic nuclear division protein 1, putative	3.11383
Pf3D7_14_v3	1426310	1427822	1513	85.83	21.0673	3.16491	19.3973			PF3D7_1461600	splicing factor 3B subunit 2, putative	3.11383
Pf3D7_03_v3	91423	91962	540	72.68	18.1221	3.1649	16.5764			PF3D7_1456800	V-type H(+)-translocating pyrophosphatase, putative	3.11374
Pf3D7_10_v3	299294	299632	339	78.42	19.6617	3.16436	18.0541			PF3D7_1311900	V-type proton ATPase catalytic subunit A	3.11355
Pf3D7_08_v3	453931	454842	912	157.3	36.1472	3.16397	33.9232			PF3D7_0812400	karyopherin alpha	3.11258
Pf3D7_08_v3	821408	821906	499	81.86	20.2099	3.16318	18.5796			PF3D7_1357500	DNA helicase, putative	3.11112
Pf3D7_13_v3	121631	122375	745	82.16	19.3819	3.16159	17.7859			PF3D7_1357600	ribosomal protein L44, putative	3.11112
Pf3D7_13_v3	468307	468696	390	75.71	18.5619	3.15796	16.9975			PF3D7_1134700	DNA-directed RNA polymerase I subunit RPA2, putative	3.11065
Pf3D7_05_v3	653930	655293	1364	80.54	19.218	3.15776	17.6206			PF3D7_0927300	fumarate hydratase	3.11031
Pf3D7_09_v3	1021885	1022593	709	79.03	19.7239	3.15754	18.1071			PF3D7_0305100	conserved Plasmodium protein, unknown function	3.10771
Pf3D7_05_v3	784676	785023	348	76.91	19.1978	3.15739	17.6089			PF3D7_1455800	LCCL domain-containing protein	3.10707
Pf3D7_03_v3	326489	326835	347	75.42	19.2059	3.1564	17.6153			PF3D7_1300100	erythrocyte membrane protein 1, PfEMP1	3.1069
Pf3D7_02_v3	874015	875410	1396	78.17	19.4852	3.15592	17.8826			PF3D7_1324900	L-lactate dehydrogenase	3.10658
Pf3D7_13_v3	2840684	2841444	761	71.61	18.4044	3.15473	16.8421			PF3D7_0919300	thioredoxin-like protein 1, putative	3.10647
Pf3D7_13_v3	90235	91096	862	77.56	18.7396	3.15408	17.1711			PF3D7_0206700	adenylosuccinate lyase	3.10475
Pf3D7_05_v3	336070	336636	567	86.27	20.7778	3.15395	19.1299			PF3D7_0206800	merozoite surface protein 2	3.10475
Pf3D7_12_v3	1458506	1458909	404	86.39	21.1623	3.15379	19.4958			PF3D7_0726050	conserved Plasmodium protein, unknown function	3.10287
Pf3D7_07_v3	324725	325349	625	78.49	19.0958	3.14921	17.5095			PF3D7_0726100	Plasmodium exported protein, unknown function	3.10287
Pf3D7_09_v3	945861	946496	636	71.49	17.7391	3.14791	16.206			PF3D7_1338100	26S proteasome regulatory subunit RPN3, putative	3.10237
Pf3D7_14_v3	257064	257340	277	75.75	18.5729	3.1462	17.011			PF3D7_0603500	cation/H+ antiporter	3.10046
Pf3D7_12_v3	1920766	1921981	1216	80.92	19.58	3.14533	17.9753			PF3D7_0628200	eukaryotic translation initiation factor 2-alpha kinase	3.09805
Pf3D7_13_v3	277125	277461	337	83.63	20.2651	3.14511	18.6292			PF3D7_0707700	E3 ubiquitin-protein ligase, putative	3.09751
Pf3D7_12_v3	1487046	1488693	1648	88.57	21.1287	3.14433	19.4582			PF3D7_0707800	RAP protein, putative	3.09751
Pf3D7_13_v3	979253	980206	954	76.39	19.0681	3.14378	17.4795			PF3D7_0104300	ubiquitin carboxyl-terminal hydrolase 1, putative	3.09518
Pf3D7_14_v3	570772	571413	642	72.34	17.5002	3.14318	15.9779			PF3D7_0527000	DNA replication licensing factor MCM3, putative	3.09487
Pf3D7_09_v3	1204450	1204811	362	96.18	23.6309	3.14237	21.8621			PF3D7_0823200	RNA-binding protein, putative	3.09347
Pf3D7_13_v3	725024	725374	351	94.6	23.4303	3.14167	21.6662			PF3D7_0822600	protein transport protein SEC23	3.0916
Pf3D7_10_v3	81380	81746	367	79.36	19.2193	3.13939	17.6261			PF3D7_1364400	conserved Plasmodium protein, unknown function	3.0892
Pf3D7_10_v3	1212630	1213012	383	77.58	19.7714	3.13923	18.1599			PF3D7_0619400	cell division cycle protein 48 homologue, putative	3.08666
Pf3D7_08_v3	1365430	1367489	2060	80.91	19.1298	3.13766	17.5426			PF3D7_1338800	CPW-WPC family protein	3.08615
Pf3D7_10_v3	1363741	1364134	394	84.24	20.7177	3.13761	19.066			PF3D7_1036000	merozoite surface protein 11	3.08237
Pf3D7_13_v3	2197822	2198078	257	80.85	19.6988	3.1368	18.0894			PF3D7_0621200	pyridoxine biosynthesis protein PDX1	3.08218
Pf3D7_11_v3	247410	249039	1630	82.01	19.9692	3.13476	18.3456			PF3D7_0621300	mRNA-binding protein PUF3	3.08218
Pf3D7_09_v3	1027285	1027596	312	77.82	19.059	3.13426	17.4735			PF3D7_0621100	tetratricopeptide repeat protein, putative	3.08218
Pf3D7_04_v3	241859	242221	363	76.64	19.0009	3.13406	17.4215			PF3D7_0723700	metallo-hydrolase/oxidoreductase, putative	3.08194
Pf3D7_14_v3	1492839	1493231	393	96.49	23.2918	3.13155	21.5362			PF3D7_0723800	apicomplexan kinetochore protein 1, putative	3.08194
Pf3D7_05_v3	294717	295912	1196	85.03	20.4992	3.13084	18.8577			PF3D7_0214800	conserved Plasmodium membrane protein, unknown function	3.08052
Pf3D7_04_v3	588369	588623	255	133.13	29.3133	3.12993	27.3195			PF3D7_1202600	nuclear export mediator factor NEMF, putative	3.08031
Pf3D7_07_v3	708677	709039	363	81.88	20.0857	3.12982	18.4605			PF3D7_0922500	phosphoglycerate kinase	3.07912
Pf3D7_13_v3	2055454	2056697	1244	73.33	18.4679	3.12896	16.9094			PF3D7_1370300	membrane associated histidine-rich protein 1	3.07831
Pf3D7_03_v3	108074	109106	1033	78.14	18.8854	3.12736	17.3083			PF3D7_1447000	40S ribosomal protein S5	3.07707
Pf3D7_11_v3	925944	927544	1601	73.62	17.7251	3.1272	16.1918			PF3D7_1116600	dolichyl-diphosphooligosaccharide--protein glycosyltransferase subunit STT3, putative	3.07664
Pf3D7_14_v3	2138810	2139244	435	89.39	21.3979	3.12412	19.7192			PF3D7_0421300	erythrocyte membrane protein 1, PfEMP1	3.07571
Pf3D7_08_v3	830625	831218	594	71.94	18.5445	3.12297	16.975			PF3D7_0708400	heat shock protein 90	3.07442
Pf3D7_12_v3	793114	793461	348	77.25	18.9574	3.12135	17.3811			PF3D7_1466300	26S proteasome regulatory subunit RPN2, putative	3.07432
Pf3D7_12_v3	461083	461651	569	80.73	19.7084	3.11702	18.0944			PF3D7_0901500	rifin	3.07317
Pf3D7_13_v3	2854574	2855073	500	153.74	36.5568	3.11687	34.3721			PF3D7_1458500	spindle assembly abnormal protein 4, putative	3.07221
Pf3D7_02_v3	5916	9276	3361	90.9	21.4773	3.11609	19.7943			PF3D7_0109800	phenylalanine--tRNA ligase alpha subunit	3.07113
Pf3D7_10_v3	44829	45901	1073	95.54	23.011	3.11601	21.2662			PF3D7_0109850	phosphatidate cytidylyltransferase, putative	3.07113
Pf3D7_02_v3	738830	739310	481	70.36	17.8316	3.115	16.2931			PF3D7_1030900	ookinete surface protein P28	3.07026
Pf3D7_14_v3	2497992	2498478	487	75.61	18.2358	3.11383	16.6879			PF3D7_0621900	signal recognition particle subunit SRP68, putative	3.0697
Pf3D7_14_v3	2329860	2331804	1945	79.72	19.3471	3.11374	17.7459			PF3D7_0311300	phosphatidylinositol 3- and 4-kinase, putative	3.06956
Pf3D7_13_v3	507867	509601	1735	78.78	20.0598	3.11355	18.4457			PF3D7_0108500	ELM2 domain-containing protein, putative	3.06918
Pf3D7_08_v3	622085	623128	1044	78.7	18.5912	3.11258	17.0272			PF3D7_0108600	DnaJ domain-containing protein, putative	3.06918
Pf3D7_13_v3	2283513	2284142	630	79.48	18.9882	3.11112	17.4007			PF3D7_1429200	AP2 domain transcription factor AP2-O3, putative	3.06832
Pf3D7_11_v3	1361925	1362232	308	71.4	17.658	3.11065	16.1337			PF3D7_0701800	rifin	3.06748
Pf3D7_09_v3	1114856	1116054	1199	79.11	19.2893	3.11031	17.6938			PF3D7_1250200	CSC1-like protein, putative	3.06435
Pf3D7_03_v3	237232	237841	610	82.56	20.4487	3.10771	18.8026			PF3D7_0313100	ubiquitin-protein ligase, putative	3.06385
Pf3D7_14_v3	2285131	2285532	402	103.13	24.8736	3.10707	23.0506			PF3D7_1467900	rab GTPase activator, putative	3.06189
Pf3D7_13_v3	27484	27883	400	79.04	19.12	3.1069	17.5341			PF3D7_1416500	NADP-specific glutamate dehydrogenase	3.0583
Pf3D7_13_v3	1041115	1042115	1001	72.46	17.3306	3.10658	15.8112			PF3D7_1036400	liver stage antigen 1	3.05798
Pf3D7_09_v3	793781	794158	378	79.63	19.3659	3.10647	17.7699			PF3D7_1404500	rRNA biogenesis protein RRP5, putative	3.05664
Pf3D7_14_v3	3983	5277	1295	81.57	19.9825	3.10586	18.3668			PF3D7_1312450	apical ring associated protein 1, putative	3.05437
Pf3D7_02_v3	273737	274434	698	84.05	19.3353	3.10475	17.7383			PF3D7_1105100	histone H2B	3.05132
Pf3D7_08_v3	96259	96714	456	71.06	18.427	3.1044	16.8728			PF3D7_0412400	erythrocyte membrane protein 1, PfEMP1	3.05122
Pf3D7_07_v3	1093529	1094128	600	81.73	19.8257	3.10287	18.2028			PF3D7_0201000	rifin	3.05091
Pf3D7_13_v3	1543571	1544060	490	82.77	19.464	3.10237	17.8674			PF3D7_0310200	phd finger protein, putative	3.05075
Pf3D7_06_v3	140150	140513	364	82.85	20.1448	3.10046	18.5176			PF3D7_0505500	DNA mismatch repair protein MSH6, putative	3.04848
Pf3D7_06_v3	1168492	1168994	503	78.82	19.5242	3.09805	17.913			PF3D7_0708500	heat shock protein 86 family protein	3.04786
Pf3D7_07_v3	360335	360669	335	92.11	22.0398	3.09751	20.332			PF3D7_0314300	DER1-like protein	3.04767
Pf3D7_01_v3	192342	192733	392	102.98	24.0772	3.09518	22.2895			PF3D7_0314400	serine/threonine protein phosphatase 6, putative	3.04767
Pf3D7_05_v3	1125620	1127686	2067	79.89	19.4817	3.09487	17.8831			PF3D7_0202000	knob-associated histidine-rich protein	3.04721
Pf3D7_08_v3	1022599	1023559	961	78.39	17.8089	3.09347	16.2701			PF3D7_0406200	parasitophorous vacuole membrane protein S16	3.04616
Pf3D7_08_v3	997533	999473	1941	78.58	18.8406	3.0916	17.2616			PF3D7_0924500	conserved Plasmodium membrane protein, unknown function	3.04405
Pf3D7_13_v3	713612	714949	1338	74.73	18.3331	3.09149	16.781			PF3D7_0314700	RING finger protein RNF1	3.04328
Pf3D7_13_v3	1048615	1048919	305	85.37	20.4701	3.08973	18.8337			PF3D7_0900300	rifin	3.04246
Pf3D7_13_v3	2585672	2586134	463	88.54	20.7727	3.0892	19.1239			PF3D7_1027200	ribosomal protein RSM22	3.04176
Pf3D7_06_v3	815634	817735	2102	82.49	18.8847	3.08666	17.3025			PF3D7_1437200	ribonucleoside-diphosphate reductase large subunit, putative	3.04106
Pf3D7_13_v3	1566030	1566609	580	72.94	17.5597	3.08615	16.0367			PF3D7_1342600	myosin A	3.04065
Pf3D7_10_v3	1427502	1428109	608	91.69	21.3376	3.08237	19.6672			PF3D7_1434200	calmodulin	3.04061
Pf3D7_06_v3	871248	872240	993	85.3	20.2831	3.08218	18.6438			PF3D7_0210200	conserved Plasmodium protein, unknown function	3.03988
Pf3D7_07_v3	990092	990991	900	77.52	17.9202	3.08194	16.3804			PF3D7_0919900	regulator of chromosome condensation-PP1-interacting protein	3.03962
Pf3D7_12_v3	1689809	1691632	1824	78.65	18.6649	3.08164	17.0984			PF3D7_1229600	conserved Plasmodium protein, unknown function	3.03912
Pf3D7_02_v3	607578	608187	610	86.39	20.5567	3.08052	18.9102			PF3D7_1417100	conserved Plasmodium protein, unknown function	3.03897
Pf3D7_12_v3	149853	152060	2208	83.13	18.7982	3.08031	17.2211			PF3D7_1417000	inner membrane complex protein 1l	3.03897
Pf3D7_09_v3	913291	914504	1214	79.18	18.5247	3.07912	16.9602			PF3D7_0703400	conserved Plasmodium protein, unknown function	3.03809
Pf3D7_13_v3	2787903	2788934	1032	77.76	18.3532	3.07831	16.7983			PF3D7_0307700	apicomplexan kinetochore protein 10, putative	3.03693
Pf3D7_13_v3	1224278	1224793	516	74.31	17.3705	3.07727	15.8534			PF3D7_0623600	splicing factor-like protein 1, putative	3.03574
Pf3D7_14_v3	1930299	1931317	1019	74.23	18.8016	3.07707	17.2311			PF3D7_1341300	60S ribosomal protein L18-2, putative	3.03479
Pf3D7_11_v3	627776	628238	463	73.71	16.9379	3.07664	15.4366			PF3D7_0629500	amino acid transporter AAT1	3.03404
Pf3D7_04_v3	969776	970400	625	77.42	18.5075	3.07571	16.9487			PF3D7_1100400	rifin	3.03295
Pf3D7_07_v3	383787	384650	864	88.73	20.6304	3.07442	18.9882			PF3D7_0401000	rifin	3.03235
Pf3D7_14_v3	2710903	2712741	1839	81.11	18.4825	3.07432	16.9177			PF3D7_1104400	thioredoxin-like mero protein	3.03099
Pf3D7_09_v3	74809	75321	513	69.34	17.3143	3.07317	15.8012			PF3D7_0222700	rifin	3.0295
Pf3D7_14_v3	2400481	2400775	295	91.52	21.2486	3.07221	19.5786			PF3D7_0221200	Plasmodium exported protein (hyp15), unknown function	3.02797
Pf3D7_01_v3	381669	382445	777	71.7	18.2664	3.07113	16.7133			PF3D7_1143400	translation initiation factor eIF-1A, putative	3.02724
Pf3D7_12_v3	4771	8930	4160	83.24	19.5596	3.07086	17.9554			PF3D7_0300800	rifin	3.02705
Pf3D7_10_v3	1251160	1251702	543	73.62	17.3209	3.07026	15.808			PF3D7_0507600	protein CAF40, putative	3.0262
Pf3D7_06_v3	893358	893676	319	71.42	17.3674	3.0697	15.8536			PF3D7_1130000	phosphoacetylglucosamine mutase, putative	3.02522
Pf3D7_03_v3	482656	482991	336	76.34	18.2971	3.06956	16.7468			PF3D7_0206200	pantothenate transporter	3.0247
Pf3D7_01_v3	349176	349729	554	89.89	20.8457	3.06918	19.1924			PF3D7_1237100	conserved Plasmodium protein, unknown function	3.02419
Pf3D7_14_v3	1147615	1148102	488	78.11	19.1678	3.06832	17.574			PF3D7_0416800	small GTP-binding protein sar1	3.02387
Pf3D7_07_v3	76400	76885	486	81.5	19.1802	3.06748	17.5883			PF3D7_0204000	condensin-2 complex subunit H2, putative	3.02335
Pf3D7_08_v3	1275845	1276521	677	74.27	19.9262	3.06526	18.3179			PF3D7_1210600	kelch protein, putative	3.02257
Pf3D7_12_v3	2062671	2063204	534	77.72	17.8837	3.06435	16.3448			PF3D7_1479900	stevor	3.02239
Pf3D7_03_v3	541453	542022	570	80.12	19.8826	3.06385	18.2717			PF3D7_1149100	Plasmodium exported protein, unknown function	3.02177
Pf3D7_14_v3	2771556	2771871	316	75.65	17.9571	3.06189	16.4185			PF3D7_1129900	major facilitator superfamily-related transporter, putative	3.02129
Pf3D7_14_v3	667377	668822	1446	78.08	18.3785	3.0583	16.813			PF3D7_1208500	conserved Plasmodium protein, unknown function	3.02129
Pf3D7_10_v3	1436665	1439474	2810	157.52	35.3977	3.05798	33.1962			PF3D7_1208600	mitochondrial import inner membrane translocase subunit TIM10, putative	3.02129
Pf3D7_14_v3	151745	152249	505	72.98	17.1518	3.05664	15.6461			PF3D7_1208700	conserved protein, unknown function	3.02129
Pf3D7_10_v3	4912	9327	4416	87.04	20.4741	3.05453	18.8307			PF3D7_1323700	glideosome associated protein with multiple membrane spans 1	3.02091
Pf3D7_13_v3	524971	525273	303	93.74	22.1004	3.05437	20.391			PF3D7_0600500	rifin	3.0187
Pf3D7_11_v3	226048	226505	458	88.6	20.2019	3.05132	18.5772			PF3D7_0520900	adenosylhomocysteinase	3.01817
Pf3D7_04_v3	545987	547440	1454	80.48	18.2264	3.05122	16.6714			PF3D7_0520800	conserved protein, unknown function	3.01817
Pf3D7_02_v3	57717	58248	532	100.65	22.1208	3.05091	20.4113			PF3D7_1035800	probable protein, unknown function	3.01756
Pf3D7_03_v3	434415	435404	990	87.21	19.5791	3.05075	17.9721			PF3D7_1100100	erythrocyte membrane protein 1, PfEMP1	3.01284
Pf3D7_05_v3	241936	242823	888	85.11	20.2049	3.04848	18.5687			PF3D7_0602500	geranylgeranyl transferase type-2 subunit beta, putative	3.01197
Pf3D7_08_v3	5096	7588	2493	101.64	22.6521	3.04793	20.9314			PF3D7_0827900	protein disulfide-isomerase	3.01179
Pf3D7_07_v3	385634	386024	391	87.95	20.4024	3.04786	18.7652			PF3D7_1103800	CCR4-NOT transcription complex subunit NOT1-G, putative	3.01025
Pf3D7_03_v3	579578	580402	825	72.29	17.8533	3.04767	16.3253			PF3D7_0606200	ubiquitin-conjugating enzyme E2 PEX4, putative	3.00933
Pf3D7_02_v3	103325	105284	1960	94.61	20.9593	3.04721	19.2972			PF3D7_1228700	conserved Plasmodium protein, unknown function	3.00877
Pf3D7_04_v3	329196	330159	964	82.4	19.8793	3.04616	18.2582			PF3D7_0606000	protein KIC1	3.00819
Pf3D7_09_v3	996598	997053	456	80.75	18.8945	3.04405	17.3213			PF3D7_0209100	patatin-like phospholipase 1	3.00705
Pf3D7_03_v3	591468	592591	1124	72.52	17.2414	3.04328	15.7309			PF3D7_1342800	phosphoenolpyruvate carboxykinase	3.00606
Pf3D7_09_v3	33603	34601	999	94.94	22.4257	3.04246	20.723			PF3D7_1025400	conserved Plasmodium membrane protein, unknown function	3.00597
Pf3D7_10_v3	1138866	1139535	670	84.13	18.8488	3.04176	17.2739			PF3D7_1136500	casein kinase 1	3.00466
Pf3D7_14_v3	1507352	1510025	2674	75.72	17.9498	3.04106	16.4062			PF3D7_0613800	AP2 domain transcription factor, putative	3.00383
Pf3D7_13_v3	1673735	1676548	2814	80.02	20.2291	3.04065	18.6182			PF3D7_1121900	3-phosphoinositide-dependent protein kinase 1	3.0016
Pf3D7_14_v3	1368834	1369186	353	76.42	17.875	3.04061	16.3374			PF3D7_1353900	proteasome subunit alpha type-7, putative	3.0014
Pf3D7_02_v3	419672	419973	302	92	21.074	3.03988	19.4064			PF3D7_0623300	EGF-like membrane protein, putative	3.00085
Pf3D7_09_v3	816018	816469	452	83.44	19.2336	3.03962	17.6461			PF3D7_1246400	myosin A-tail interacting protein	2.99837
Pf3D7_12_v3	1214709	1214979	271	75.87	17.5512	3.03912	16.0283			PF3D7_0604300	conserved Plasmodium protein, unknown function	2.99799
Pf3D7_14_v3	688573	689174	602	76.46	17.3948	3.03897	15.8753			PF3D7_0604400	conserved protein, unknown function	2.99799
Pf3D7_07_v3	129826	130121	296	68.55	16.3533	3.03809	14.8773			PF3D7_1132600	pre-mRNA-splicing factor 38A, putative	2.99786
Pf3D7_03_v3	329917	331275	1359	77.44	18.3959	3.03693	16.8371			PF3D7_1132700	50S ribosomal protein L2, putative	2.99786
Pf3D7_10_v3	1587752	1588519	768	68.5	15.9706	3.03606	14.5075			PF3D7_1250100	osmiophilic body protein G377	2.99753
Pf3D7_06_v3	956714	957965	1252	76.45	18.006	3.03574	16.4582			PF3D7_0405700	lysine decarboxylase, putative	2.99721
Pf3D7_13_v3	1637501	1637858	358	83.46	19.4702	3.03479	17.8699			PF3D7_0713900	conserved Plasmodium protein, unknown function	2.99685
Pf3D7_06_v3	1214286	1214656	371	72.6	18.022	3.03404	16.4869			PF3D7_1307100	U3 small nucleolar RNA-associated protein 6, putative	2.9968
Pf3D7_11_v3	48455	49244	790	69.28	16.7608	3.03295	15.2612			PF3D7_1222400	AP2 domain transcription factor	2.99671
Pf3D7_11_v3	1359397	1361437	2041	79.97	19.2086	3.03285	17.6162			PF3D7_0403600	conserved Plasmodium protein, unknown function	2.9955
Pf3D7_04_v3	73293	74158	866	102.05	22.6757	3.03235	20.9446			PF3D7_0212500	nucleoporin NUP434, putative	2.99475
Pf3D7_11_v3	198058	198402	345	76.31	17.5763	3.03099	16.05			PF3D7_0528600	conserved Plasmodium protein, unknown function	2.99474
Pf3D7_02_v3	896431	897391	961	81.45	19.3903	3.0295	17.7931			PF3D7_0528700	peptidyl-prolyl cis-trans isomerase	2.99474
Pf3D7_02_v3	855504	855793	290	70.9	16.7043	3.02797	15.2142			PF3D7_1457200	thioredoxin 1	2.9947
Pf3D7_14_v3	1422570	1424369	1800	82.62	18.9848	3.02762	17.4018			PF3D7_1100300	rifin	2.99451
Pf3D7_11_v3	1736164	1736484	321	83.31	19.7357	3.02724	18.124			PF3D7_0421200	rifin	2.99424
Pf3D7_03_v3	65010	65737	728	68.63	16.728	3.02705	15.2347			PF3D7_1447800	calponin homology domain-containing protein, putative	2.99368
Pf3D7_05_v3	313938	314697	760	81.44	18.6009	3.0262	17.035			PF3D7_1244200	RNA polymerase II transcription factor B subunit 2, putative	2.99323
Pf3D7_13_v3	2912832	2916754	3923	86.65	20.9031	3.02548	19.2446			PF3D7_0935200	vacuolar protein sorting-associated protein 33, putative	2.99277
Pf3D7_11_v3	1159315	1159714	400	69.74	16.5638	3.02522	15.0812			PF3D7_0804300	zinc finger protein, putative	2.99257
Pf3D7_02_v3	249085	250444	1360	75.97	17.9707	3.0247	16.4324			PF3D7_0804400	methionine aminopeptidase 1c, putative	2.99257
Pf3D7_12_v3	1541004	1541540	537	75.13	18.9914	3.02419	17.413			PF3D7_0108700	secreted ookinete protein, putative	2.99074
Pf3D7_04_v3	730683	731288	606	72.89	18.9834	3.02387	17.407			PF3D7_1400800	rifin	2.99037
Pf3D7_02_v3	178851	179264	414	75.79	17.4083	3.02335	15.89			PF3D7_0215400	WD repeat-containing protein, putative	2.98954
Pf3D7_12_v3	472241	472628	388	73.83	17.1247	3.02257	15.6183			PF3D7_1248500	bax inhibitor 1, putative	2.98906
Pf3D7_14_v3	3282935	3283746	812	77.15	18.974	3.02239	17.3897			PF3D7_1479500	stevor	2.98888
Pf3D7_11_v3	1972440	1973765	1326	102.37	23.1895	3.02177	21.4456			PF3D7_1117700	GTP-binding nuclear protein RAN/TC4	2.98879
Pf3D7_11_v3	1157808	1158360	553	71.02	16.3518	3.02129	14.8743			PF3D7_0514300	aspartate--tRNA ligase, putative	2.98824
Pf3D7_12_v3	402267	402547	281	78.19	18.2072	3.02129	16.6574			PF3D7_0917300	conserved protein, unknown function	2.98687
Pf3D7_13_v3	983225	983868	644	80.69	18.2143	3.02091	16.664			PF3D7_1477200	Plasmodium exported protein (hyp15), unknown function	2.98675
Pf3D7_06_v3	26696	27349	654	96.37	21.3865	3.0187	19.7146			PF3D7_0204600	5'-3' exonuclease, putative	2.98651
Pf3D7_05_v3	856999	858473	1475	78.15	18.5359	3.01817	16.97			PF3D7_0627800	acetyl-CoA synthetase	2.98597
Pf3D7_10_v3	1420812	1422571	1760	79.86	18.9394	3.01756	17.3538			PF3D7_1035300	glutamate-rich protein GLURP	2.98573
Pf3D7_07_v3	525177	525977	801	68.62	15.6123	3.01385	14.1592			PF3D7_0806700	conserved Plasmodium membrane protein, unknown function	2.98436
Pf3D7_11_v3	30994	31398	405	105.93	24.3126	3.01284	22.5287			PF3D7_1254400	rifin	2.9838
Pf3D7_06_v3	38759	39550	792	84	18.7803	3.01231	17.2017			PF3D7_0317300	nucleoporin NUP335, putative	2.98331
Pf3D7_06_v3	106022	106678	657	75.35	17.3954	3.01197	15.8708			PF3D7_0404800	sporozoite-specific protein S10, putative	2.98244
Pf3D7_08_v3	1206755	1208365	1611	73.49	17.6703	3.01179	16.1373			PF3D7_1354300	large subunit rRNA methyltransferase, putative	2.9819
Pf3D7_11_v3	167122	167615	494	91.48	20.672	3.01025	19.0232			PF3D7_0505100	trafficking protein particle complex subunit 8, putative	2.98129
Pf3D7_14_v3	1913473	1913929	457	81.28	18.8605	3.0094	17.2871			PF3D7_0605100	KH domain-containing protein, putative	2.97942
Pf3D7_06_v3	260978	261311	334	79.43	18.6546	3.00933	17.0934			PF3D7_1400700	stevor	2.97907
Pf3D7_12_v3	1166950	1167544	595	77.52	17.6733	3.00877	16.1461			PF3D7_0525100	acyl-CoA synthetase	2.97851
Pf3D7_05_v3	30201	30798	598	114.84	23.9685	3.00848	22.1897			PF3D7_0525200	structural maintenance of chromosomes protein 6, putative	2.97851
Pf3D7_06_v3	251032	251591	560	92.22	21.6133	3.00819	19.9262			PF3D7_1420000	splicing factor 3B subunit 4, putative	2.97839
Pf3D7_02_v3	381162	382304	1143	79.71	18.2358	3.00705	16.6833			PF3D7_0823500	inner membrane complex protein 1i, putative	2.97774
Pf3D7_13_v3	1679820	1681434	1615	71.63	17.0463	3.00606	15.5408			PF3D7_0217500	calcium-dependent protein kinase 1	2.97718
Pf3D7_10_v3	1062251	1063136	886	83.17	18.6915	3.00597	17.1202			PF3D7_1213700	DNA-directed RNA polymerases I, II, and III subunit RPABC3, putative	2.97677
Pf3D7_11_v3	1433736	1434036	301	68.01	15.9714	3.00466	14.5109			PF3D7_1213800	proline--tRNA ligase	2.97677
Pf3D7_06_v3	566524	567479	956	79.83	19.0733	3.00383	17.4861			PF3D7_0423700	early transcribed membrane protein 4	2.97622
Pf3D7_11_v3	836277	836624	348	82.78	19.0304	3.0016	17.4497			PF3D7_1145000	conserved Plasmodium protein, unknown function	2.97498
Pf3D7_13_v3	2154141	2154921	781	75.78	17.6452	3.0014	16.1187			PF3D7_1145100	coatomer subunit gamma, putative	2.97498
Pf3D7_06_v3	947924	948308	385	78.28	18.4758	3.00085	16.9171			PF3D7_0508400	CFA20 domain-containing protein, putative	2.97424
Pf3D7_12_v3	2267471	2268204	734	91.73	21.0753	3.00043	19.4089			PF3D7_0505000	MMS19-like protein, putative	2.97071
Pf3D7_12_v3	1931934	1932612	679	74.98	17.4054	2.99837	15.8795			PF3D7_1407800	plasmepsin IV	2.96991
Pf3D7_06_v3	184262	184550	289	71.89	16.7704	2.99799	15.2788			PF3D7_1445900	ATP-dependent RNA helicase DDX17	2.96983
Pf3D7_11_v3	1268556	1269418	863	76.87	17.2806	2.99786	15.7633			PF3D7_1401000	GBPH protein	2.96974
Pf3D7_12_v3	2048416	2049016	601	76.76	17.8846	2.99753	16.3518			PF3D7_1250800	DNA repair protein rhp16, putative	2.96809
Pf3D7_04_v3	310058	311559	1502	79.21	18.2334	2.99721	16.6757			PF3D7_1022700	phospholipid scramblase	2.96803
Pf3D7_07_v3	634825	635083	259	83.38	18.9397	2.99685	17.3601			PF3D7_1022600	kelch protein K10	2.96803
Pf3D7_13_v3	330160	330643	484	102.88	23.1396	2.9968	21.3896			PF3D7_0721000	conserved Plasmodium membrane protein, unknown function	2.96632
Pf3D7_12_v3	887830	888209	380	87.76	19.3507	2.99671	17.7523			PF3D7_1228800	WD repeat-containing protein, putative	2.96595
Pf3D7_04_v3	198470	198735	266	78.57	17.9809	2.9955	16.4421			PF3D7_0109000	photosensitized INA-labeled protein PHIL1	2.96344
Pf3D7_02_v3	530226	530708	483	85.89	19.6309	2.99479	18.0217			PF3D7_1110200	pre-mRNA-processing factor 6, putative	2.96279
Pf3D7_02_v3	512892	513661	770	81.4	20.6053	2.99475	18.9692			PF3D7_0914700	major facilitator superfamily-related transporter, putative	2.96256
Pf3D7_05_v3	1178259	1178624	366	75.12	17.2664	2.99474	15.756			PF3D7_1316500	pre-mRNA-processing factor 40, putative	2.96165
Pf3D7_14_v3	2343620	2343990	371	75.96	17.3051	2.9947	15.7891			PF3D7_0319000	P4-type ATPase ATP7, putative	2.9593
Pf3D7_11_v3	45333	46179	847	71.45	16.5943	2.99451	15.1045			PF3D7_1336900	tryptophan--tRNA ligase	2.95921
Pf3D7_04_v3	967288	968208	921	72.09	17.0116	2.99424	15.5086			PF3D7_0606600	WD repeat-containing protein, putative	2.95912
Pf3D7_14_v3	1947281	1947962	682	90.99	20.9012	2.99368	19.2454			PF3D7_1356400	phosphatase 2A regulatory subunit-related protein, putative	2.95897
Pf3D7_12_v3	1857766	1858100	335	74.27	17.1143	2.99323	15.6092			PF3D7_1105300	conserved Plasmodium protein, unknown function	2.95806
Pf3D7_09_v3	1370654	1371466	813	78.19	17.1639	2.99277	15.6528			PF3D7_1105400	40S ribosomal protein S4, putative	2.95806
Pf3D7_08_v3	243941	244727	787	80.73	18.8702	2.99257	17.2866			PF3D7_1368100	26S proteasome regulatory subunit RPN11, putative	2.95796
Pf3D7_01_v3	352915	353207	293	75.85	17.4768	2.99074	15.958			PF3D7_0905200	mitochondrial carrier protein, putative	2.9558
Pf3D7_14_v3	27441	28084	644	83.37	19.0285	2.99037	17.4408			PF3D7_0712800	erythrocyte membrane protein 1, PfEMP1	2.95471
Pf3D7_02_v3	634598	635188	591	73.74	16.7495	2.98954	15.2554			PF3D7_0514700	MORN repeat protein, putative	2.95362
Pf3D7_12_v3	1983517	1984328	812	76.14	17.6408	2.98906	16.1068			PF3D7_1008100	PHD finger protein PHD1	2.95302
Pf3D7_14_v3	3269636	3270481	846	67.47	16.1257	2.98888	14.6597			PF3D7_0524400	ribosome-interacting GTPase 1, putative	2.9521
Pf3D7_11_v3	670672	671523	852	78.31	18.5682	2.98879	17.0103			PF3D7_1455300	conserved protein, unknown function	2.95202
Pf3D7_05_v3	603857	604112	256	69.04	16.0493	2.98824	14.5875			PF3D7_1360900	RNA-binding protein, putative	2.95085
Pf3D7_10_v3	58167	59014	848	102.66	23.0193	2.9872	21.2681			PF3D7_1445400	protein serine/threonine kinase-1	2.9501
Pf3D7_09_v3	718782	719189	408	76.43	17.5974	2.98687	16.0713			PF3D7_0200600	rifin	2.94876
Pf3D7_14_v3	3176178	3176464	287	81.61	18.4557	2.98675	16.8963			PF3D7_1473700	nucleoporin NUP116/NSP116, putative	2.94758
Pf3D7_02_v3	203846	204106	261	68.32	15.7578	2.98651	14.3073			PF3D7_0406000	conserved protein, unknown function	2.94755
Pf3D7_06_v3	1114613	1115820	1208	75.22	17.6483	2.98597	16.1193			PF3D7_0530700	conserved Plasmodium protein, unknown function	2.94654
Pf3D7_10_v3	1399212	1401846	2635	80.65	18.8282	2.98573	17.2591			PF3D7_1120200	conserved Plasmodium protein, unknown function	2.94456
Pf3D7_08_v3	355489	355771	283	79.13	18.022	2.98436	16.4826			PF3D7_1120300	CorA-like Mg2+ transporter protein, putative	2.94456
Pf3D7_12_v3	2214947	2215876	930	67.98	17.4722	2.9838	15.9505			PF3D7_1126100	autophagy-related protein 7, putative	2.94168
Pf3D7_03_v3	703209	703606	398	93.97	21.5072	2.98331	19.8229			PF3D7_1126200	40S ribosomal protein S18, putative	2.94168
Pf3D7_04_v3	265244	265646	403	90.59	20.9093	2.98244	19.248			PF3D7_1410400	rhoptry-associated protein 1	2.9394
Pf3D7_13_v3	2167058	2167435	378	67.54	15.9669	2.9819	14.5082			PF3D7_0932700	conserved Plasmodium protein, unknown function	2.93743
Pf3D7_05_v3	222783	223150	368	87.13	19.9007	2.98129	18.2835			PF3D7_0932800	importin alpha re-exporter, putative	2.93743
Pf3D7_06_v3	218287	218793	507	73.03	17.1911	2.97942	15.6844			PF3D7_0420300	AP2 domain transcription factor, putative	2.93708
Pf3D7_08_v3	1279914	1280177	264	79.26	18.1289	2.9792	16.5837			PF3D7_1372700	rifin	2.93679
Pf3D7_14_v3	24360	25152	793	119.53	24.1955	2.97907	22.4145			PF3D7_0925800	regulator of nonsense transcripts 2, putative	2.93642
Pf3D7_05_v3	1042869	1043747	879	72.04	16.6952	2.97851	15.2042			PF3D7_1115700	cysteine proteinase falcipain 2a	2.93572
Pf3D7_14_v3	829887	830330	444	74.38	17.3062	2.97839	15.7957			PF3D7_1247500	serine/threonine protein kinase, putative	2.93501
Pf3D7_08_v3	1037071	1037416	346	77.85	18.1106	2.97774	16.5656			PF3D7_1213600	dynein light chain 1, putative	2.93485
Pf3D7_02_v3	721067	721734	668	71.21	16.6579	2.97718	15.1593			PF3D7_1340900	sodium-dependent phosphate transporter	2.93443
Pf3D7_12_v3	590173	591518	1346	78.28	18.6201	2.97677	17.0577			PF3D7_1372100	Plasmodium exported protein (PHISTb), unknown function	2.93429
Pf3D7_04_v3	1071464	1071905	442	76.79	17.3483	2.97622	15.8324			PF3D7_1008600	zinc finger (CCCH type) protein, putative	2.93385
Pf3D7_11_v3	1783440	1783910	471	77.81	17.6287	2.97498	16.1024			PF3D7_0918800	dihydrouridine synthase, putative	2.93372
Pf3D7_05_v3	345171	345425	255	67.08	15.2627	2.97424	13.8267			PF3D7_0705400	DNA replication licensing factor MCM7	2.93361
Pf3D7_05_v3	212106	212461	356	89.22	20.5162	2.97071	18.8719			PF3D7_1134000	heat shock protein 70	2.93166
Pf3D7_14_v3	283091	284420	1330	70.87	15.5375	2.96991	14.0844			PF3D7_1212500	glycerol-3-phosphate 1-O-acyltransferase	2.93082
Pf3D7_14_v3	1885742	1886484	743	69.5	15.2562	2.96983	13.8167			PF3D7_1110400	RNA-binding protein, putative	2.92976
Pf3D7_14_v3	34629	35770	1142	92.2	20.6171	2.96974	18.9767			PF3D7_0600200	erythrocyte membrane protein 1, PfEMP1	2.92964
Pf3D7_07_v3	674003	674290	288	69.53	15.8374	2.96814	14.3816			PF3D7_0213100	protein SIS1	2.92915
Pf3D7_12_v3	2082572	2082913	342	75.42	17.1661	2.96809	15.6588			PF3D7_0213400	protein kinase 7	2.92915
Pf3D7_10_v3	951753	952578	826	66.95	15.7088	2.96803	14.2562			PF3D7_0506800	transcription factor 25, putative	2.92675
Pf3D7_07_v3	908356	908736	381	72.54	16.8287	2.96632	15.3355			PF3D7_1361000	protein arginine N-methyltransferase 5, putative	2.92618
Pf3D7_12_v3	1170221	1170721	501	81.02	18.0146	2.96595	16.4751			PF3D7_1134800	coatomer subunit delta	2.92615
Pf3D7_01_v3	363345	363955	611	79.27	17.243	2.96344	15.7285			PF3D7_1426900	cytochrome b-c1 complex subunit 6, putative	2.92582
Pf3D7_11_v3	405564	408011	2448	75.83	17.4279	2.96279	15.9098			PF3D7_1427000	conserved Plasmodium protein, unknown function	2.92582
Pf3D7_09_v3	631756	632385	630	73.18	17.1117	2.96256	15.6044			PF3D7_1438100	translocation protein SEC62, putative	2.9254
Pf3D7_13_v3	685983	686853	871	75.17	17.8385	2.96165	16.3042			PF3D7_0617900	histone H3 variant	2.92523
Pf3D7_07_v3	913509	913857	349	70.77	16.3117	2.96077	14.8393			PF3D7_0413500	phosphoglucomutase-2	2.92513
Pf3D7_02_v3	720424	720775	352	101.35	22.0742	2.96008	20.3668			PF3D7_0509100	structural maintenance of chromosomes protein 4, putative	2.92472
Pf3D7_03_v3	797103	797835	733	73.99	18.2774	2.9593	16.7348			PF3D7_0318200	DNA-directed RNA polymerase II subunit RPB1	2.9242
Pf3D7_13_v3	1488298	1488732	435	79.81	18.1302	2.95921	16.5839			PF3D7_0316700	protein YOP1, putative	2.92357
Pf3D7_06_v3	273041	273547	507	82.96	18.8822	2.95912	17.3061			PF3D7_0316800	40S ribosomal protein S15A, putative	2.92357
Pf3D7_13_v3	2237523	2237969	447	80.4	17.9513	2.95897	16.4131			PF3D7_1412400	conserved Plasmodium protein, unknown function	2.92279
Pf3D7_04_v3	1094706	1096837	2132	73.27	16.8507	2.95839	15.355			PF3D7_0613400	50S ribosomal protein L18, apicoplast, putative	2.92055
Pf3D7_11_v3	235685	236431	747	67.63	15.1641	2.95806	13.7319			PF3D7_0807700	serine protease DegP	2.92033
Pf3D7_13_v3	2710899	2711380	482	73.23	16.775	2.95796	15.2847			PF3D7_0807600	conserved Plasmodium protein, unknown function	2.92033
Pf3D7_09_v3	245233	245643	411	80.21	18.0733	2.9558	16.5286			PF3D7_1433400	PHD finger protein PHD2, putative	2.9199
Pf3D7_03_v3	429439	429945	507	79.6	17.6917	2.95565	16.16			PF3D7_0727800	cation transporting ATPase, putative	2.91979
Pf3D7_08_v3	1386699	1387639	941	78.47	17.4503	2.95487	15.9243			PF3D7_0505400	conserved protein, unknown function	2.91866
Pf3D7_12_v3	2250856	2251584	729	68.86	15.6408	2.95485	14.1881			PF3D7_1021600	deoxyribose-phosphate aldolase, putative	2.91562
Pf3D7_07_v3	587848	589041	1194	75.03	16.963	2.95471	15.4623			PF3D7_1021500	ATP-dependent RNA helicase ROK1, putative	2.91562
Pf3D7_05_v3	611611	612079	469	89.67	19.8264	2.95362	18.2104			PF3D7_0632700	rifin	2.91529
Pf3D7_10_v3	338934	339393	460	79.55	18.4679	2.95302	16.9124			PF3D7_1422600	conserved Plasmodium protein, unknown function	2.9146
Pf3D7_04_v3	514385	514798	414	78.32	17.8788	2.95231	16.3458			PF3D7_0309300	N2227-like protein, putative	2.91322
Pf3D7_05_v3	1014107	1014597	491	77.21	17.2123	2.9521	15.7016			PF3D7_0832000	stevor	2.91086
Pf3D7_14_v3	2259380	2259705	326	73.87	16.713	2.95202	15.2251			PF3D7_0221400	stevor	2.90976
Pf3D7_13_v3	2441639	2441919	281	68.5	15.5122	2.95085	14.0692			PF3D7_1353500	RNA polymerase II transcription factor B subunit 4, putative	2.90964
Pf3D7_14_v3	1862722	1863826	1105	69.75	16.3531	2.9501	14.8799			PF3D7_0419600	ran-specific GTPase-activating protein 1, putative	2.90841
Pf3D7_02_v3	45755	46109	355	72.74	16.3313	2.94876	14.8546			PF3D7_0419700	apical merozoite protein	2.90841
Pf3D7_14_v3	2999818	3001903	2086	81.8	18.0119	2.94758	16.4746			PF3D7_0509400	RNA polymerase I	2.90492
Pf3D7_04_v3	322264	322699	436	78.97	17.7526	2.94755	16.2228			PF3D7_1420400	glycine--tRNA ligase	2.90442
Pf3D7_14_v3	1222407	1222837	431	91.58	19.9537	2.94716	18.3367			PF3D7_0607700	conserved Plasmodium protein, unknown function	2.90429
Pf3D7_01_v3	640440	640851	412	73.21	15.9274	2.94676	14.4613			PF3D7_1037100	pyruvate kinase 2	2.90362
Pf3D7_05_v3	1252011	1252368	358	69.76	16.0967	2.94654	14.6352			PF3D7_0113100	surface-associated interspersed protein 1.1 (SURFIN 1.1)	2.90355
Pf3D7_11_v3	764997	765247	251	68.4	15.2909	2.94456	13.8555			PF3D7_0703500	erythrocyte membrane-associated antigen	2.90354
Pf3D7_12_v3	2053824	2054491	668	84.61	20.089	2.94451	18.4585			PF3D7_0219800	Plasmodium exported protein (PHISTc), unknown function	2.90237
Pf3D7_11_v3	1023725	1024004	280	66.72	15.0323	2.94168	13.6066			PF3D7_1221700	FbpA domain protein, putative	2.89947
Pf3D7_14_v3	420636	421708	1073	72.72	17.8845	2.9394	16.3523			PF3D7_1221800	conserved protein, unknown function	2.89947
Pf3D7_09_v3	1303671	1303968	298	70.83	15.8466	2.93743	14.3912			PF3D7_1117900	conserved Plasmodium protein, unknown function	2.89906
Pf3D7_04_v3	927780	928093	314	77.71	17.4093	2.93708	15.8918			PF3D7_1319600	ACDC domain-containing protein, putative	2.89812
Pf3D7_13_v3	2860491	2861449	959	71.86	16.5469	2.93679	15.0653			PF3D7_0620300	conserved Plasmodium protein, unknown function	2.89782
Pf3D7_09_v3	1504970	1506409	1440	73.66	16.745	2.93651	15.2497			PF3D7_0620400	merozoite surface protein 10	2.89782
Pf3D7_09_v3	1035869	1036343	475	80.46	18.2	2.93642	16.6535			PF3D7_1334800	MSP7-like protein	2.89707
Pf3D7_11_v3	592106	592891	786	80.27	17.6395	2.93572	16.111			PF3D7_1022500	citrate synthase, mitochondrial, putative	2.89705
Pf3D7_12_v3	1960415	1960902	488	82.16	17.8003	2.93501	16.2679			PF3D7_1113000	conserved Plasmodium protein, unknown function	2.89652
Pf3D7_12_v3	586775	587119	345	76.36	17.3175	2.93485	15.806			PF3D7_1024800	exported protein 3	2.89559
Pf3D7_13_v3	1627188	1629251	2064	74.14	16.6402	2.93443	15.1484			PF3D7_1334100	origin recognition complex subunit 4, putative	2.89461
Pf3D7_02_v3	317568	319168	1601	82.85	20.3064	2.93441	18.6843			PF3D7_0516000	RAP protein, putative	2.8938
Pf3D7_13_v3	2837307	2837721	415	77.8	17.3627	2.93429	15.8484			PF3D7_0704800	protein phosphatase PPM12, putative	2.89361
Pf3D7_13_v3	2917494	2918242	749	99.26	20.9725	2.93425	19.3082			PF3D7_1441300	serine/threonine protein kinase, putative	2.89206
Pf3D7_10_v3	357388	357762	375	97.94	21.2706	2.93385	19.5963			PF3D7_0924000	patatin-like phospholipase, putative	2.89057
Pf3D7_09_v3	773211	773842	632	75.18	17.1584	2.93372	15.646			PF3D7_0317500	kinesin-5	2.8905
Pf3D7_07_v3	264999	266836	1838	77.36	17.1139	2.93361	15.6058			PF3D7_1115300	cysteine proteinase falcipain 2b	2.88956
Pf3D7_11_v3	1320135	1322138	2004	81.72	17.5497	2.93166	16.0227			PF3D7_1115400	cysteine proteinase falcipain 3	2.88956
Pf3D7_12_v3	553012	553809	798	69.87	16.002	2.93082	14.5408			PF3D7_1033200	early transcribed membrane protein 10.2	2.88927
Pf3D7_11_v3	418160	418922	763	91.22	19.3829	2.92976	17.7853			PF3D7_1318600	thioredoxin, putative	2.88895
Pf3D7_06_v3	12389	12807	419	81.34	17.3127	2.92964	15.7971			PF3D7_1338300	elongation factor 1-gamma, putative	2.88478
Pf3D7_02_v3	538243	539444	1202	78.95	17.366	2.92915	15.8454			PF3D7_1415300	RNA-binding protein Nova-1, putative	2.88473
Pf3D7_14_v3	1424790	1425692	903	81.95	18.8552	2.92701	17.2759			PF3D7_1367000	suppressor of kinetochore protein 1, putative	2.8847
Pf3D7_12_v3	2050739	2053032	2294	77	17.5505	2.92694	16.0281			PF3D7_1367100	U1 small nuclear ribonucleoprotein 70 kDa homolog, putative	2.8847
Pf3D7_05_v3	286750	287130	381	69.63	15.9075	2.92675	14.4541			PF3D7_0110000	conserved Plasmodium protein, unknown function	2.88413
Pf3D7_13_v3	2445779	2446225	447	80.67	17.3661	2.92618	15.8484			PF3D7_0110100	selenocysteine-specific elongation factor, putative	2.88413
Pf3D7_11_v3	1368332	1368601	270	72.03	16.0494	2.92615	14.5873			PF3D7_1477300	Plasmodium exported protein (PHIST), unknown function	2.88373
Pf3D7_14_v3	1050050	1050328	279	75.8	16.8064	2.92582	15.3125			PF3D7_1015500	nucleotidyltransferase, putative	2.88158
Pf3D7_14_v3	1541387	1542154	768	74	17.318	2.9254	15.8109			PF3D7_1015600	heat shock protein 60	2.88158
Pf3D7_06_v3	754312	754857	546	75.92	16.3016	2.92523	14.8229			PF3D7_0200500	rifin	2.88148
Pf3D7_04_v3	611842	614176	2335	87.13	19.262	2.92513	17.672			PF3D7_1309200	protein phosphatase PPM6, putative	2.87872
Pf3D7_05_v3	381351	381790	440	83.81	18.511	2.92472	16.952			PF3D7_1015200	cysteine--tRNA ligase	2.87823
Pf3D7_03_v3	752556	752879	324	72.49	16.3423	2.9242	14.8685			PF3D7_1015300	methionine aminopeptidase 1b, putative	2.87823
Pf3D7_03_v3	675251	675702	452	66.42	15.7077	2.92357	14.2585			PF3D7_1015400	RMI1 domain-containing protein, putative	2.87823
Pf3D7_14_v3	496859	497228	370	72.94	16.8736	2.92279	15.3829			PF3D7_1406300	glycerophosphodiester phosphodiesterase	2.87748
Pf3D7_03_v3	1055701	1060882	5182	107.35	23.0012	2.92258	21.259			PF3D7_0730300	AP2 domain transcription factor AP2-L, putative	2.87447
Pf3D7_06_v3	547379	547780	402	87.29	19.6211	2.92055	18.0123			PF3D7_1023100	dynein heavy chain, putative	2.87445
Pf3D7_08_v3	396212	397493	1282	75.92	16.8506	2.92033	15.3513			PF3D7_1108100	conserved Plasmodium protein, unknown function	2.87326
Pf3D7_14_v3	1319085	1320113	1029	95.01	23.1222	2.9199	21.3963			PF3D7_0515000	pre-mRNA-splicing factor CWC2, putative	2.87275
Pf3D7_07_v3	1179021	1179355	335	67.36	15.5401	2.91979	14.1034			PF3D7_1312500	conserved Plasmodium protein, unknown function	2.87157
Pf3D7_05_v3	237158	237553	396	85.68	18.904	2.91866	17.3273			PF3D7_1040300	rifin	2.87131
Pf3D7_07_v3	1180457	1180761	305	72.19	15.891	2.91859	14.4336			PF3D7_0910900	DNA primase large subunit, putative	2.8708
Pf3D7_10_v3	871052	871943	892	89.37	19.8728	2.91562	18.258			PF3D7_1218500	dynamin-like protein, putative	2.87019
Pf3D7_10_v3	1372068	1372505	438	83.81	18.1849	2.91544	16.636			PF3D7_1027400	DNA-directed RNA polymerase II subunit RPB7, putative	2.87001
Pf3D7_06_v3	1371924	1372904	981	68.16	15.5591	2.91529	14.1155			PF3D7_1003700	MKT1 domain-containing protein, putative	2.86989
Pf3D7_14_v3	910738	911484	747	83.34	17.8394	2.9146	16.302			PF3D7_0222500	rifin	2.86784
Pf3D7_03_v3	398557	399843	1287	82.25	18.1414	2.91322	16.5937			PF3D7_0306800	T-complex protein 1 subunit beta	2.86757
Pf3D7_13_v3	1542789	1543183	395	78.84	17.3872	2.91219	15.8714			PF3D7_0624000	hexokinase	2.86711
Pf3D7_08_v3	1383400	1384228	829	80.01	18.4946	2.91086	16.9317			PF3D7_0624100	conserved protein, unknown function	2.86711
Pf3D7_02_v3	860669	861474	806	85.11	20.2721	2.90976	18.6391			PF3D7_1408000	plasmepsin II	2.86703
Pf3D7_13_v3	2144864	2145145	282	69.23	15.1664	2.90964	13.7363			PF3D7_1367700	alanine--tRNA ligase	2.86668
Pf3D7_04_v3	871112	871678	567	89.84	19.5496	2.90841	17.9409			PF3D7_0806300	ferlin-like protein, putative	2.86493
Pf3D7_05_v3	393192	393560	369	71.38	15.7273	2.90492	14.2766			PF3D7_1242700	40S ribosomal protein S17, putative	2.86478
Pf3D7_14_v3	847709	848482	774	74.1	16.6059	2.90442	15.1209			PF3D7_0222600	rifin	2.86397
Pf3D7_06_v3	323637	324542	906	76.65	17.4217	2.90429	15.9018			PF3D7_0400100	erythrocyte membrane protein 1, PfEMP1	2.86375
Pf3D7_07_v3	45892	46650	759	75.69	17.6477	2.9041	16.1244			PF3D7_1329200	conserved Plasmodium protein, unknown function	2.86345
Pf3D7_10_v3	1470502	1470809	308	84.09	18.3552	2.90362	16.8019			PF3D7_1329300	chromatin assembly factor 1 subunit B, putative	2.86345
Pf3D7_01_v3	495815	496212	398	78.69	17.2329	2.90355	15.7219			PF3D7_0814600	structural integrity maintenance protein SIMP, putative	2.86287
Pf3D7_07_v3	140910	142559	1650	76.98	16.3545	2.90354	14.8742			PF3D7_0417000	conserved Plasmodium protein, unknown function	2.86262
Pf3D7_05_v3	1342864	1343557	694	80.21	17.2368	2.90276	15.7226			PF3D7_1035500	merozoite surface protein 6	2.85965
Pf3D7_02_v3	787488	787776	289	83.82	18.0305	2.90237	16.4907			PF3D7_0732200	rifin	2.85902
Pf3D7_14_v3	3161793	3162050	258	73.22	15.9922	2.901	14.5314			PF3D7_0405400	pre-mRNA-processing-splicing factor 8, putative	2.85816
Pf3D7_12_v3	868116	868406	291	79.97	17.5148	2.89947	15.9927			PF3D7_1022800	4-hydroxy-3-methylbut-2-en-1-yl diphosphate synthase (ferredoxin)	2.85756
Pf3D7_11_v3	682991	683277	287	81.96	17.5775	2.89906	16.0525			PF3D7_0416300	DNA helicase MCM9, putative	2.85749
Pf3D7_05_v3	243614	243933	320	68.38	15.1768	2.8983	13.748			PF3D7_0416100	glutamyl-tRNA(Gln) amidotransferase subunit A	2.85702
Pf3D7_13_v3	811987	812278	292	77.6	16.8661	2.89812	15.3702			PF3D7_1359900	conserved protein, unknown function	2.85555
Pf3D7_06_v3	851435	852182	748	79.68	17.298	2.89782	15.7784			PF3D7_0424700	serine/threonine protein kinase, FIKK family	2.85466
Pf3D7_13_v3	1413374	1413777	404	70.25	16.0174	2.89707	14.5573			PF3D7_1230300	subpellicular microtubule protein 2, putative	2.85299
Pf3D7_10_v3	944557	945585	1029	69.73	15.7094	2.89705	14.2576			PF3D7_1230400	ATP-dependent protease subunit ClpQ	2.85299
Pf3D7_11_v3	89510	90322	813	67.82	14.6924	2.89656	13.2759			PF3D7_1431600	succinate--CoA ligase [ADP-forming] subunit beta	2.85273
Pf3D7_11_v3	507003	507593	591	86.48	20.033	2.89652	18.4082			PF3D7_0401200	rifin	2.8522
Pf3D7_10_v3	1036336	1038736	2401	74.35	16.4538	2.89559	14.9761			PF3D7_0903800	LCCL domain-containing protein	2.85065
Pf3D7_13_v3	1393138	1393681	544	78.17	17.7872	2.89461	16.2578			PF3D7_1242000	sulfhydryl oxidase, putative	2.85033
Pf3D7_05_v3	665257	665582	326	71.58	15.6801	2.8938	14.2339			PF3D7_0621400	Pf77 protein	2.85007
Pf3D7_07_v3	240442	241306	865	75.41	17.1567	2.89361	15.6575			PF3D7_0616800	malate:quinone oxidoreductase	2.84974
Pf3D7_05_v3	240001	241685	1685	72.09	17.162	2.89295	15.6575			PF3D7_0515600	gamete egress protein GEP, putative	2.84927
Pf3D7_09_v3	1531973	1538009	6037	78.7	17.1626	2.89253	15.6508			PF3D7_1343600	UDP-N-acetylglucosamine pyrophosphorylase, putative	2.84726
Pf3D7_14_v3	1681688	1681966	279	68.82	14.9933	2.89206	13.5702			PF3D7_1343700	kelch protein K13	2.84726
Pf3D7_09_v3	975895	976595	701	73.8	17.022	2.89057	15.5271			PF3D7_1218800	secreted ookinete protein, putative	2.84623
Pf3D7_03_v3	718842	719294	453	72.71	15.925	2.8905	14.4672			PF3D7_0425800	erythrocyte membrane protein 1, PfEMP1	2.84606
Pf3D7_07_v3	89929	90757	829	94.34	20.5112	2.88982	18.8717			PF3D7_0416700	CDGSH iron-sulfur domain-containing protein, putative	2.84442
Pf3D7_11_v3	584365	585183	819	68.49	15.2368	2.88956	13.8061			PF3D7_1146000	ribosome assembly protein 4, putative	2.84428
Pf3D7_10_v3	1335223	1336318	1096	74.81	15.8462	2.88927	14.3856			PF3D7_1469600	acetyl-CoA carboxylase	2.84236
Pf3D7_13_v3	769373	769689	317	78.01	16.9966	2.88895	15.4961			PF3D7_1312600	2-oxoisovalerate dehydrogenase subunit alpha, mitochondrial, putative	2.84219
Pf3D7_08_v3	1464248	1468296	4049	83.19	17.9452	2.88782	16.401			PF3D7_0725300	WD repeat-containing protein, putative	2.84166
Pf3D7_13_v3	1549164	1549503	340	77.15	16.7463	2.88478	15.2548			PF3D7_1449300	transcription factor IIIb subunit, putative	2.84138
Pf3D7_14_v3	615091	616202	1112	78.6	16.8765	2.88473	15.3765			PF3D7_1317800	40S ribosomal protein S19	2.83952
Pf3D7_13_v3	2681301	2682496	1196	67.86	15.1965	2.8847	13.7607			PF3D7_1439600	cytochrome c oxidase subunit NDUFA4, putative	2.83897
Pf3D7_02_v3	648300	650043	1744	71.07	15.6365	2.88455	14.1821			PF3D7_1012600	GMP synthase [glutamine-hydrolyzing]	2.83895
Pf3D7_01_v3	388355	388912	558	80.3	17.0553	2.88413	15.5497			PF3D7_0115300	rifin	2.83832
Pf3D7_14_v3	3179486	3180426	941	74.2	16.4418	2.88373	14.9567			PF3D7_1424400	60S ribosomal protein L7-3, putative	2.83719
Pf3D7_10_v3	627054	628692	1639	71.73	15.4836	2.88158	14.0406			PF3D7_1301200	GBPH2 protein	2.83648
Pf3D7_02_v3	41527	42596	1070	72.62	16.0827	2.88148	14.613			PF3D7_1012100	conserved protein, unknown function	2.83592
Pf3D7_08_v3	1284555	1285159	605	89	18.5274	2.88053	16.9661			PF3D7_0822900	PhIL1-interacting candidate PIC2	2.83473
Pf3D7_13_v3	425814	426665	852	75.5	17.1156	2.87872	15.6071			PF3D7_1246500	methyltransferase, putative	2.83345
Pf3D7_10_v3	618959	620010	1052	71.82	15.996	2.87823	14.5372			PF3D7_1453500	NAD(P) transhydrogenase, putative	2.8333
Pf3D7_14_v3	228420	228748	329	72.87	15.8267	2.87748	14.3723			PF3D7_1149200	ring-infected erythrocyte surface antigen	2.83293
Pf3D7_08_v3	64574	64836	263	64.84	14.3352	2.87653	12.9392			PF3D7_0307100	40S ribosomal protein S12, putative	2.83282
Pf3D7_13_v3	2812793	2817618	4826	72.32	15.7401	2.87608	14.2832			PF3D7_1474900	trailer hitch homolog, putative	2.83265
Pf3D7_05_v3	39456	40302	847	83.62	18.9401	2.87476	17.3565			PF3D7_0223400	rifin	2.83147
Pf3D7_13_v3	2794750	2795796	1047	65.34	14.8697	2.87463	13.4566			PF3D7_0408700	perforin-like protein 1	2.83137
Pf3D7_07_v3	1300176	1300878	703	80.72	18.3501	2.87447	16.7876			PF3D7_1303800	conserved Plasmodium protein, unknown function	2.83
Pf3D7_10_v3	974050	974705	656	82.12	17.4157	2.87445	15.8978			PF3D7_1119300	splicing factor U2AF small subunit, putative	2.82951
Pf3D7_11_v3	358779	359475	697	70.91	14.9358	2.87326	13.5077			PF3D7_1239700	ATP-dependent zinc metalloprotease FTSH 1	2.82847
Pf3D7_05_v3	622064	622568	505	82.64	17.8314	2.87275	16.2984			PF3D7_1030200	claudin-like apicomplexan microneme protein, putative	2.82783
Pf3D7_13_v3	526807	527119	313	68.07	15.0417	2.87157	13.6201			PF3D7_1030100	pre-mRNA-splicing factor ATP-dependent RNA helicase PRP22, putative	2.82783
Pf3D7_10_v3	1609370	1610424	1055	80.12	17.2986	2.87131	15.7824			PF3D7_0804500	conserved Plasmodium membrane protein, unknown function	2.82702
Pf3D7_09_v3	496085	496807	723	67.8	15.0767	2.8708	13.6538			PF3D7_1038400	gametocyte-specific protein	2.82691
Pf3D7_12_v3	728633	728905	273	76.73	16.6852	2.87019	15.1983			PF3D7_0208900	6-cysteine protein P230p	2.82637
Pf3D7_10_v3	1145827	1146153	327	65.29	14.1991	2.87001	12.8068			PF3D7_0917600	pre-mRNA-splicing factor ATP-dependent RNA helicase PRP43, putative	2.82618
Pf3D7_10_v3	168314	168632	319	76.52	16.3308	2.86989	14.8562			PF3D7_0909900	helicase SKI2W, putative	2.82563
Pf3D7_02_v3	889841	890701	861	108.8	22.7931	2.86784	21.0548			PF3D7_0910000	histone-lysine N-methyltransferase SET4	2.82563
Pf3D7_03_v3	307167	307726	560	72.32	15.2734	2.86757	13.8371			PF3D7_1200500	rifin	2.82536
Pf3D7_06_v3	981226	982591	1366	73.57	15.3805	2.86711	13.9367			PF3D7_0918000	glideosome-associated protein 50	2.82509
Pf3D7_14_v3	293639	294910	1272	67.91	14.7878	2.86703	13.374			PF3D7_0102500	erythrocyte binding antigen-181	2.82388
Pf3D7_13_v3	2699515	2699895	381	83.68	18.4523	2.86668	16.8942			PF3D7_1400600	rifin	2.82323
Pf3D7_08_v3	341671	342246	576	82.47	17.2808	2.86493	15.7675			PF3D7_0101000	rifin	2.82232
Pf3D7_12_v3	1804112	1804461	350	65.58	14.0737	2.86478	12.6851			PF3D7_0422700	eukaryotic initiation factor 4A-III, putative	2.82182
Pf3D7_04_v3	922799	925063	2265	78.76	16.9489	2.8645	15.4457			PF3D7_0717700	serine--tRNA ligase, putative	2.82096
Pf3D7_02_v3	893102	893546	445	104.2	21.7768	2.86397	20.0809			PF3D7_1342900	AP2 domain transcription factor AP2-HS	2.82062
Pf3D7_04_v3	36302	37418	1117	76.59	16.1921	2.86375	14.7156			PF3D7_0113300	Plasmodium exported protein (hyp1), unknown function	2.82061
Pf3D7_13_v3	1239441	1239799	359	83.69	17.8002	2.86345	16.2678			PF3D7_1464000	YL1 nuclear protein, putative	2.81987
Pf3D7_08_v3	703457	704724	1268	75.31	16.0119	2.86287	14.5429			PF3D7_1344900	conserved Plasmodium protein, unknown function	2.81985
Pf3D7_04_v3	742685	743021	337	65.17	14.3862	2.86262	12.9892			PF3D7_1348400	conserved Plasmodium membrane protein, unknown function	2.81945
Pf3D7_06_v3	51291	51558	268	64.47	13.8739	2.85999	12.4911			PF3D7_1448500	conserved Plasmodium protein, unknown function	2.81832
Pf3D7_12_v3	2262739	2266917	4179	95.33	19.6202	2.85987	18.0099			PF3D7_0827100	translation initiation factor IF-2, putative	2.81768
Pf3D7_10_v3	1407577	1408024	448	87.43	18.8049	2.85965	17.2278			PF3D7_0827200	conserved Plasmodium protein, unknown function	2.81768
Pf3D7_07_v3	1390951	1391259	309	70.97	15.5582	2.85902	14.1131			PF3D7_0815900	dihydrolipoyl dehydrogenase, apicoplast	2.81767
Pf3D7_04_v3	294504	301022	6519	73.82	16.3427	2.85816	14.8699			PF3D7_0109400	tubulin-specific chaperone a, putative	2.81676
Pf3D7_10_v3	958001	958357	357	82.94	17.8278	2.85756	16.2947			PF3D7_0109500	N-acetyltransferase, GNAT family, putative	2.81676
Pf3D7_04_v3	712022	712459	438	81.67	17.0193	2.85749	15.5152			PF3D7_0510000	conserved Plasmodium protein, unknown function	2.81629
Pf3D7_04_v3	707291	707862	572	84.38	17.6074	2.85702	16.0803			PF3D7_1451800	sortilin	2.816
Pf3D7_13_v3	2397551	2398164	614	74.35	15.6924	2.85555	14.2367			PF3D7_0910400	selenide water dikinase, putative	2.8153
Pf3D7_04_v3	1118846	1121918	3073	70.62	15.8659	2.85466	14.4123			PF3D7_0827000	ATP-dependent RNA helicase DBP10, putative	2.81481
Pf3D7_12_v3	1251893	1252475	583	64.87	15.5776	2.85299	14.1434			PF3D7_1029300	conserved protein, unknown function	2.81351
Pf3D7_14_v3	1244117	1244490	374	66.53	14.4315	2.85273	13.0308			PF3D7_0726200	serine/threonine protein kinase, FIKK family	2.81331
Pf3D7_04_v3	79436	80178	743	74.27	16.5657	2.8522	15.0854			PF3D7_0726300	DNA mismatch repair protein PMS1, putative	2.81331
Pf3D7_09_v3	179589	179871	283	73.2	15.6539	2.85065	14.206			PF3D7_0515300	phosphatidylinositol 3-kinase	2.81061
Pf3D7_12_v3	1787241	1787593	353	71.9	15.6651	2.85033	14.2191			PF3D7_1361700	cytochrome c oxidase subunit 2A, putative	2.81028
Pf3D7_06_v3	880044	880708	665	67.79	14.4474	2.85007	13.0417			PF3D7_1309400	HORMA domain protein, putative	2.81025
Pf3D7_06_v3	696191	697492	1302	72.15	16.0962	2.84974	14.6341			PF3D7_0200100	erythrocyte membrane protein 1, PfEMP1	2.809
Pf3D7_05_v3	649842	650405	564	86.76	18.4325	2.84927	16.8755			PF3D7_0530300	PhIL1-interacting candidate PIC6	2.80859
Pf3D7_02_v3	22694	23601	908	65.14	14.6797	2.84842	13.269			PF3D7_1468400	C3H1-type zinc finger protein CZIF1	2.80729
Pf3D7_12_v3	892940	893232	293	72.78	15.686	2.84828	14.2391			PF3D7_0811500	histone-arginine methyltransferase CARM1, putative	2.80681
Pf3D7_13_v3	1724786	1725718	933	75.3	15.4904	2.84726	14.0414			PF3D7_0811400	conserved protein, unknown function	2.80681
Pf3D7_10_v3	1581537	1584167	2631	72.56	15.7242	2.84725	14.2674			PF3D7_1335900	thrombospondin-related anonymous protein	2.80613
Pf3D7_03_v3	1063206	1067966	4761	95.72	18.8181	2.84697	17.2398			PF3D7_1452100	leucine-rich repeat protein	2.80591
Pf3D7_12_v3	739749	740093	345	64.55	14.4341	2.84623	13.038			PF3D7_1238800	acyl-CoA synthetase	2.80471
Pf3D7_04_v3	1165559	1165928	370	73.7	15.7127	2.84606	14.2616			PF3D7_1130700	structural maintenance of chromosomes protein 1, putative	2.8044
Pf3D7_04_v3	727624	727987	364	76.68	16.379	2.84442	14.9024			PF3D7_0817600	conserved protein, unknown function	2.80426
Pf3D7_11_v3	1821018	1821606	589	85.6	17.8324	2.84428	16.292			PF3D7_0411800	conserved Plasmodium protein, unknown function	2.80362
Pf3D7_13_v3	982539	982968	430	73.56	16.0387	2.84346	14.5789			PF3D7_1226800	ataxin-3, putative	2.80234
Pf3D7_14_v3	2861157	2862171	1015	73.16	15.5634	2.84236	14.1175			PF3D7_1226700	U3 small nucleolar RNA-interacting protein 2, putative	2.80234
Pf3D7_13_v3	530025	531020	996	71.56	15.6839	2.84219	14.2328			PF3D7_1139300	AP2 domain transcription factor AP2-G5	2.80228
Pf3D7_07_v3	1072196	1072699	504	81.69	17.1489	2.84166	15.6395			PF3D7_0513900	conserved protein, unknown function	2.80187
Pf3D7_14_v3	2017512	2018209	698	67.23	14.798	2.84138	13.3852			PF3D7_1400300	rifin	2.80177
Pf3D7_12_v3	727583	727936	354	72.47	15.5977	2.84112	14.1537			PF3D7_0827600	conserved Plasmodium protein, unknown function	2.80159
Pf3D7_12_v3	1151156	1151459	304	76.66	16.2759	2.84004	14.8021			PF3D7_1400400	rifin	2.79885
Pf3D7_13_v3	741102	741525	424	71.29	15.1409	2.83952	13.7124			PF3D7_1425600	zinc finger protein, putative	2.79879
Pf3D7_14_v3	1612493	1612833	341	68	14.3979	2.83897	12.998			PF3D7_1437900	HSP40, subfamily A	2.79843
Pf3D7_10_v3	482515	482842	328	69.73	15.0263	2.83895	13.6024			PF3D7_1442600	TRAP-like protein	2.79802
Pf3D7_01_v3	595316	595662	347	75.13	15.6875	2.83832	14.2329			PF3D7_0527900	ATP-dependent RNA helicase DDX41, putative	2.79731
Pf3D7_14_v3	978704	979645	942	76.48	16.4353	2.83719	14.9558			PF3D7_1428900	conserved Plasmodium protein, unknown function	2.79731
Pf3D7_07_v3	996494	996993	500	75.7	16.352	2.83688	14.876			PF3D7_0802200	1-cys peroxiredoxin	2.79695
Pf3D7_07_v3	381519	382183	665	78.53	16.5707	2.83687	15.0797			PF3D7_0110700	chromatin assembly factor 1 subunit C, putative	2.79686
Pf3D7_13_v3	73057	74369	1313	75.43	17.088	2.83648	15.582			PF3D7_0722600	U3 small nucleolar RNA-associated protein 7, putative	2.79666
Pf3D7_10_v3	468944	469189	246	67.3	14.1499	2.83592	12.757			PF3D7_0722700	respiratory chain complex 3 associated protein 1	2.79666
Pf3D7_08_v3	1009915	1010647	733	86.62	18.2407	2.83473	16.691			PF3D7_0722800	conserved protein, unknown function	2.79666
Pf3D7_05_v3	384711	385220	510	87.54	18.1413	2.83352	16.5968			PF3D7_1029600	adenosine deaminase	2.79643
Pf3D7_12_v3	1933778	1934497	720	65.41	14.2146	2.83345	12.8242			PF3D7_1346100	protein transport protein SEC61 subunit alpha	2.79494
Pf3D7_14_v3	2195036	2198099	3064	70.59	15.5095	2.8333	14.0669			PF3D7_0105700	asparagine-rich antigen Pfa35-2	2.79386
Pf3D7_11_v3	1976391	1978305	1915	73.6	15.7513	2.83293	14.2961			PF3D7_1414500	atypical protein kinase, ABC-1 family, putative	2.79375
Pf3D7_03_v3	312685	313038	354	64.25	13.8527	2.83282	12.4746			PF3D7_1209300	telomere repeat-binding zinc finger protein	2.79345
Pf3D7_14_v3	3072233	3073197	965	66.62	14.9466	2.83265	13.5323			PF3D7_1004200	WD repeat-containing protein, putative	2.79341
Pf3D7_01_v3	368314	368832	519	75.66	15.6258	2.83171	14.1742			PF3D7_0407800	protein CINCH	2.79324
Pf3D7_02_v3	913585	913995	411	63.81	14.1898	2.83147	12.7991			PF3D7_1464900	ATP-dependent zinc metalloprotease FTSH, putative	2.79209
Pf3D7_04_v3	417385	419857	2473	66.63	14.6382	2.83137	13.2269			PF3D7_1446200	M17 leucyl aminopeptidase	2.79192
Pf3D7_13_v3	2696923	2697849	927	69.95	15.3464	2.83013	13.9103			PF3D7_1241700	replication factor C subunit 4, putative	2.79166
Pf3D7_13_v3	200016	200353	338	81.52	17.1229	2.83	15.6178			PF3D7_1131800	oxysterol-binding protein, putative	2.79161
Pf3D7_11_v3	724929	725776	848	81.1	16.3758	2.82951	14.8936			PF3D7_0102200	ring-infected erythrocyte surface antigen	2.79133
Pf3D7_12_v3	1655946	1657160	1215	80.38	16.8358	2.82847	15.3429			PF3D7_0108000	proteasome subunit beta type-3, putative	2.79055
Pf3D7_10_v3	1230424	1231955	1532	75.68	16.4641	2.82783	14.9774			PF3D7_0108100	conserved protein, unknown function	2.79055
Pf3D7_08_v3	264420	264718	299	80.28	16.6385	2.82702	15.1494			PF3D7_0104400	4-hydroxy-3-methylbut-2-enyl diphosphate reductase	2.7899
Pf3D7_10_v3	1519832	1524131	4300	86.22	17.7964	2.82691	16.2592			PF3D7_1406700	vacuolar protein sorting-associated protein 29	2.7895
Pf3D7_02_v3	366202	367330	1129	75.87	15.8666	2.82637	14.403			PF3D7_0517300	serine/arginine-rich splicing factor 1	2.78892
Pf3D7_09_v3	729644	731074	1431	74	15.8273	2.82618	14.3711			PF3D7_1239000	HD superfamily phosphohydrolase protein, putative	2.78881
Pf3D7_09_v3	452346	452766	421	73.68	15.5363	2.82563	14.0936			PF3D7_0731100	EMP1-trafficking protein	2.78622
Pf3D7_12_v3	43940	44882	943	85.15	18.284	2.82536	16.7409			PF3D7_0104000	thrombospondin-related sporozoite protein	2.78617
Pf3D7_09_v3	742480	743694	1215	67.68	14.6122	2.82509	13.2012			PF3D7_0104100	protein E140, putative	2.78617
Pf3D7_01_v3	111669	114600	2932	83.76	16.9468	2.82388	15.4422			PF3D7_1434900	conserved Plasmodium protein, unknown function	2.78587
Pf3D7_14_v3	20915	21965	1051	68.12	14.6027	2.82323	13.1878			PF3D7_1434800	mitochondrial acidic protein MAM33, putative	2.78587
Pf3D7_01_v3	65834	66848	1015	68.62	15.2633	2.82232	13.8306			PF3D7_0301800	Plasmodium exported protein, unknown function	2.78536
Pf3D7_04_v3	1040420	1041540	1121	66.06	14.1023	2.82182	12.714			PF3D7_1127100	deoxyuridine 5'-triphosphate nucleotidohydrolase	2.7838
Pf3D7_14_v3	828878	829543	666	90.59	18.7777	2.82106	17.2077			PF3D7_1325900	conserved Plasmodium protein, unknown function	2.78297
Pf3D7_07_v3	764697	765746	1050	73.21	15.5879	2.82096	14.1397			PF3D7_0715900	cation diffusion facilitator family protein, putative	2.7815
Pf3D7_13_v3	1682404	1682709	306	73.14	15.605	2.82062	14.161			PF3D7_1201800	cytochrome c oxidase assembly protein COX19, putative	2.77914
Pf3D7_01_v3	504975	505961	987	68.98	15.4792	2.82061	14.0366			PF3D7_1201900	conserved protein, unknown function	2.77914
Pf3D7_14_v3	2593565	2594178	614	86.96	18.6493	2.81987	17.0837			PF3D7_1035700	duffy binding-like merozoite surface protein	2.77829
Pf3D7_13_v3	1804176	1804678	503	82.44	17.3698	2.81985	15.8562			PF3D7_1418100	liver specific protein 1, putative	2.77797
Pf3D7_06_v3	5537	5965	429	67.06	14.4006	2.81974	12.999			PF3D7_0916400	conserved Plasmodium protein, unknown function	2.77664
Pf3D7_13_v3	1943990	1944285	296	77.08	16.2378	2.81945	14.7662			PF3D7_1406800	glideosome associated protein with multiple membrane spans 3	2.77611
Pf3D7_14_v3	1985729	1986267	539	82.66	17.0591	2.81832	15.5558			PF3D7_0101800	stevor	2.77575
Pf3D7_07_v3	1321553	1322197	645	72.91	14.9068	2.81828	13.4849			PF3D7_0209700	RING zinc finger protein, putative	2.77575
Pf3D7_06_v3	1129597	1130823	1227	76.56	16.2386	2.81795	14.7656			PF3D7_1320800	dihydrolipoyllysine-residue succinyltransferase component of 2-oxoglutarate dehydrogenase complex	2.77496
Pf3D7_08_v3	1176377	1176669	293	72.6	15.3459	2.81768	13.9104			PF3D7_0423600	conserved Plasmodium protein, unknown function	2.77491
Pf3D7_08_v3	743782	744099	318	89.74	18.6852	2.81767	17.1167			PF3D7_0934500	V-type proton ATPase subunit E, putative	2.77403
Pf3D7_01_v3	376365	376638	274	65.85	13.9844	2.81676	12.6025			PF3D7_0417800	cdc2-related protein kinase 1	2.77351
Pf3D7_13_v3	223336	223960	625	65.76	13.841	2.81657	12.4614			PF3D7_1428700	heme/steroid binding domain containing protein, putative	2.77332
Pf3D7_05_v3	419057	419511	455	82.07	16.5616	2.81629	15.0741			PF3D7_1206000	shewanella-like protein phosphatase 2	2.7729
Pf3D7_14_v3	2124720	2125848	1129	72.59	15.1201	2.816	13.6909			PF3D7_1211800	polyubiquitin	2.77251
Pf3D7_09_v3	478336	479272	937	72.91	15.3452	2.8153	13.9079			PF3D7_0900400	rifin	2.77226
Pf3D7_02_v3	1	1167	1167	92.33	17.793	2.81484	16.252			PF3D7_1200600	erythrocyte membrane protein 1, PfEMP1	2.77151
Pf3D7_08_v3	1169541	1170122	582	80.73	16.8277	2.81481	15.3324			PF3D7_0320300	T-complex protein 1 subunit epsilon	2.77143
Pf3D7_10_v3	1198457	1198900	444	81.84	17.0725	2.81351	15.5702			PF3D7_0802300	periodic tryptophan protein 2, putative	2.77117
Pf3D7_07_v3	1102207	1102794	588	63.6	13.5547	2.81331	12.1879			PF3D7_0308200	T-complex protein 1 subunit eta	2.77013
Pf3D7_09_v3	1355	7218	5864	73.93	15.6238	2.81234	14.1737			PF3D7_1230700	protein transport protein SEC13	2.76973
Pf3D7_05_v3	634250	635420	1171	73.69	15.3964	2.81061	13.9543			PF3D7_1342100	aconitate hydratase	2.76936
Pf3D7_13_v3	2471074	2471537	464	74.99	15.2943	2.81028	13.8588			PF3D7_0632500	erythrocyte membrane protein 1, PfEMP1	2.76927
Pf3D7_13_v3	431852	432708	857	80.07	16.8413	2.81025	15.3386			PF3D7_0906500	arginase	2.76841
Pf3D7_05_v3	391592	392022	431	75.81	16.234	2.80979	14.7641			PF3D7_0322600	conserved Plasmodium protein, unknown function	2.76807
Pf3D7_07_v3	1107293	1108215	923	68.88	16.8701	2.80904	15.3921			PF3D7_1207700	41-3 protein	2.76776
Pf3D7_02_v3	29822	30387	566	96.08	18.9945	2.809	17.4162			PF3D7_1207800	conserved Plasmodium protein, unknown function	2.76776
Pf3D7_05_v3	1236130	1236456	327	73.99	15.6467	2.80859	14.202			PF3D7_1240100	early transcribed membrane protein 12	2.76741
Pf3D7_07_v3	1438554	1443370	4817	85.7	17.7583	2.80751	16.2205			PF3D7_1014600	transcriptional coactivator ADA2	2.76699
Pf3D7_14_v3	2809457	2809979	523	72.62	14.7149	2.80729	13.2979			PF3D7_0222800	stevor	2.76653
Pf3D7_08_v3	577303	578391	1089	66.53	14.7424	2.80681	13.3301			PF3D7_0615500	cdc2-related protein kinase 5	2.7664
Pf3D7_13_v3	1464897	1466556	1660	80	16.2887	2.80613	14.8126			PF3D7_0324500	rifin	2.76557
Pf3D7_08_v3	17620	19818	2199	68.22	15.4843	2.80605	14.0522			PF3D7_1471100	exported protein 2	2.76528
Pf3D7_14_v3	2139662	2140796	1135	69.17	14.7472	2.80591	13.3343			PF3D7_0801900	lysine-specific histone demethylase, putative	2.76466
Pf3D7_12_v3	1611581	1612315	735	70.27	15.8091	2.80471	14.3519			PF3D7_0830500	sporozoite and liver stage tryptophan-rich protein, putative	2.76379
Pf3D7_11_v3	1185001	1185344	344	81.3	17.1011	2.8044	15.5996			PF3D7_1300700	rifin	2.76291
Pf3D7_08_v3	802025	803144	1120	74.18	15.4988	2.80426	14.0532			PF3D7_0920800	inosine-5'-monophosphate dehydrogenase	2.76273
Pf3D7_03_v3	430222	430561	340	81.78	16.6662	2.8037	15.1749			PF3D7_0406100	V-type proton ATPase subunit B	2.76233
Pf3D7_04_v3	523065	524051	987	74.71	15.335	2.80362	13.899			PF3D7_0922600	glutamine synthetase, putative	2.76222
Pf3D7_06_v3	1302215	1311561	9347	77.13	16.3863	2.80303	14.9092			PF3D7_0513600	deoxyribodipyrimidine photo-lyase, putative	2.7615
Pf3D7_12_v3	1082618	1083149	532	78.94	16.611	2.80234	15.1271			PF3D7_0614300	major facilitator superfamily-related transporter, putative	2.76136
Pf3D7_11_v3	1563615	1564255	641	65.38	14.3629	2.80228	12.9671			PF3D7_0214200	ribosomal protein L13, mitochondrial	2.76079
Pf3D7_05_v3	588038	588316	279	63.65	13.3748	2.80187	12.013			PF3D7_0816600	chaperone protein ClpB1	2.76055
Pf3D7_14_v3	11213	11984	772	67.94	14.6934	2.80177	13.2851			PF3D7_0204100	Sel1 repeat-containing protein, putative	2.75779
Pf3D7_08_v3	1190510	1190833	324	81.01	17.0501	2.80159	15.5485			PF3D7_1438900	thioredoxin peroxidase 1	2.75733
Pf3D7_05_v3	332859	333700	842	74.64	15.7504	2.80068	14.2983			PF3D7_1439000	copper transporter	2.75733
Pf3D7_07_v3	1444746	1445207	462	70.43	14.413	2.79952	13.0081			PF3D7_1409800	CUGBP Elav-like family member 2, putative	2.75707
Pf3D7_04_v3	800407	800746	340	78.2	16.2087	2.79896	14.7396			PF3D7_0729900	dynein heavy chain, putative	2.75677
Pf3D7_14_v3	14871	15138	268	65.34	13.511	2.79885	12.1416			PF3D7_0900600	rifin	2.75435
Pf3D7_14_v3	999587	999875	289	83.41	17.2312	2.79879	15.7247			PF3D7_1008000	histone deacetylase 2	2.75427
Pf3D7_14_v3	1533775	1534953	1179	76.03	15.676	2.79843	14.2272			PF3D7_1314700	pinin/SDK/MemA domain-containing protein, putative	2.75408
Pf3D7_14_v3	1730885	1731514	630	87.51	17.1585	2.79802	15.6464			PF3D7_0216900	conserved Plasmodium protein, unknown function	2.75388
Pf3D7_13_v3	1945346	1946195	850	94.09	18.2212	2.79732	16.6699			PF3D7_0305600	DNA-(apurinic or apyrimidinic site) endonuclease	2.75386
Pf3D7_05_v3	1154516	1155639	1124	68.46	13.7108	2.79731	12.3288			PF3D7_1337100	protein kinase 6	2.75341
Pf3D7_14_v3	1136969	1137355	387	80.4	16.8301	2.79731	15.3349			PF3D7_0520000	40S ribosomal protein S9, putative	2.75273
Pf3D7_08_v3	165453	166125	673	96.14	18.8413	2.79695	17.2659			PF3D7_0520100	protein phosphatase PPM9, putative	2.75273
Pf3D7_01_v3	413763	415112	1350	71.84	16.2201	2.79686	14.7546			PF3D7_1401600	Plasmodium exported protein (PHISTb), unknown function	2.75115
Pf3D7_03_v3	749221	750407	1187	68.17	14.0396	2.7968	12.6491			PF3D7_1333600	U3 small nucleolar RNA-associated protein 4, putative	2.75031
Pf3D7_07_v3	962231	962492	262	68.68	14.1917	2.79666	12.7998			PF3D7_1455600	ferlin, putative	2.75008
Pf3D7_10_v3	1206379	1207463	1085	63.67	14.0812	2.79643	12.6997			PF3D7_0710000	conserved Plasmodium protein, unknown function	2.74983
Pf3D7_13_v3	1844222	1844922	701	69.54	15.4832	2.79494	14.051			PF3D7_1412600	deoxyhypusine synthase	2.7493
Pf3D7_01_v3	242564	243852	1289	84.11	16.9119	2.79386	15.4087			PF3D7_1402800	conserved Plasmodium protein, unknown function	2.74861
Pf3D7_14_v3	585272	585610	339	77.64	16.1689	2.79375	14.7004			PF3D7_1233600	asparagine and aspartate rich protein 1	2.74843
Pf3D7_12_v3	429990	431233	1244	78.17	15.9833	2.79345	14.5146			PF3D7_0501400	interspersed repeat antigen	2.74748
Pf3D7_10_v3	194040	194833	794	71.72	14.8733	2.79341	13.4535			PF3D7_0602000	zinc finger protein, putative	2.7472
Pf3D7_04_v3	384834	385404	571	78.21	15.9431	2.79324	14.4792			PF3D7_1041300	erythrocyte membrane protein 1, PfEMP1	2.74709
Pf3D7_11_v3	150381	150742	362	77.56	16.2405	2.79319	14.7714			PF3D7_1475400	cysteine repeat modular protein 4	2.74535
Pf3D7_14_v3	2630631	2632087	1457	72.84	15.5925	2.79209	14.1483			PF3D7_1443900	heat shock protein 90, putative	2.74491
Pf3D7_14_v3	1893154	1894683	1530	69.17	14.5316	2.79192	13.1263			PF3D7_1444000	conserved Plasmodium protein, unknown function	2.74491
Pf3D7_12_v3	1778484	1778853	370	71.93	15.2847	2.79166	13.8518			PF3D7_0408900	tRNA N6-adenosine threonylcarbamoyltransferase	2.74428
Pf3D7_11_v3	1227850	1229949	2100	68.13	15.3063	2.79161	13.875			PF3D7_0605300	serine/threonine protein kinase ARK1	2.74398
Pf3D7_01_v3	99234	102171	2938	74.44	15.8385	2.79133	14.382			PF3D7_0219600	replication factor C subunit 1	2.74374
Pf3D7_01_v3	330666	330944	279	77.27	15.8124	2.79055	14.3567			PF3D7_1134600	CCCH-type zinc finger protein ZNF4	2.74369
Pf3D7_01_v3	203081	204170	1090	71.85	14.6231	2.7899	13.2117			PF3D7_0731600	acyl-CoA synthetase	2.7427
Pf3D7_14_v3	245057	245459	403	69.62	15.108	2.7895	13.6894			PF3D7_1029900	ORC3 domain-containing protein, putative	2.74237
Pf3D7_05_v3	724848	725722	875	74.96	15.4968	2.78892	14.0535			PF3D7_1031500	ATP-dependent DNA helicase DDX3X	2.74203
Pf3D7_12_v3	1621184	1622534	1351	66.06	14.0614	2.78881	12.6746			PF3D7_1357900	pyrroline-5-carboxylate reductase, putative	2.74182
Pf3D7_11_v3	2734	9093	6360	87.64	18.3279	2.78708	16.7696			PF3D7_1121600	exported protein 1	2.73956
Pf3D7_07_v3	1339368	1340935	1568	69.85	14.5848	2.78622	13.1835			PF3D7_0916000	major facilitator superfamily domain-containing protein, putative	2.73951
Pf3D7_01_v3	175986	176233	248	62.79	12.9956	2.78617	11.6465			PF3D7_0627100	ankyrin-repeat protein, putative	2.73888
Pf3D7_14_v3	1410158	1410839	682	68.84	14.2335	2.78587	12.8404			PF3D7_0728100	anaphase-promoting complex subunit 1, putative	2.73838
Pf3D7_03_v3	104695	105165	471	65.75	14.2086	2.78536	12.8195			PF3D7_1362400	calpain	2.73838
Pf3D7_10_v3	304056	304824	769	81.12	17.6745	2.78445	16.1522			PF3D7_1407700	conserved protein, unknown function	2.73805
Pf3D7_11_v3	1060231	1060747	517	72.48	15.1105	2.7838	13.6826			PF3D7_1324300	conserved Plasmodium membrane protein, unknown function	2.73642
Pf3D7_13_v3	1077748	1078183	436	79.98	16.2326	2.78297	14.7612			PF3D7_0304600	circumsporozoite (CS) protein	2.73554
Pf3D7_07_v3	700614	700908	295	84.89	17.0347	2.7815	15.5333			PF3D7_1329500	conserved protein, unknown function	2.73548
Pf3D7_04_v3	133003	134425	1423	71.39	15.8101	2.77956	14.3614			PF3D7_1465800	dynein beta chain, putative	2.73483
Pf3D7_12_v3	107509	107808	300	80.73	16.6846	2.77914	15.1996			PF3D7_0802800	serine/threonine protein phosphatase 2B catalytic subunit A	2.73314
Pf3D7_10_v3	1413461	1415120	1660	75.43	16.0779	2.77829	14.6052			PF3D7_1212700	eukaryotic translation initiation factor 3 subunit A, putative	2.73283
Pf3D7_03_v3	719874	720215	342	69.3	14.1638	2.77816	12.7705			PF3D7_1341500	inner membrane complex suture component, putative	2.73258
Pf3D7_14_v3	765583	765908	326	70.74	14.6305	2.77797	13.2209			PF3D7_0708700	cytochrome c oxidase subunit 4, putative	2.73155
Pf3D7_09_v3	684641	685037	397	84.23	17.3869	2.77664	15.8716			PF3D7_0807300	ras-related protein Rab-18	2.73102
Pf3D7_04_v3	4152	7872	3721	65.8	13.9054	2.7762	12.5206			PF3D7_0807400	coenzyme Q-binding protein COQ10 homolog, mitochondrial	2.73102
Pf3D7_14_v3	247383	247756	374	71.11	14.4846	2.77611	13.0816			PF3D7_0927700	serine/threonine protein phosphatase 4, putative	2.72954
Pf3D7_01_v3	87581	87998	418	69.47	14.3574	2.77575	12.9587			PF3D7_1013900	translation initiation factor eIF-2B subunit delta, putative	2.72905
Pf3D7_02_v3	400636	401318	683	64.23	13.3024	2.77575	11.9423			PF3D7_1140000	carbonic anhydrase	2.72786
Pf3D7_13_v3	855309	855648	340	70.51	14.5137	2.77496	13.1098			PF3D7_1009100	conserved Plasmodium membrane protein, unknown function	2.72745
Pf3D7_04_v3	1064061	1064544	484	69.07	14.593	2.77491	13.1937			PF3D7_0802100	AP2 domain transcription factor AP2-LT	2.72679
Pf3D7_09_v3	181510	182191	682	77.3	15.7458	2.77481	14.2919			PF3D7_0207600	serine repeat antigen 5	2.7265
Pf3D7_09_v3	1350798	1351564	767	71.21	15.3782	2.77403	13.9426			PF3D7_0223500	erythrocyte membrane protein 1, PfEMP1	2.72609
Pf3D7_04_v3	787246	787899	654	75.82	15.5844	2.77351	14.1369			PF3D7_1322200	protein STU2, putative	2.72532
Pf3D7_14_v3	1129470	1129746	277	72.88	15.0219	2.77332	13.5983			PF3D7_1361800	glideosome-associated connector	2.7246
Pf3D7_12_v3	270413	270707	295	67.14	13.9244	2.7729	12.5429			PF3D7_0800300	erythrocyte membrane protein 1, PfEMP1	2.72449
Pf3D7_03_v3	753533	755889	2357	76.37	16.6287	2.77261	15.1381			PF3D7_0403700	pre-mRNA-splicing factor CLF1, putative	2.72429
Pf3D7_12_v3	526627	527734	1108	66.45	13.4296	2.77251	12.0605			PF3D7_0609900	tetratricopeptide repeat protein, putative	2.72371
Pf3D7_09_v3	39692	40626	935	72.01	14.3497	2.77226	12.9438			PF3D7_0308900	splicing factor 3B subunit 1, putative	2.72345
Pf3D7_12_v3	49955	56831	6877	65.44	13.7562	2.77151	12.3786			PF3D7_0420100	serine/threonine protein kinase RIO2	2.7233
Pf3D7_13_v3	2360093	2360844	752	71.96	15.9039	2.7715	14.4478			PF3D7_1302000	EMP1-trafficking protein	2.72303
Pf3D7_03_v3	846511	847165	655	74.2	14.834	2.77143	13.4154			PF3D7_1138700	protein KIC5	2.72295
Pf3D7_08_v3	169498	170138	641	69.58	15.7846	2.77117	14.3351			PF3D7_1227800	elongator complex protein 3, putative	2.72228
Pf3D7_03_v3	362252	364008	1757	68.47	14.6579	2.77013	13.2487			PF3D7_1118300	insulinase, putative	2.72185
Pf3D7_13_v3	2793738	2794024	287	62.42	12.9342	2.76985	11.5893			PF3D7_0911900	falstatin	2.72042
Pf3D7_06_v3	274001	274512	512	74.42	14.8866	2.76984	13.4645			PF3D7_0612900	nucleolar GTP-binding protein 1, putative	2.72007
Pf3D7_12_v3	1260842	1262117	1276	74.41	14.7043	2.76973	13.2863			PF3D7_1243900	double C2-like domain-containing protein	2.71947
Pf3D7_13_v3	1657497	1659199	1703	72.12	14.9389	2.76936	13.5181			PF3D7_1465900	40S ribosomal protein S3	2.71893
Pf3D7_06_v3	1365837	1366290	454	87.11	17.4789	2.76927	15.9595			PF3D7_1020800	dihydrolipoamide acyltransferase component E2	2.71882
Pf3D7_09_v3	318283	318520	238	71.3	14.5131	2.76841	13.1102			PF3D7_1430300	acid phosphatase, putative	2.71846
Pf3D7_03_v3	950163	950440	278	73.97	15.1422	2.76807	13.7123			PF3D7_1331800	60S ribosomal protein L23, putative	2.71842
Pf3D7_12_v3	354511	355055	545	89.89	18.1038	2.76776	16.5624			PF3D7_0517600	F-actin-capping protein subunit beta, putative	2.71818
Pf3D7_12_v3	1685065	1685427	363	73.54	14.9197	2.76741	13.4987			PF3D7_0718400	ribosomal protein S8, mitochondrial, putative	2.71797
Pf3D7_10_v3	583575	586541	2967	91.05	18.0561	2.76699	16.5104			PF3D7_0718500	prefoldin subunit 3, putative	2.71797
Pf3D7_02_v3	899597	900407	811	67.02	14.3386	2.76653	12.9402			PF3D7_1415700	serine palmitoyltransferase, putative	2.71694
Pf3D7_06_v3	643980	645006	1027	71.52	15.3036	2.7664	13.8751			PF3D7_0800100	erythrocyte membrane protein 1, PfEMP1	2.71662
Pf3D7_03_v3	1019066	1019465	400	67.27	14.3226	2.76557	12.9279			PF3D7_0212300	eukaryotic peptide chain release factor subunit 1, putative	2.71619
Pf3D7_14_v3	2905155	2905746	592	70.81	13.9962	2.76528	12.6053			PF3D7_0609100	zinc transporter ZIP1, putative	2.71589
Pf3D7_08_v3	137969	138447	479	80.59	16.4617	2.76466	14.9832			PF3D7_1472800	HSP20-like chaperone, putative	2.71569
Pf3D7_08_v3	1296132	1296881	750	92.73	18.1594	2.76379	16.6088			PF3D7_1472900	dihydroorotase, putative	2.71569
Pf3D7_13_v3	57067	58201	1135	73.23	15.6451	2.76291	14.1986			PF3D7_0829200	prohibitin 1, putative	2.71549
Pf3D7_09_v3	852631	854091	1461	68.36	14.7421	2.76273	13.3324			PF3D7_0829300	U6 snRNA-associated Sm-like protein LSm8, putative	2.71549
Pf3D7_07_v3	995043	995357	315	80.9	16.5147	2.76243	15.0342			PF3D7_0910100	exportin-7, putative	2.71502
Pf3D7_04_v3	323282	324679	1398	73.32	15.0179	2.76233	13.5936			PF3D7_1408600	40S ribosomal protein S8e, putative	2.71489
Pf3D7_09_v3	917628	918471	844	74.79	15.3751	2.76222	13.9347			PF3D7_1250500	AP-3 complex subunit sigma, putative	2.71463
Pf3D7_05_v3	574978	576267	1290	68.64	14.6605	2.7615	13.2515			PF3D7_1250600	translation initiation factor eIF-2B subunit beta, putative	2.71463
Pf3D7_06_v3	599481	600035	555	84.93	16.8175	2.76136	15.325			PF3D7_1311500	26S protease regulatory subunit 7, putative	2.71444
Pf3D7_02_v3	575162	575728	567	63.96	12.8454	2.76079	11.4986			PF3D7_0709700	prodrug activation and resistance esterase	2.71422
Pf3D7_08_v3	762188	764859	2672	70.53	15.0383	2.76055	13.6131			PF3D7_0709800	protein BRAWNIN, putative	2.71422
Pf3D7_14_v3	1411712	1412247	536	64.7	13.4323	2.76028	12.0698			PF3D7_1479800	rifin	2.7137
Pf3D7_02_v3	187324	187782	459	68.53	13.9549	2.75779	12.5695			PF3D7_1242800	rab specific GDP dissociation inhibitor	2.71367
Pf3D7_14_v3	1575973	1576627	655	71	14.5064	2.75733	13.0975			PF3D7_0914300	met-10+ like protein, putative	2.71341
Pf3D7_14_v3	1430309	1431227	919	67.69	14.2346	2.7572	12.8387			PF3D7_1103600	actin-like protein, putative	2.71337
Pf3D7_14_v3	384274	384624	351	77.49	15.7622	2.75707	14.3126			PF3D7_1325000	U6 snRNA-associated Sm-like protein LSm6, putative	2.71294
Pf3D7_07_v3	1273930	1274915	986	75.08	14.9838	2.75677	13.5602			PF3D7_0525800	inner membrane complex protein 1g, putative	2.71237
Pf3D7_09_v3	46399	47005	607	64.45	13.4188	2.75435	12.0547			PF3D7_1237200	conserved Plasmodium protein, unknown function	2.71104
Pf3D7_10_v3	323787	324102	316	76.68	15.6895	2.75427	14.2417			PF3D7_0206900	merozoite surface protein 5	2.71058
Pf3D7_13_v3	626514	626935	422	80.49	16.3063	2.75408	14.8334			PF3D7_1238900	protein kinase 2	2.71042
Pf3D7_02_v3	701827	702168	342	91.57	18.1095	2.75388	16.5652			PF3D7_0316600	formate-nitrite transporter	2.71001
Pf3D7_03_v3	276070	276466	397	68.72	14.4193	2.75386	13.0256			PF3D7_1450100	signal recognition particle subunit SRP54	2.70923
Pf3D7_13_v3	1496060	1496320	261	67.9	13.7446	2.75341	12.3697			PF3D7_0902800	serine repeat antigen 9	2.70916
Pf3D7_05_v3	829529	829949	421	62.01	13.1131	2.75273	11.7668			PF3D7_1145200	serine/threonine protein kinase, putative	2.70875
Pf3D7_06_v3	1407483	1414728	7246	78.97	16.0499	2.75158	14.5842			PF3D7_1466400	AP2 domain transcription factor AP2-EXP	2.70874
Pf3D7_14_v3	61355	61997	643	75.73	15.5055	2.75115	14.0614			PF3D7_1200100	erythrocyte membrane protein 1, PfEMP1	2.7084
Pf3D7_13_v3	1373922	1374187	266	70.82	14.1639	2.75031	12.7708			PF3D7_0528300	conserved protein, unknown function	2.70833
Pf3D7_14_v3	2273852	2274121	270	71.79	14.2416	2.75008	12.8443			PF3D7_1430900	cytochrome c oxidase subunit 2B, putative	2.70824
Pf3D7_07_v3	447798	448352	555	85.5	17.3926	2.74983	15.8763			PF3D7_0517900	zinc finger protein, putative	2.7082
Pf3D7_05_v3	1105200	1112318	7119	76.25	16.4638	2.74948	14.9997			PF3D7_0518000	NOSIP domain-containing protein, putative	2.7082
Pf3D7_14_v3	509694	510012	319	69.05	14.1712	2.7493	12.7812			PF3D7_1119600	ATP-dependent zinc metalloprotease FTSH, putative	2.70784
Pf3D7_14_v3	101899	102398	500	78.77	15.5092	2.74861	14.0608			PF3D7_0508000	6-cysteine protein P38	2.70682
Pf3D7_06_v3	1152526	1152822	297	78.49	15.8609	2.74852	14.4046			PF3D7_1105000	histone H4	2.7064
Pf3D7_12_v3	1389915	1390553	639	78.47	15.982	2.74843	14.5149			PF3D7_0715200	conserved Plasmodium protein, unknown function	2.70533
Pf3D7_05_v3	74495	79894	5400	126.23	23.549	2.74748	21.8275			PF3D7_1434400	conserved protein, unknown function	2.70472
Pf3D7_06_v3	86005	86906	902	71.38	16.0836	2.7472	14.6209			PF3D7_0705900	ATP synthase subunit C, putative	2.70463
Pf3D7_10_v3	1642589	1643634	1046	94.59	18.4922	2.74709	16.9293			PF3D7_1427700	conserved Plasmodium protein, unknown function	2.70436
Pf3D7_14_v3	3100090	3100964	875	82.91	18.202	2.74535	16.6525			PF3D7_1427800	exosome complex component RRP41	2.70436
Pf3D7_02_v3	183376	183951	576	86.58	17.0727	2.74504	15.5643			PF3D7_1341600	GPI mannosyltransferase 3	2.70385
Pf3D7_14_v3	1799103	1800003	901	72.9	15.569	2.74491	14.1237			PF3D7_0411000	AP2 domain transcription factor AP2-Z, putative	2.70287
Pf3D7_04_v3	425423	425772	350	77.55	15.5889	2.74428	14.1427			PF3D7_1460200	conserved protein, unknown function	2.70281
Pf3D7_06_v3	223485	224301	817	67.95	13.9708	2.74398	12.5894			PF3D7_1229400	macrophage migration inhibitory factor	2.70279
Pf3D7_02_v3	780560	781478	919	76.7	16.6564	2.74374	15.1699			PF3D7_1229500	T-complex protein 1 subunit gamma	2.70279
Pf3D7_11_v3	1353870	1354214	345	84.74	17.1357	2.74369	15.6278			PF3D7_0306900	40S ribosomal protein S23, putative	2.70184
Pf3D7_01_v3	2274	7058	4785	64.4	13.2621	2.74316	11.9053			PF3D7_1025100	glutamine--fructose-6-phosphate aminotransferase [isomerizing], putative	2.70175
Pf3D7_07_v3	1369384	1369935	552	68.62	14.1769	2.7427	12.7865			PF3D7_1424100	60S ribosomal protein L5, putative	2.70098
Pf3D7_10_v3	1219554	1220141	588	78.19	15.0937	2.74237	13.6606			PF3D7_0527500	Hsc70-interacting protein	2.70084
Pf3D7_10_v3	1272295	1272575	281	70.07	14.1497	2.74203	12.7616			PF3D7_0934700	UBX domain-containing protein, putative	2.70064
Pf3D7_13_v3	2296545	2296976	432	72.54	15.0018	2.74182	13.5812			PF3D7_1350500	conserved Plasmodium protein, unknown function	2.70053
Pf3D7_03_v3	750747	751534	788	68.7	14.0236	2.74091	12.6372			PF3D7_0606700	coatomer alpha subunit, putative	2.70024
Pf3D7_11_v3	815357	815883	527	66.02	13.8205	2.73956	12.446			PF3D7_0717100	CRAL/TRIO domain-containing protein, putative	2.69979
Pf3D7_09_v3	667383	668212	830	66.24	13.6669	2.73951	12.298			PF3D7_1247600	uroporphyrinogen-III synthase, putative	2.69961
Pf3D7_06_v3	1092538	1092922	385	72.1	14.7593	2.73888	13.3478			PF3D7_1247700	conserved Plasmodium protein, unknown function	2.69961
Pf3D7_07_v3	1201922	1202406	485	70.41	14.2087	2.73838	12.813			PF3D7_1474000	conserved Plasmodium protein, unknown function	2.69876
Pf3D7_13_v3	2499334	2500134	801	73.63	14.747	2.73838	13.3341			PF3D7_0209800	ATP-dependent RNA helicase UAP56	2.69828
Pf3D7_14_v3	279098	280378	1281	72.73	15.0351	2.73805	13.6059			PF3D7_1403200	EGF domain-containing protein, putative	2.69779
Pf3D7_13_v3	1007640	1008157	518	77.09	16.0415	2.73642	14.5824			PF3D7_1403100	condensin complex subunit 1, putative	2.69779
Pf3D7_03_v3	221403	222502	1100	86.51	16.8023	2.73554	15.3053			PF3D7_1211700	DNA replication licensing factor MCM5, putative	2.69771
Pf3D7_13_v3	1256517	1257230	714	68.49	13.2299	2.73548	11.867			PF3D7_1234700	upregulated in late gametocytes ULG8	2.69725
Pf3D7_14_v3	2676874	2677496	623	81.11	15.9782	2.73483	14.5181			PF3D7_1234600	protein TOC75, putative	2.69725
Pf3D7_08_v3	192366	193467	1102	70.06	14.1132	2.73314	12.7179			PF3D7_1224900	splicing factor 3B subunit 6, putative	2.6969
Pf3D7_12_v3	558155	559727	1573	80.81	15.4954	2.73283	14.0511			PF3D7_1306600	V-type proton ATPase subunit H, putative	2.69631
Pf3D7_13_v3	1639565	1639823	259	62	12.4465	2.73258	11.1195			PF3D7_1221400	inner membrane complex protein 1h, putative	2.69619
Pf3D7_07_v3	391501	392149	649	71.68	14.2184	2.73155	12.8244			PF3D7_0902500	serine/threonine protein kinase, FIKK family	2.69603
Pf3D7_08_v3	382492	382930	439	62.5	12.3775	2.73102	11.0485			PF3D7_1300200	rifin	2.69548
Pf3D7_09_v3	1126941	1127469	529	63.63	12.6099	2.72954	11.2744			PF3D7_0403400	zinc finger protein, putative	2.69535
Pf3D7_11_v3	408714	409068	355	68.15	13.7376	2.72935	12.3622			PF3D7_1222600	AP2 domain transcription factor AP2-G	2.69525
Pf3D7_10_v3	546578	547031	454	85.01	17.2407	2.72905	15.7323			PF3D7_1349500	conserved Plasmodium protein, unknown function	2.69523
Pf3D7_11_v3	1597165	1597495	331	68.65	13.8885	2.72786	12.509			PF3D7_0409400	chaperone protein DnaJ	2.6948
Pf3D7_10_v3	372478	372729	252	64.24	12.9122	2.72745	11.5696			PF3D7_0915700	cytochrome c oxidase subunit ApiCOX30, putative	2.69479
Pf3D7_08_v3	154376	154644	269	70.14	14.0767	2.72679	12.6901			PF3D7_1460800	snRNA-activating protein complex subunit 3, putative	2.69479
Pf3D7_02_v3	306080	306835	756	70.3	14.2236	2.7265	12.8299			PF3D7_1460900	ribosomal protein S10, apicoplast, putative	2.69479
Pf3D7_02_v3	923538	923779	242	66.66	13.1941	2.72609	11.8365			PF3D7_0908000	plasma membrane protein 1, putative	2.69394
Pf3D7_13_v3	941482	942137	656	79.06	16.7349	2.72532	15.2493			PF3D7_1014700	prohibitin 2, putative	2.69374
Pf3D7_13_v3	2477286	2481660	4375	69.1	14.0649	2.7246	12.6797			PF3D7_0732500	rifin	2.69363
Pf3D7_08_v3	49638	50848	1211	68.33	14.0059	2.72449	12.6219			PF3D7_0405100	protein transport protein Sec24B, putative	2.69303
Pf3D7_04_v3	207408	208035	628	65.25	14.0587	2.72429	12.6798			PF3D7_1474800	proteasome subunit alpha type-1, putative	2.6921
Pf3D7_07_v3	909896	910251	356	79.55	15.7965	2.72387	14.3378			PF3D7_0716800	eukaryotic translation initiation factor 3 subunit I, putative	2.69207
Pf3D7_06_v3	430660	431154	495	73.08	14.6065	2.72371	13.1978			PF3D7_0516100	cation-transporting ATPase 1	2.69175
Pf3D7_03_v3	379201	381373	2173	70.98	14.8605	2.72345	13.4379			PF3D7_1104500	WD repeat-containing protein, putative	2.69148
Pf3D7_04_v3	907706	908220	515	69.23	14.1428	2.7233	12.7562			PF3D7_0516600	sporozoite surface antigen MB2	2.6912
Pf3D7_13_v3	112930	113480	551	67.95	13.6918	2.72303	12.3197			PF3D7_0324600	stevor	2.69041
Pf3D7_11_v3	1529305	1529603	299	74.72	14.8024	2.72295	13.3868			PF3D7_1000100	erythrocyte membrane protein 1, PfEMP1	2.68968
Pf3D7_12_v3	1136366	1137094	729	74.41	14.8797	2.72228	13.4571			PF3D7_1409900	cytidine diphosphate-diacylglycerol synthase	2.68844
Pf3D7_07_v3	1082461	1082756	296	63.58	12.9291	2.72217	11.5862			PF3D7_1010200	DNA2/NAM7 helicase, putative	2.68818
Pf3D7_11_v3	698611	699159	549	66.49	14.2571	2.72185	12.8741			PF3D7_0805600	phosphatidic acid phosphatase 2	2.68795
Pf3D7_09_v3	538213	538568	356	67.86	13.6896	2.72042	12.3179			PF3D7_0707400	AAA family ATPase, putative	2.68704
Pf3D7_06_v3	532006	532479	474	91.33	18.1158	2.72007	16.5714			PF3D7_0612200	leucine-rich repeat protein	2.68694
Pf3D7_12_v3	1838939	1839207	269	68.68	13.5255	2.71947	12.1561			PF3D7_1142300	conserved Plasmodium membrane protein, unknown function	2.6869
Pf3D7_12_v3	2080138	2081244	1107	76.11	15.2035	2.7194	13.7697			PF3D7_0922000	dynein intermediate chain, putative	2.68686
Pf3D7_14_v3	2685032	2685507	476	70.03	13.6557	2.71893	12.2795			PF3D7_1227200	potassium channel K1	2.68581
Pf3D7_10_v3	843117	843387	271	68.72	13.625	2.71882	12.2538			PF3D7_1462700	cytochrome c1, heme protein, mitochondrial, putative	2.68554
Pf3D7_14_v3	1193475	1194476	1002	99.59	20.1628	2.71846	18.5353			PF3D7_1310800	tetratricopeptide repeat protein, putative	2.6848
Pf3D7_13_v3	1324478	1324842	365	78.82	15.4238	2.71842	13.9833			PF3D7_1310900	ribosomal protein S15, mitochondrial, putative	2.6848
Pf3D7_13_v3	2922445	2925236	2792	88.53	16.4551	2.71829	14.9697			PF3D7_1030000	transcription elongation factor SPT4, putative	2.68393
Pf3D7_05_v3	740808	741095	288	64.08	12.914	2.71818	11.5724			PF3D7_1429800	coatomer subunit beta, putative	2.68268
Pf3D7_07_v3	822402	823081	680	61.21	13.2448	2.71797	11.8957			PF3D7_1429900	ADP-dependent DNA helicase RecQ	2.68268
Pf3D7_12_v3	2716	3995	1280	65.45	14.2466	2.717	12.8522			PF3D7_0500900	serine/threonine protein kinase, FIKK family	2.68162
Pf3D7_14_v3	634787	636520	1734	76.21	15.0667	2.71694	13.6363			PF3D7_0632200	rifin	2.68079
Pf3D7_08_v3	27948	28557	610	96.41	18.8511	2.71662	17.2765			PF3D7_1345700	isocitrate dehydrogenase [NADP], mitochondrial	2.67967
Pf3D7_02_v3	492806	494303	1498	66.55	13.659	2.71619	12.2882			PF3D7_1345800	conserved Plasmodium protein, unknown function	2.67967
Pf3D7_02_v3	184853	185895	1043	75.4	14.9736	2.71589	13.5508			PF3D7_1461200	U3 small nucleolar ribonucleoprotein protein IMP3, putative	2.67925
Pf3D7_06_v3	388891	389146	256	62.15	12.6897	2.71589	11.3593			PF3D7_0214300	conserved Plasmodium protein, unknown function	2.67768
Pf3D7_07_v3	1271677	1272431	755	74.49	15.8973	2.71572	14.4424			PF3D7_1039000	serine/threonine protein kinase, FIKK family	2.67738
Pf3D7_14_v3	2972933	2974066	1134	64.91	13.9821	2.71569	12.6045			PF3D7_0308500	activator of Hsp90 ATPase, putative	2.6769
Pf3D7_08_v3	1254544	1255365	822	65.82	13.521	2.71549	12.1531			PF3D7_1123500	golgi protein 2	2.67677
Pf3D7_09_v3	457237	457612	376	67.95	13.9576	2.71502	12.5803			PF3D7_0416400	histone acetyltransferase, putative	2.67622
Pf3D7_14_v3	323244	324165	922	73.29	14.6011	2.71489	13.1913			PF3D7_0524300	alpha- and gamma-adaptin-binding protein p34, putative	2.67617
Pf3D7_04_v3	1193253	1197864	4612	68.49	14.0085	2.71487	12.6225			PF3D7_0610800	transketolase	2.67572
Pf3D7_12_v3	2071648	2072514	867	62.97	13.6093	2.71463	12.2416			PF3D7_1200800	serine/threonine protein kinase, FIKK family	2.67551
Pf3D7_13_v3	489964	491085	1122	64.47	12.514	2.71444	11.1793			PF3D7_0320400	oocyst capsule protein Cap380	2.67421
Pf3D7_07_v3	435957	436252	296	68.49	13.5653	2.71422	12.1967			PF3D7_1434500	dynein-related AAA-type ATPase, putative	2.67415
Pf3D7_14_v3	3279677	3280578	902	61.99	12.569	2.7137	11.2366			PF3D7_0616500	TRAP-like protein	2.67356
Pf3D7_12_v3	1805369	1806682	1314	66.16	13.3747	2.71367	12.0125			PF3D7_0300900	stevor	2.67304
Pf3D7_09_v3	614659	614932	274	83.43	16.2748	2.71341	14.8027			PF3D7_1477500	Plasmodium exported protein (PHISTb), unknown function	2.6727
Pf3D7_11_v3	157775	158146	372	67.45	13.771	2.71337	12.3999			PF3D7_0400700	rifin	2.67208
Pf3D7_13_v3	1042889	1043136	248	61.1	12.1619	2.71294	10.8449			PF3D7_0917700	GPN-loop GTPase, putative	2.67139
Pf3D7_05_v3	1071217	1072194	978	70.99	15.2169	2.71237	13.7855			PF3D7_1362300	transmembrane and coiled-coil domain-containing protein 1, putative	2.67048
Pf3D7_10_v3	1344471	1345171	701	83.57	16.4765	2.71157	14.9996			PF3D7_1362100	14-3-3 protein	2.67048
Pf3D7_12_v3	1554228	1554941	714	69.84	13.446	2.71104	12.0773			PF3D7_1362200	RuvB-like helicase 3	2.67048
Pf3D7_02_v3	276009	276301	293	62.89	12.6571	2.71058	11.3251			PF3D7_0517500	UTP--glucose-1-phosphate uridylyltransferase, putative	2.67035
Pf3D7_12_v3	1615713	1616339	627	70.26	14.5893	2.71042	13.1835			PF3D7_0113900	CX3CL1-binding protein 1	2.66922
Pf3D7_03_v3	669847	670838	992	62.96	12.7804	2.71001	11.4429			PF3D7_0712400	erythrocyte membrane protein 1, PfEMP1	2.66905
Pf3D7_14_v3	2051589	2053192	1604	69.28	14.6653	2.70923	13.2541			PF3D7_0100800	rifin	2.66887
Pf3D7_09_v3	121613	123251	1639	69.46	14.3676	2.70916	12.9681			PF3D7_0702400	small exported membrane protein 1	2.66862
Pf3D7_11_v3	1790165	1790497	333	71.05	14.058	2.70875	12.6711			PF3D7_0719300	actin-related protein ARP6	2.66859
Pf3D7_14_v3	2716692	2717282	591	89.55	16.8846	2.70874	15.3837			PF3D7_1417500	H/ACA ribonucleoprotein complex subunit 4, putative	2.6685
Pf3D7_14_v3	2135539	2137301	1763	70.64	14.1896	2.70857	12.7972			PF3D7_1125300	DNA-directed RNA polymerase	2.66793
Pf3D7_12_v3	23797	24457	661	61.8	12.7986	2.7084	11.4606			PF3D7_1024100	ookinete maturation gene OMG1, putative	2.6675
Pf3D7_05_v3	1167020	1167494	475	66.77	13.377	2.70833	12.0154			PF3D7_1024200	RNA-binding protein, putative	2.6675
Pf3D7_14_v3	1216596	1217096	501	60.99	12.8484	2.70824	11.5147			PF3D7_1024300	ATP synthase-associated protein, putative	2.6675
Pf3D7_05_v3	747851	749628	1778	71.04	14.0188	2.7082	12.6345			PF3D7_0518900	conserved protein, unknown function	2.66721
Pf3D7_11_v3	738706	740307	1602	69.88	14.4012	2.70784	12.998			PF3D7_1346400	VPS13 domain-containing protein, putative	2.66661
Pf3D7_13_v3	2781526	2781779	254	61.04	12.2342	2.70718	10.9157			PF3D7_1023900	chromodomain-helicase-DNA-binding protein 1 homolog, putative	2.66654
Pf3D7_05_v3	328994	329755	762	69.57	13.9744	2.70682	12.5883			PF3D7_1004700	conserved protein, unknown function	2.66639
Pf3D7_11_v3	93261	93873	613	69.46	13.3781	2.70648	12.0113			PF3D7_1004800	ADP,ATP carrier protein 2	2.66639
Pf3D7_11_v3	221827	222152	326	65.35	13.0818	2.7064	11.7336			PF3D7_1027700	centrin-3	2.66631
Pf3D7_02_v3	514184	514668	485	71.44	13.7097	2.70602	12.3313			PF3D7_1224300	polyadenylate-binding protein 1, putative	2.66624
Pf3D7_07_v3	676536	677044	509	77	14.576	2.70533	13.1642			PF3D7_1365700	SNARE associated Golgi protein, putative	2.66512
Pf3D7_14_v3	1375683	1376005	323	70.75	14.0386	2.70472	12.6535			PF3D7_1110700	actin-like protein, putative	2.66506
Pf3D7_07_v3	290335	290687	353	65.09	13.2527	2.70463	11.9038			PF3D7_1110600	ribosomal protein L11, mitochondrial, putative	2.66506
Pf3D7_14_v3	1088397	1088663	267	60.9	12.2431	2.70436	10.9266			PF3D7_1219300	erythrocyte membrane protein 1, PfEMP1	2.66495
Pf3D7_13_v3	1640797	1641064	268	62.66	12.3875	2.70385	11.0633			PF3D7_0632400	rifin	2.66471
Pf3D7_04_v3	500428	501319	892	70.06	13.6064	2.70287	12.2351			PF3D7_0415300	cdc2-related protein kinase 3	2.66289
Pf3D7_14_v3	2457278	2457784	507	71.68	14.4383	2.70281	13.0352			PF3D7_0309200	serine/threonine protein kinase ARK2, putative	2.66273
Pf3D7_12_v3	1209288	1209910	623	61.23	13.016	2.70279	11.6829			PF3D7_1428400	WD and tetratricopeptide repeats protein 1, putative	2.66112
Pf3D7_13_v3	939193	939669	477	70.4	13.5522	2.70204	12.1813			PF3D7_0322000	peptidyl-prolyl cis-trans isomerase	2.66056
Pf3D7_10_v3	1577986	1578296	311	65.66	13.3518	2.70192	11.9969			PF3D7_0918400	conserved Plasmodium protein, unknown function	2.66033
Pf3D7_03_v3	311563	311828	266	64.91	12.8065	2.70184	11.4656			PF3D7_1212900	bromodomain protein 2, putative	2.66012
Pf3D7_10_v3	1053360	1055407	2048	69.71	13.8495	2.70175	12.468			PF3D7_0318600	cleavage and polyadenylation specificity factor, putative	2.65899
Pf3D7_14_v3	974322	975355	1034	67.67	13.3474	2.70098	11.9879			PF3D7_0808600	erythrocyte membrane protein 1, PfEMP1	2.65781
Pf3D7_05_v3	1143991	1145311	1321	71.34	13.9412	2.70084	12.5565			PF3D7_0914500	conserved Plasmodium protein, unknown function	2.6576
Pf3D7_09_v3	1358130	1358432	303	77.68	15.3842	2.70064	13.9461			PF3D7_1472200	histone deacetylase, putative	2.6576
Pf3D7_13_v3	2015314	2015745	432	69.03	13.8329	2.70053	12.4594			PF3D7_1342400	casein kinase II beta chain	2.65714
Pf3D7_06_v3	286055	286316	262	72.69	14.183	2.70024	12.7925			PF3D7_1102200	erythrocyte cytoskeleton-interacting J protein	2.65683
Pf3D7_07_v3	742516	743151	636	71.66	14.8677	2.69979	13.4537			PF3D7_0425500	stevor	2.65636
Pf3D7_03_v3	4789	10810	6022	80.23	15.7812	2.69962	14.3259			PF3D7_1006400	heptatricopeptide repeat-containing protein, putative	2.65621
Pf3D7_12_v3	1964821	1965073	253	68.54	13.5579	2.69961	12.1914			PF3D7_0815200	importin subunit beta, putative	2.65608
Pf3D7_14_v3	3016725	3017133	409	68.8	14.1986	2.69876	12.8152			PF3D7_0729100	apicomplexan kinetochore protein 8, putative	2.65584
Pf3D7_02_v3	404285	405400	1116	64.41	12.8279	2.69828	11.4859			PF3D7_0216000	DEAD/DEAH box helicase, putative	2.65573
Pf3D7_14_v3	120092	120453	362	73.85	14.6838	2.69779	13.2738			PF3D7_1236100	clustered-asparagine-rich protein	2.65561
Pf3D7_12_v3	521920	523961	2042	73.38	14.7582	2.69771	13.3383			PF3D7_1362000	cytochrome c oxidase subunit ApiCOX24, putative	2.65561
Pf3D7_12_v3	1446441	1447255	815	70.38	14.024	2.69725	12.6367			PF3D7_1435700	ataxin-2 like protein, putative	2.65555
Pf3D7_12_v3	1010834	1011077	244	70.07	13.5382	2.6969	12.1683			PF3D7_1405400	DNA mismatch repair protein, putative	2.65509
Pf3D7_02_v3	95473	97903	2431	83.27	15.6624	2.69667	14.2089			PF3D7_0315100	eukaryotic translation initiation factor 4E	2.65363
Pf3D7_13_v3	315129	315473	345	68.02	13.2299	2.69631	11.8718			PF3D7_0811300	CCR4-associated factor 1	2.64959
Pf3D7_12_v3	857118	858750	1633	81.58	15.7252	2.69619	14.269			PF3D7_1308200	carbamoyl phosphate synthetase	2.64933
Pf3D7_07_v3	582349	582895	547	68.38	14.4189	2.69618	13.0231			PF3D7_0300700	rifin	2.64868
Pf3D7_09_v3	109658	109950	293	71.33	14.1097	2.69603	12.7228			PF3D7_0424400	surface-associated interspersed protein 4.2 (SURFIN 4.2)	2.64821
Pf3D7_09_v3	668645	669077	433	65.88	13.393	2.69553	12.0348			PF3D7_0206500	conserved Plasmodium protein, unknown function	2.64659
Pf3D7_13_v3	31179	31614	436	62.56	13.2125	2.69548	11.8667			PF3D7_1145400	dynamin-like protein	2.64643
Pf3D7_04_v3	184143	184751	609	78.68	15.2891	2.69535	13.8528			PF3D7_0716000	RNA-binding protein, putative	2.6464
Pf3D7_12_v3	913567	913878	312	80.37	15.4462	2.69525	14.0045			PF3D7_0528100	AP-1/2 complex subunit beta, putative	2.64596
Pf3D7_13_v3	1988672	1988999	328	67.91	13.4987	2.69523	12.1342			PF3D7_1366600	signal recognition particle receptor subunit alpha, putative	2.64595
Pf3D7_04_v3	446140	447007	868	74.71	14.3677	2.6948	12.965			PF3D7_1247800	dipeptidyl aminopeptidase 2	2.6457
Pf3D7_09_v3	661674	661978	305	88.18	16.7933	2.69479	15.3006			PF3D7_1303500	sodium/hydrogen exchanger	2.64543
Pf3D7_14_v3	2479404	2479695	292	93.98	17.9918	2.69479	16.453			PF3D7_0935600	gametocytogenesis-implicated protein	2.6429
Pf3D7_09_v3	371254	371521	268	70.19	13.7108	2.69394	12.3374			PF3D7_1417800	DNA replication licensing factor MCM2	2.64251
Pf3D7_10_v3	595347	596168	822	63.4	13.0698	2.69374	11.7252			PF3D7_1226100	haloacid dehalogenase-like hydrolase, putative	2.64146
Pf3D7_07_v3	1403117	1403705	589	67.36	13.5905	2.69363	12.2223			PF3D7_1339300	conserved protein, unknown function	2.64124
Pf3D7_12_v3	783988	784716	729	66.69	12.7662	2.69349	11.4223			PF3D7_0627300	E3 ubiquitin-protein ligase RNF5, putative	2.64112
Pf3D7_10_v3	581352	581675	324	77.91	15.388	2.69334	13.9537			PF3D7_0317100	6-cysteine protein B9	2.64111
Pf3D7_11_v3	1530919	1531213	295	68.12	13.4658	2.69313	12.1024			PF3D7_1138400	guanylyl cyclase alpha	2.641
Pf3D7_04_v3	272901	273762	862	60.65	12.2291	2.69303	10.9137			PF3D7_1470600	RAP protein RAP21	2.64043
Pf3D7_06_v3	1122708	1123709	1002	72.63	14.233	2.69258	12.8401			PF3D7_0923400	conserved Plasmodium protein, unknown function	2.64026
Pf3D7_14_v3	3068278	3068702	425	70.3	13.474	2.6921	12.1054			PF3D7_1240400	erythrocyte membrane protein 1, PfEMP1	2.64023
Pf3D7_07_v3	732071	732965	895	70.88	13.6449	2.69207	12.2689			PF3D7_1437800	trafficking protein particle complex subunit 5, putative	2.63999
Pf3D7_05_v3	671446	671700	255	64.51	12.5058	2.69175	11.1755			PF3D7_1116700	dipeptidyl aminopeptidase 1	2.63972
Pf3D7_11_v3	200793	201044	252	63.35	12.6162	2.69148	11.287			PF3D7_1342000	40S ribosomal protein S6	2.63971
Pf3D7_05_v3	688396	689324	929	67.09	13.4296	2.6912	12.0648			PF3D7_0411900	DNA polymerase alpha catalytic subunit A	2.63966
Pf3D7_03_v3	1022180	1022792	613	76.18	15.222	2.69041	13.7905			PF3D7_0513200	CPSF domain-containing protein, putative	2.63961
Pf3D7_14_v3	2860283	2860618	336	71.63	14.0003	2.68981	12.6143			PF3D7_0709900	hydrolase, putative	2.63956
Pf3D7_10_v3	34793	36075	1283	77.28	14.9808	2.68968	13.5614			PF3D7_0400500	rifin	2.63879
Pf3D7_13_v3	1004980	1005311	332	76	14.8112	2.68874	13.3976			PF3D7_1354500	adenylosuccinate synthetase	2.63777
Pf3D7_13_v3	60070	60350	281	60.55	12.0241	2.68858	10.713			PF3D7_0718300	cysteine repeat modular protein 2	2.63672
Pf3D7_14_v3	390795	391395	601	69.46	15.0407	2.68844	13.6217			PF3D7_0812100	proteasome activator complex subunit 4, putative	2.63644
Pf3D7_10_v3	408859	409980	1122	69.55	13.561	2.68818	12.19			PF3D7_0423500	glideosome associated protein with multiple membrane spans 2	2.63569
Pf3D7_08_v3	312571	312997	427	64.54	12.9591	2.68795	11.619			PF3D7_0516700	ubiquitin carboxyl-terminal hydrolase 2, putative	2.63506
Pf3D7_07_v3	343891	344399	509	67.45	13.0221	2.68704	11.6716			PF3D7_1420900	mannose-1-phosphate guanyltransferase, putative	2.63494
Pf3D7_13_v3	189127	189396	270	71.44	13.7195	2.68702	12.3449			PF3D7_0302100	serine/threonine protein kinase	2.6348
Pf3D7_06_v3	517961	518439	479	76.26	14.6796	2.68694	13.2675			PF3D7_1211400	heat shock protein DNAJ homologue Pfj4	2.63459
Pf3D7_11_v3	1698809	1699177	369	65.92	12.9688	2.6869	11.6236			PF3D7_1118700	myosin light chain B	2.63456
Pf3D7_09_v3	891268	891497	230	64.06	12.4753	2.68686	11.1476			PF3D7_1118800	actin-related protein 2/3 complex subunit 1, putative	2.63456
Pf3D7_12_v3	1101344	1101700	357	74.15	14.5738	2.68581	13.1682			PF3D7_0907600	translation initiation factor SUI1, putative	2.63444
Pf3D7_14_v3	254401	256099	1699	68.87	13.5637	2.68556	12.1958			PF3D7_1150300	rifin	2.63427
Pf3D7_14_v3	2553705	2554780	1076	72.85	14.5245	2.68554	13.1236			PF3D7_1358600	zinc finger protein, putative	2.63248
Pf3D7_13_v3	476286	477179	894	70.85	14.0483	2.6848	12.6613			PF3D7_1254800	rifin	2.63156
Pf3D7_10_v3	1224493	1226207	1715	64.17	14.173	2.68393	12.7927			PF3D7_0522500	50S ribosomal protein L17, apicoplast, putative	2.6315
Pf3D7_12_v3	1395073	1395444	372	81.17	16.0314	2.68308	14.5718			PF3D7_0522400	conserved Plasmodium protein, unknown function	2.6315
Pf3D7_14_v3	1174807	1175130	324	66.72	13.3413	2.68268	11.9861			PF3D7_1352500	thioredoxin-related protein, putative	2.63106
Pf3D7_07_v3	1275222	1277643	2422	73.19	14.5735	2.68246	13.1647			PF3D7_1475900	KELT protein	2.63029
Pf3D7_06_v3	1137282	1137886	605	69.83	13.7061	2.68182	12.3341			PF3D7_1326300	RNA-binding protein, putative	2.62977
Pf3D7_05_v3	50691	51101	411	70.43	13.6143	2.68162	12.244			PF3D7_0316500	kinetochore protein NUF2, putative	2.62972
Pf3D7_06_v3	1341477	1342449	973	60.36	12.159	2.68079	10.8481			PF3D7_0900700	rifin	2.62972
Pf3D7_13_v3	1828384	1829694	1311	64.01	13.4781	2.67967	12.1118			PF3D7_0603300	dihydroorotate dehydrogenase	2.62888
Pf3D7_14_v3	2489890	2490182	293	69.26	13.6294	2.67925	12.2609			PF3D7_1219900	ribulose-phosphate 3-epimerase, putative	2.62873
Pf3D7_02_v3	578911	579399	489	74.97	14.1363	2.67768	12.7435			PF3D7_1455500	AP-1 complex subunit gamma, putative	2.62862
Pf3D7_10_v3	1569857	1570181	325	87.42	16.5331	2.67738	15.0501			PF3D7_1206600	DNA-directed RNA polymerase III subunit RPC2, putative	2.62824
Pf3D7_03_v3	370259	370504	246	61.02	11.8975	2.6769	10.5926			PF3D7_0521600	conserved Plasmodium protein, unknown function	2.62802
Pf3D7_11_v3	932032	932660	629	78.83	14.5938	2.67677	13.1802			PF3D7_0521700	ATP-dependent RNA helicase DDX1, putative	2.62802
Pf3D7_04_v3	720269	720859	591	94.03	17.4456	2.67622	15.9247			PF3D7_1135100	protein phosphatase PPM8, putative	2.62802
Pf3D7_05_v3	1013395	1013852	458	61.43	12.1328	2.67617	10.8217			PF3D7_0413600	26S protease regulatory subunit 6B, putative	2.62789
Pf3D7_06_v3	453633	455712	2080	66.11	12.9696	2.67572	11.6204			PF3D7_0511000	translationally-controlled tumor protein homolog	2.62723
Pf3D7_12_v3	69042	69477	436	83.06	15.6822	2.67551	14.2316			PF3D7_0511100	conserved Plasmodium protein, unknown function	2.62723
Pf3D7_12_v3	356404	357199	796	90.84	16.9577	2.6744	15.4494			PF3D7_1355100	DNA replication licensing factor MCM6	2.6271
Pf3D7_03_v3	852700	853001	302	66	13.0481	2.67421	11.7031			PF3D7_1344500	U6 snRNA phosphodiesterase, putative	2.62709
Pf3D7_11_v3	1793583	1794831	1249	76.64	14.3026	2.67417	12.9025			PF3D7_1344600	lipoyl synthase	2.62709
Pf3D7_14_v3	1395035	1395337	303	68.07	13.2253	2.67415	11.87			PF3D7_0115200	rifin	2.62564
Pf3D7_06_v3	1136272	1136974	703	69.79	13.7295	2.67406	12.3595			PF3D7_1014900	protein KIC8	2.62539
Pf3D7_06_v3	686068	686907	840	76.55	15.123	2.67356	13.6985			PF3D7_1029100	conserved Plasmodium protein, unknown function	2.62464
Pf3D7_03_v3	68564	68900	337	61.52	12.2939	2.67304	10.979			PF3D7_1029200	WD repeat-containing protein, putative	2.62464
Pf3D7_14_v3	3189627	3190467	841	72.41	14.8796	2.6727	13.4641			PF3D7_1350000	conserved Plasmodium protein, unknown function	2.62431
Pf3D7_04_v3	63047	64187	1141	63.27	14.6662	2.67208	13.2663			PF3D7_1350100	lysine--tRNA ligase	2.62431
Pf3D7_09_v3	731325	731752	428	70.91	13.8188	2.67139	12.441			PF3D7_1041100	rifin	2.62336
Pf3D7_06_v3	275796	276076	281	73.25	14.0687	2.67095	12.6819			PF3D7_0721700	secreted ookinete protein, putative	2.62305
Pf3D7_13_v3	2490470	2491844	1375	71.5	13.7293	2.67048	12.3494			PF3D7_1236600	p25-alpha family protein, putative	2.62281
Pf3D7_05_v3	736510	737136	627	75.28	15.6957	2.67035	14.2588			PF3D7_0205700	RNA-binding protein, putative	2.62274
Pf3D7_02_v3	781963	782211	249	66.87	12.9898	2.67	11.6451			PF3D7_0205600	conserved Plasmodium protein, unknown function	2.62274
Pf3D7_04_v3	89388	90167	780	109.46	19.1074	2.66934	17.5108			PF3D7_0523600	conserved protein, unknown function	2.62232
Pf3D7_01_v3	537189	537774	586	67.52	12.931	2.66922	11.5858			PF3D7_1244000	glucose inhibited division protein a homologue, putative	2.62123
Pf3D7_07_v3	552215	553375	1161	96.81	18.6707	2.66905	17.1039			PF3D7_0930400	zinc finger protein, putative	2.62114
Pf3D7_01_v3	59997	60547	551	115.39	21.6228	2.66887	19.9375			PF3D7_1439500	oocyst rupture protein 2, putative	2.62062
Pf3D7_07_v3	101623	101937	315	71.21	13.8552	2.66862	12.4757			PF3D7_0425900	rifin	2.61979
Pf3D7_07_v3	844428	845366	939	67.7	13.5331	2.66859	12.1677			PF3D7_0111000	kinesin-8B, putative	2.61956
Pf3D7_14_v3	727177	728275	1099	72.72	14.482	2.6685	13.0777			PF3D7_0704600	HECT-type E3 ubiquitin ligase UT	2.61927
Pf3D7_12_v3	1835247	1835668	422	101.22	18.8088	2.66825	17.2358			PF3D7_1347900	conserved Plasmodium protein, unknown function	2.61899
Pf3D7_11_v3	994997	996512	1516	69.19	13.7278	2.66793	12.3569			PF3D7_1034900	methionine--tRNA ligase	2.61842
Pf3D7_02_v3	414064	414725	662	62.05	12.7812	2.66771	11.4506			PF3D7_0812500	RNA-binding protein, putative	2.61834
Pf3D7_10_v3	1021291	1021647	357	72.22	14.2332	2.6675	12.8426			PF3D7_0812600	ubiquitin-conjugating enzyme E2, putative	2.61834
Pf3D7_05_v3	785647	785929	283	67.11	13.0049	2.66721	11.6588			PF3D7_0812700	U1 small nuclear ribonucleoprotein C, putative	2.61834
Pf3D7_05_v3	632974	633290	317	77.79	15.1058	2.66699	13.6807			PF3D7_0113200	Plasmodium exported protein, unknown function	2.61718
Pf3D7_13_v3	1869619	1870445	827	66.93	14.7088	2.66661	13.3003			PF3D7_0522300	18S rRNA (guanine-N(7))-methyltransferase, putative	2.61536
Pf3D7_10_v3	998732	1005191	6460	81.95	15.5201	2.66654	14.076			PF3D7_0216700	autophagy-related protein 11, putative	2.61525
Pf3D7_13_v3	2473736	2477010	3275	63.78	12.7303	2.6665	11.3924			PF3D7_0936000	ring-exported protein 2	2.61516
Pf3D7_10_v3	222199	222591	393	64.84	12.8743	2.66639	11.5381			PF3D7_1468100	MORC family protein	2.61502
Pf3D7_10_v3	1151641	1151865	225	60.44	11.715	2.66631	10.4151			PF3D7_1211600	lysine-specific histone demethylase 1, putative	2.61437
Pf3D7_12_v3	988607	991221	2615	80.41	14.732	2.66624	13.3109			PF3D7_1305900	conserved Plasmodium protein, unknown function	2.61409
Pf3D7_13_v3	2624972	2625521	550	69	12.9796	2.66512	11.6291			PF3D7_0203000	repetitive organellar protein, putative	2.61388
Pf3D7_11_v3	428540	429822	1283	66.17	12.4707	2.66506	11.1396			PF3D7_1115500	AP2 domain transcription factor, putative	2.61377
Pf3D7_12_v3	766610	767985	1376	90.37	17.1706	2.66495	15.657			PF3D7_1115600	peptidyl-prolyl cis-trans isomerase	2.61377
Pf3D7_06_v3	1350960	1351946	987	74.36	13.6527	2.66471	12.2763			PF3D7_0500400	rifin	2.61274
Pf3D7_04_v3	683619	685739	2121	73.44	14.2592	2.66289	12.8641			PF3D7_0408600	sporozoite invasion-associated protein 1	2.6124
Pf3D7_02_v3	54378	54961	584	63.47	12.5032	2.66282	11.1785			PF3D7_0624600	ISWI chromatin-remodeling complex ATPase	2.61211
Pf3D7_03_v3	389768	390669	902	79.04	15.0764	2.66273	13.6503			PF3D7_1457400	conserved Plasmodium protein, unknown function	2.61136
Pf3D7_08_v3	1174267	1174961	695	69.55	13.3693	2.6625	12.0079			PF3D7_0911300	cysteine repeat modular protein 1	2.61124
Pf3D7_03_v3	400198	400514	317	59.93	11.8403	2.6617	10.5401			PF3D7_1223900	50S ribosomal protein L24, putative	2.61113
Pf3D7_14_v3	1112664	1113096	433	79.83	15.3802	2.66112	13.9436			PF3D7_1224000	GTP cyclohydrolase 1	2.61113
Pf3D7_07_v3	3440	8299	4860	80.82	15.5429	2.66068	14.0982			PF3D7_0301700	EMP1 trafficking protein PTP7	2.61099
Pf3D7_03_v3	928649	929012	364	72.99	14.2908	2.66056	12.8976			PF3D7_1200700	acyl-CoA synthetase	2.61084
Pf3D7_09_v3	757342	757623	282	63.14	12.3825	2.66033	11.0633			PF3D7_0406500	NYN domain-containing protein, putative	2.61082
Pf3D7_12_v3	568566	569081	516	62.99	12.7105	2.66012	11.3791			PF3D7_1230100	thioredoxin-like associated protein 1, putative	2.61059
Pf3D7_06_v3	687313	687620	308	74.44	14.3309	2.65993	12.9337			PF3D7_1420800	dynein light chain, putative	2.61043
Pf3D7_05_v3	352176	352662	487	72.94	13.7628	2.65938	12.3853			PF3D7_0926600	conserved Plasmodium membrane protein, unknown function	2.6104
Pf3D7_03_v3	785948	786241	294	69.52	13.3046	2.65899	11.9467			PF3D7_0501200	parasite-infected erythrocyte surface protein	2.61019
Pf3D7_08_v3	434787	435154	368	59.93	11.7104	2.65781	10.4129			PF3D7_1012500	phosphoglucomutase, putative	2.61008
Pf3D7_09_v3	624945	625419	475	77.43	15.4172	2.6576	13.9808			PF3D7_0912400	alkaline phosphatase, putative	2.60987
Pf3D7_14_v3	2951207	2951467	261	73.03	13.9637	2.6576	12.5812			PF3D7_0936300	ring-exported protein 3	2.6094
Pf3D7_13_v3	1666891	1667992	1102	63.48	12.259	2.65714	10.9397			PF3D7_0814900	superoxide dismutase [Fe]	2.60879
Pf3D7_11_v3	105355	106021	667	69.58	13.3926	2.65683	12.0273			PF3D7_0917900	heat shock protein 70	2.60812
Pf3D7_04_v3	1146680	1147519	840	98.83	17.1842	2.65636	15.6698			PF3D7_1302200	protein UIS3	2.60779
Pf3D7_10_v3	268459	268867	409	68.15	13.104	2.65621	11.7516			PF3D7_1012300	cytochrome b-c1 complex subunit 7, putative	2.60721
Pf3D7_08_v3	719551	719805	255	62.35	12.0211	2.65608	10.7112			PF3D7_1150200	rifin	2.6066
Pf3D7_07_v3	1241228	1241546	319	73.81	14.3147	2.65584	12.9203			PF3D7_0420900	erythrocyte membrane protein 1, PfEMP1	2.60653
Pf3D7_02_v3	662167	663529	1363	76.91	15.7193	2.65573	14.2706			PF3D7_0631800	rifin	2.6065
Pf3D7_12_v3	1506979	1507333	355	71.15	13.5972	2.65561	12.2272			PF3D7_0727300	DNA (cytosine-5)-methyltransferase	2.60594
Pf3D7_13_v3	2486729	2487342	614	62.63	12.2848	2.65561	10.9646			PF3D7_0727400	proteasome subunit alpha type-5, putative	2.60594
Pf3D7_14_v3	1445053	1445438	386	70.01	13.8066	2.65555	12.4329			PF3D7_0208100	C2 domain-containing protein 5, putative	2.6059
Pf3D7_13_v3	2400518	2401089	572	77.17	14.5159	2.6552	13.1077			PF3D7_0618500	malate dehydrogenase	2.60375
Pf3D7_14_v3	187298	187548	251	65.75	12.4285	2.65509	11.102			PF3D7_1221900	conserved Plasmodium membrane protein, unknown function	2.60311
Pf3D7_03_v3	612941	613295	355	66.26	12.9027	2.65363	11.5622			PF3D7_1003800	U5 small nuclear ribonucleoprotein component, putative	2.60267
Pf3D7_07_v3	581368	581993	626	72.81	14.1765	2.65214	12.7788			PF3D7_1311400	AP-1 complex subunit mu-1	2.60267
Pf3D7_14_v3	1492173	1492578	406	78.15	15.2096	2.65039	13.7822			PF3D7_1000300	rifin	2.60169
Pf3D7_05_v3	1101948	1102339	392	84.8	16.2331	2.65007	14.7618			PF3D7_0800200	erythrocyte membrane protein 1, PfEMP1	2.60105
Pf3D7_09_v3	318829	319596	768	64.29	12.497	2.64977	11.1722			PF3D7_1255200	erythrocyte membrane protein 1, PfEMP1	2.6009
Pf3D7_08_v3	567769	568530	762	68.79	14.378	2.64959	12.9874			PF3D7_1219000	formin 2	2.60056
Pf3D7_13_v3	365984	366280	297	66.45	12.4776	2.64933	11.1481			PF3D7_1037600	TFIIH basal transcription factor complex helicase XPB subunit, putative	2.60047
Pf3D7_03_v3	61596	62208	613	68.6	13.8144	2.64868	12.4322			PF3D7_1129300	conserved Plasmodium protein, unknown function	2.60029
Pf3D7_04_v3	1099744	1102455	2712	71.28	14.1826	2.64821	12.7893			PF3D7_0516300	tRNA pseudouridine synthase, putative	2.60017
Pf3D7_04_v3	559503	560178	676	59.61	11.3506	2.64803	10.062			PF3D7_0516400	phosducin-like protein 1, putative	2.60017
Pf3D7_05_v3	1127952	1128196	245	65.07	12.5547	2.64741	11.228			PF3D7_0623800	tyrosine kinase-like protein, putative	2.59971
Pf3D7_09_v3	1540980	1541735	756	87.55	15.9305	2.64695	14.4698			PF3D7_0401800	Plasmodium exported protein (PHISTb), unknown function	2.59934
Pf3D7_02_v3	265261	265600	340	68.78	13.3525	2.64659	11.9957			PF3D7_1349700	peptidase, putative	2.59834
Pf3D7_11_v3	1802720	1803525	806	67.58	12.8819	2.64643	11.54			PF3D7_1040100	rifin	2.59772
Pf3D7_07_v3	705838	706412	575	78.52	15.9242	2.6464	14.4704			PF3D7_1316600	choline-phosphate cytidylyltransferase	2.5974
Pf3D7_09_v3	1205465	1205831	367	77.87	14.6338	2.64628	13.223			PF3D7_1233700	homocysteine S-methyltransferase, putative	2.59713
Pf3D7_05_v3	1159356	1159639	284	59.57	11.5289	2.64596	10.2372			PF3D7_0806500	DnaJ protein, putative	2.59667
Pf3D7_13_v3	2663384	2664210	827	78.92	14.9466	2.64595	13.5217			PF3D7_0808100	AP-3 complex subunit delta, putative	2.59623
Pf3D7_04_v3	971287	971510	224	62.46	11.7354	2.64585	10.4319			PF3D7_0619900	splicing factor 3A subunit 2, putative	2.59613
Pf3D7_12_v3	1969536	1970389	854	61.29	12.6213	2.6457	11.2963			PF3D7_0619800	WD repeat-containing protein, putative	2.59613
Pf3D7_13_v3	173384	173671	288	79.37	15.0854	2.64543	13.6576			PF3D7_1421900	copper transporter, putative	2.59545
Pf3D7_07_v3	1387813	1388124	312	59.52	11.4192	2.644	10.1298			PF3D7_0318300	conserved Plasmodium protein, unknown function	2.59504
Pf3D7_09_v3	1406119	1407040	922	66.2	12.5709	2.6429	11.2419			PF3D7_0823900	dicarboxylate/tricarboxylate carrier	2.59481
Pf3D7_14_v3	754501	756396	1896	65.67	12.7399	2.64251	11.4074			PF3D7_0303900	phosphatidylethanolamine-binding protein, putative	2.59476
Pf3D7_02_v3	272645	273225	581	64.93	13.386	2.64239	12.0356			PF3D7_1027300	peroxiredoxin	2.59456
Pf3D7_07_v3	585577	585936	360	59.76	11.7675	2.64237	10.4725			PF3D7_0801300	von Willebrand factor A domain-related protein	2.5925
Pf3D7_12_v3	1058923	1059173	251	63.8	12.1016	2.64146	10.7897			PF3D7_0624400	conserved protein, unknown function	2.59174
Pf3D7_13_v3	1583207	1584091	885	70.02	13.5158	2.64124	12.1515			PF3D7_0403800	alpha/beta hydrolase, putative	2.59171
Pf3D7_06_v3	1097474	1097869	396	77.26	14.6317	2.64112	13.2255			PF3D7_1318400	structural maintenance of chromosomes protein 2, putative	2.59153
Pf3D7_03_v3	686903	687422	520	61.7	12.6644	2.64111	11.3407			PF3D7_1357800	T-complex protein 1 subunit delta	2.59139
Pf3D7_11_v3	1503681	1505275	1595	78.15	15.309	2.641	13.8752			PF3D7_1210400	general transcription factor 3C polypeptide 5, putative	2.59138
Pf3D7_12_v3	152842	153927	1086	79.18	15.0423	2.64085	13.6205			PF3D7_0106200	EF hand domain-containing protein, putative	2.59124
Pf3D7_14_v3	2887233	2887552	320	72.4	13.8263	2.64043	12.4493			PF3D7_0106300	calcium-transporting ATPase	2.59124
Pf3D7_14_v3	2285794	2286640	847	83.7	15.7075	2.6404	14.2519			PF3D7_0700100	erythrocyte membrane protein 1, PfEMP1	2.59124
Pf3D7_09_v3	947048	949442	2395	65.82	13.176	2.64026	11.8225			PF3D7_0312200	tetratricopeptide repeat protein, putative	2.59115
Pf3D7_12_v3	1708670	1709065	396	76.4	14.0285	2.64023	12.6395			PF3D7_1373500	erythrocyte membrane protein 1, PfEMP1	2.59103
Pf3D7_14_v3	1530257	1530505	249	60.3	11.566	2.63999	10.273			PF3D7_1331100	DNA polymerase theta, putative	2.59004
Pf3D7_11_v3	630769	632910	2142	66.79	13.3993	2.63972	12.0357			PF3D7_0719600	60S ribosomal protein L11a, putative	2.58993
Pf3D7_13_v3	1653659	1654144	486	76.65	13.9116	2.63971	12.5254			PF3D7_0719700	40S ribosomal protein S10, putative	2.58993
Pf3D7_04_v3	530659	531589	931	78.16	15.9436	2.63966	14.4902			PF3D7_0918100	cytochrome b5-like heme/steroid binding protein, putative	2.58983
Pf3D7_05_v3	565812	566218	407	67.93	12.9515	2.63961	11.6067			PF3D7_0918200	50S ribosomal protein L3, apicoplast, putative	2.58983
Pf3D7_07_v3	442231	442908	678	72.09	13.6708	2.63956	12.2997			PF3D7_1229100	multidrug resistance-associated protein 2	2.58915
Pf3D7_13_v3	3233	9633	6401	66.58	13.474	2.63925	12.1073			PF3D7_0722200	rhoptry-associated leucine zipper-like protein 1	2.58885
Pf3D7_04_v3	59853	60423	571	65.23	12.374	2.63879	11.0483			PF3D7_1430100	serine/threonine protein phosphatase 2A activator	2.58841
Pf3D7_13_v3	2174993	2175741	749	67.96	14.1769	2.63777	12.7959			PF3D7_1027000	conserved Plasmodium protein, unknown function	2.58827
Pf3D7_07_v3	1298120	1298410	291	64.12	12.2849	2.63772	10.9682			PF3D7_0219500	pseudouridine synthase, putative	2.5881
Pf3D7_07_v3	814919	816697	1779	61.99	12.3214	2.63672	11.0034			PF3D7_1466200	homeodomain-like protein HDP1	2.58539
Pf3D7_13_v3	1565324	1565778	455	61.59	11.5779	2.63665	10.2813			PF3D7_0616000	pyridoxal kinase	2.58505
Pf3D7_08_v3	608442	609023	582	71.61	13.3891	2.63644	12.0217			PF3D7_0616100	conserved Plasmodium protein, unknown function	2.58505
Pf3D7_04_v3	1058931	1060388	1458	74.82	14.1772	2.63569	12.7828			PF3D7_1249900	ribosomal RNA small subunit methyltransferase A2, putative	2.58481
Pf3D7_05_v3	698437	698785	349	64.19	12.165	2.63506	10.8496			PF3D7_1250000	rRNA-processing protein FCF2, putative	2.58481
Pf3D7_14_v3	866440	866833	394	60.64	11.3912	2.63494	10.1017			PF3D7_0706500	conserved Plasmodium protein, unknown function	2.58437
Pf3D7_03_v3	115512	116707	1196	71.59	13.6754	2.6348	12.3005			PF3D7_1344000	aminomethyltransferase, putative	2.58432
Pf3D7_12_v3	505952	506645	694	64.52	12.4679	2.63459	11.1456			PF3D7_0904000	GTPase-activating protein, putative	2.58401
Pf3D7_11_v3	714520	714787	268	61.01	11.7234	2.63456	10.4274			PF3D7_0603600	AT-rich interactive domain-containing protein, putative	2.58398
Pf3D7_09_v3	360887	361244	358	69.5	13.0925	2.63444	11.7409			PF3D7_1373400	rifin	2.58387
Pf3D7_11_v3	2021966	2022628	663	59.3	12.2474	2.63427	10.9433			PF3D7_0833100	rifin	2.58228
Pf3D7_13_v3	2322025	2322493	469	72.86	13.8215	2.63248	12.4408			PF3D7_0108300	conserved Plasmodium protein, unknown function	2.58201
Pf3D7_12_v3	2229353	2229590	238	59.31	11.3771	2.63156	10.0916			PF3D7_1358000	patatin-like phospholipase, putative	2.58172
Pf3D7_05_v3	935523	936395	873	69.95	13.4143	2.6315	12.055			PF3D7_1223400	phospholipid-transporting ATPase, putative	2.58166
Pf3D7_10_v3	1210506	1210767	262	62.34	11.8747	2.63149	10.5714			PF3D7_0405300	liver specific protein 2, putative	2.58151
Pf3D7_04_v3	2261	3895	1635	70.34	13.113	2.63143	11.7607			PF3D7_0832300	Plasmodium exported protein (PHISTa-like), unknown function	2.58146
Pf3D7_13_v3	2093345	2093882	538	62.63	11.8566	2.63106	10.5548			PF3D7_1361900	proliferating cell nuclear antigen 1	2.58128
Pf3D7_06_v3	515775	516074	300	89.3	16.4011	2.63037	14.9224			PF3D7_1332800	eukaryotic translation initiation factor 6, putative	2.5811
Pf3D7_14_v3	3124331	3125305	975	77.88	14.7208	2.63029	13.3097			PF3D7_1211000	kinesin-X3, putative	2.5808
Pf3D7_13_v3	1092464	1093904	1441	66.7	12.961	2.62977	11.62			PF3D7_1235400	tetQ family GTPase, putative	2.5808
Pf3D7_03_v3	666953	667204	252	59.92	11.4069	2.62972	10.1207			PF3D7_1441600	acid cluster protein 33 homologue, putative	2.57964
Pf3D7_09_v3	49654	50699	1046	61.15	11.6551	2.62972	10.3576			PF3D7_1301700	CX3CL1-binding protein 2	2.57851
Pf3D7_02_v3	937844	944772	6929	83.79	15.2543	2.62971	13.8189			PF3D7_0821300	ATP-dependent RNA helicase DHX36, putative	2.57803
Pf3D7_06_v3	131135	131449	315	67.79	12.8882	2.62888	11.5481			PF3D7_0703800	conserved Plasmodium protein, unknown function	2.57794
Pf3D7_12_v3	796457	797198	742	66.38	12.9869	2.62873	11.6425			PF3D7_0107500	Niemann-Pick type C1-related protein	2.57782
Pf3D7_14_v3	2267174	2267398	225	60.75	11.527	2.62862	10.2375			PF3D7_1471200	inorganic anion exchanger, inorganic anion antiporter	2.57738
Pf3D7_12_v3	296179	296660	482	80.81	14.6999	2.62824	13.2846			PF3D7_0201500	Plasmodium exported protein (hyp9), unknown function	2.57719
Pf3D7_05_v3	882357	882618	262	76.04	13.9918	2.62802	12.6062			PF3D7_0201600	PHISTb domain-containing RESA-like protein 1	2.57719
Pf3D7_11_v3	1374581	1376299	1719	69.01	13.437	2.62802	12.0746			PF3D7_1334300	MSP7-like protein	2.57708
Pf3D7_04_v3	616943	617862	920	65.69	12.2525	2.62789	10.9309			PF3D7_0216800	TMEM121 domain-containing protein, putative	2.57694
Pf3D7_13_v3	1223526	1223881	356	61.63	12.1043	2.6273	10.7988			PF3D7_1109400	essential nuclear protein 1, putative	2.57637
Pf3D7_05_v3	1041809	1042250	442	61.61	11.9136	2.62726	10.613			PF3D7_0317700	CPSF (cleavage and polyadenylation specific factor), subunit A, putative	2.57544
Pf3D7_05_v3	467615	468075	461	61.5	11.5585	2.62723	10.2644			PF3D7_0301200	serine/threonine protein kinase, FIKK family	2.57539
Pf3D7_13_v3	2188007	2189731	1725	70.55	13.5682	2.6271	12.2045			PF3D7_0209600	transporter, putative	2.57533
Pf3D7_13_v3	1789635	1790587	953	69.25	13.9707	2.62709	12.5971			PF3D7_0826100	HECT-like E3 ubiquitin ligase, putative	2.57521
Pf3D7_01_v3	592067	593017	951	68.18	13.3616	2.62564	12.0003			PF3D7_1140400	conserved Plasmodium protein, unknown function	2.57515
Pf3D7_10_v3	606813	607137	325	74.7	14.0839	2.62539	12.6979			PF3D7_1232500	CG2-related protein, putative	2.57468
Pf3D7_08_v3	1444505	1447239	2735	80.75	15.3255	2.62471	13.9006			PF3D7_1138500	protein phosphatase PPM2	2.57461
Pf3D7_10_v3	1193690	1194169	480	63.84	12.9022	2.62464	11.5717			PF3D7_1433800	conserved Plasmodium protein, unknown function	2.5743
Pf3D7_13_v3	2005896	2007923	2028	62.91	12.6605	2.62431	11.3295			PF3D7_1454700	6-phosphogluconate dehydrogenase, decarboxylating	2.57401
Pf3D7_10_v3	1635875	1636663	789	60.82	11.7613	2.62336	10.4638			PF3D7_1454800	conserved Plasmodium protein, unknown function	2.57401
Pf3D7_07_v3	1105064	1105475	412	72.04	13.3042	2.62328	11.9425			PF3D7_1019000	eukaryotic translation initiation factor subunit eIF2A, putative	2.57396
Pf3D7_07_v3	935454	935725	272	62.52	11.8325	2.62305	10.5324			PF3D7_1250300	vacuolar protein sorting-associated protein 26, putative	2.5739
Pf3D7_12_v3	1527473	1527893	421	76.64	14.498	2.62281	13.0965			PF3D7_0906600	zinc finger protein, putative	2.57388
Pf3D7_02_v3	229454	229973	520	73.32	13.7261	2.62274	12.3471			PF3D7_0208000	serine repeat antigen 1	2.57331
Pf3D7_06_v3	1100226	1100470	245	60.67	11.5476	2.62244	10.257			PF3D7_1300600	rifin	2.57297
Pf3D7_05_v3	979693	979913	221	63.52	11.8045	2.62232	10.5025			PF3D7_0833500	erythrocyte membrane protein 1, PfEMP1	2.57186
Pf3D7_07_v3	59388	60106	719	79.95	15.4045	2.62144	13.969			PF3D7_0519800	EELM2 domain-containing protein, putative	2.5714
Pf3D7_12_v3	1844915	1845224	310	96.28	17.5524	2.62123	16.0333			PF3D7_0219400	ribosome associated membrane protein RAMP4, putative	2.57136
Pf3D7_14_v3	1324563	1324877	315	71.33	13.4272	2.62119	12.0651			PF3D7_0106700	small ribosomal subunit assembling AARP2 protein	2.57119
Pf3D7_09_v3	1206133	1206941	809	74.58	13.9706	2.62114	12.5843			PF3D7_0713200	exported protein family 1	2.57104
Pf3D7_14_v3	1608535	1608919	385	66.9	12.7895	2.62062	11.4554			PF3D7_1137800	sporozoite surface protein essential for liver stage development, putative	2.57068
Pf3D7_04_v3	1170259	1171328	1070	70.89	14.6919	2.61979	13.2846			PF3D7_1334500	MSP7-like protein	2.57027
Pf3D7_06_v3	1416543	1418226	1684	81.65	14.3816	2.61976	12.9754			PF3D7_1334600	MSP7-like protein	2.57027
Pf3D7_01_v3	425152	425480	329	78.56	14.882	2.61956	13.4677			PF3D7_0901300	rifin	2.57007
Pf3D7_07_v3	218795	220008	1214	79.59	14.3632	2.61927	12.9616			PF3D7_0935500	Plasmodium exported protein, unknown function	2.56989
Pf3D7_13_v3	1915750	1916182	433	71.82	13.7379	2.61899	12.369			PF3D7_1459700	pyridoxal 5'-phosphate synthase, putative	2.56966
Pf3D7_10_v3	1223915	1224159	245	63.49	11.9143	2.61851	10.609			PF3D7_1032400	phosphatidylinositol N-acetylglucosaminyltransferase subunit A, putative	2.56952
Pf3D7_10_v3	1384100	1385622	1523	64.54	13.0268	2.61842	11.6873			PF3D7_1040900	rifin	2.56934
Pf3D7_08_v3	631606	632263	658	69.46	13.4267	2.61834	12.0703			PF3D7_1019600	conserved Plasmodium protein, unknown function	2.56923
Pf3D7_10_v3	1209789	1210217	429	60.24	11.6514	2.61799	10.3624			PF3D7_0928700	conserved Plasmodium protein, unknown function	2.56913
Pf3D7_01_v3	501021	501754	734	75.69	15.1538	2.61718	13.7239			PF3D7_1011800	PRE-binding protein	2.56887
Pf3D7_04_v3	291632	293186	1555	66.82	13.6986	2.61599	12.3277			PF3D7_0419900	phosphatidylinositol 4-kinase, putative	2.5683
Pf3D7_11_v3	993485	993822	338	74.64	14.2331	2.61597	12.8434			PF3D7_1002200	tryptophan-rich antigen 3	2.56789
Pf3D7_05_v3	903046	903767	722	60.88	11.4021	2.61536	10.1144			PF3D7_0105600	FtsJ-like methyltransferase, putative	2.56663
Pf3D7_02_v3	692777	693031	255	77.13	14.206	2.61525	12.8138			PF3D7_1106800	pseudo-tyrosine kinase-like protein	2.56582
Pf3D7_09_v3	1427385	1428049	665	72.21	13.9247	2.61516	12.5434			PF3D7_1028700	merozoite TRAP-like protein	2.56568
Pf3D7_14_v3	2792076	2792516	441	65.49	12.6695	2.61502	11.3417			PF3D7_0629400	polyadenylate-binding protein 3, putative	2.56543
Pf3D7_12_v3	516814	517134	321	69.93	13.1617	2.61437	11.8098			PF3D7_1351400	60S ribosomal protein L17, putative	2.56424
Pf3D7_13_v3	280021	280861	841	74.93	14.746	2.61409	13.3398			PF3D7_1003600	inner membrane complex protein 1c, putative	2.5634
Pf3D7_02_v3	145331	145623	293	77.09	14.2554	2.61388	12.8601			PF3D7_1239100	ribosomal protein L23, mitochondrial	2.56254
Pf3D7_11_v3	77381	77837	457	62.01	11.6957	2.61385	10.3962			PF3D7_0307200	60S ribosomal protein L7, putative	2.56234
Pf3D7_11_v3	589724	590206	483	58.83	10.9789	2.61377	9.70432			PF3D7_0602400	elongation factor G	2.56191
Pf3D7_14_v3	1321822	1322186	365	83.67	15.4429	2.61332	14.0034			PF3D7_1456500	STAG domain-containing protein, putative	2.56111
Pf3D7_05_v3	33621	34116	496	71.63	13.1839	2.61274	11.8252			PF3D7_1025900	conserved protein, unknown function	2.56015
Pf3D7_08_v3	1273292	1275292	2001	64.23	12.4808	2.6126	11.1567			PF3D7_1447600	conserved protein, unknown function	2.55972
Pf3D7_04_v3	413616	416326	2711	61.41	12.134	2.6124	10.8245			PF3D7_0808800	rifin	2.55915
Pf3D7_06_v3	1002930	1003502	573	73.71	13.8643	2.61211	12.4834			PF3D7_0526500	Suf domain-containing protein, putative	2.55847
Pf3D7_14_v3	2358618	2358912	295	79.61	14.6705	2.61136	13.2592			PF3D7_0627700	transportin	2.558
Pf3D7_09_v3	518076	518410	335	66.64	12.5716	2.61124	11.2431			PF3D7_0921200	conserved Plasmodium membrane protein, unknown function	2.55753
Pf3D7_12_v3	972780	973338	559	68.11	12.3147	2.61113	10.9891			PF3D7_1006000	IMP1-like protein, putative	2.55745
Pf3D7_03_v3	96936	97266	331	68.94	12.914	2.61099	11.5707			PF3D7_0712600	erythrocyte membrane protein 1, PfEMP1	2.55539
Pf3D7_12_v3	61577	61879	303	93.01	17.1592	2.61084	15.6534			PF3D7_0519300	protoheme IX farnesyltransferase	2.55509
Pf3D7_04_v3	335853	337213	1361	81.4	15.4077	2.61082	13.9707			PF3D7_0214100	protein transport protein SEC31	2.55498
Pf3D7_12_v3	1242103	1243667	1565	68.44	12.4878	2.61059	11.1557			PF3D7_1349300	tyrosine kinase-like protein	2.55434
Pf3D7_14_v3	865358	866073	716	65.22	13.2145	2.61043	11.8652			PF3D7_1419800	glutathione reductase	2.55354
Pf3D7_09_v3	1087408	1087768	361	72.07	13.4974	2.6104	12.136			PF3D7_0922800	conserved Plasmodium protein, unknown function	2.55032
Pf3D7_05_v3	64868	65199	332	81.86	14.8234	2.61019	13.404			PF3D7_1401300	epoxide hydrolase 2	2.55019
Pf3D7_10_v3	478758	479058	301	65.09	12.0947	2.61008	10.7819			PF3D7_1222700	glideosome-associated protein 45	2.54876
Pf3D7_09_v3	551834	552198	365	69.18	13.2275	2.60987	11.8778			PF3D7_1103100	60S acidic ribosomal protein P1, putative	2.54848
Pf3D7_09_v3	1436679	1437598	920	66.41	12.4538	2.6094	11.1294			PF3D7_0308600	pre-mRNA-processing factor 19, putative	2.54842
Pf3D7_08_v3	708305	708851	547	64.83	11.8021	2.60879	10.4964			PF3D7_1035600	merozoite surface protein	2.54736
Pf3D7_07_v3	743545	744267	723	61.6	12.0182	2.6084	10.713			PF3D7_0500100	erythrocyte membrane protein 1, PfEMP1	2.54661
Pf3D7_09_v3	738358	740326	1969	72.89	13.5601	2.60812	12.1909			PF3D7_1132000	ubiquitin-like protein, putative	2.54626
Pf3D7_11_v3	1182376	1182651	276	66.04	12.3041	2.60796	10.9854			PF3D7_0511500	RNA pseudouridylate synthase, putative	2.54615
Pf3D7_13_v3	124072	124305	234	65.46	12.1535	2.60779	10.8393			PF3D7_1253200	hypothetical protein	2.54583
Pf3D7_10_v3	472514	472788	275	64.47	12.0532	2.60721	10.7441			PF3D7_1366400	rhoptry protein RHOP148	2.54582
Pf3D7_11_v3	2019226	2019722	497	112.52	21.0163	2.6066	19.3507			PF3D7_1366500	nucleoside diphosphate kinase	2.54582
Pf3D7_04_v3	947079	947447	369	58.66	11.4133	2.60653	10.1338			PF3D7_0932200	profilin	2.54537
Pf3D7_06_v3	217258	217782	525	64.47	12.5201	2.6065	11.1975			PF3D7_0932300	M18 aspartyl aminopeptidase	2.54537
Pf3D7_06_v3	1330678	1330894	217	60.24	11.1917	2.6065	9.91148			PF3D7_1431300	large subunit GTPase 1, putative	2.54523
Pf3D7_10_v3	1	847	847	68.84	12.3879	2.60625	11.0579			PF3D7_0717500	calcium-dependent protein kinase 4	2.54519
Pf3D7_07_v3	1163115	1163789	675	59.76	11.0552	2.60594	9.77927			PF3D7_0321100	conserved Plasmodium protein, unknown function	2.54492
Pf3D7_02_v3	331747	332157	411	89.56	16.555	2.6059	15.0694			PF3D7_0803700	tubulin gamma chain	2.54438
Pf3D7_12_v3	2189264	2189607	344	58.81	11.1161	2.6055	9.84168			PF3D7_0507800	conserved protein, unknown function	2.5443
Pf3D7_13_v3	105860	107161	1302	67.09	12.8025	2.60499	11.4687			PF3D7_0507900	conserved Plasmodium protein, unknown function	2.5443
Pf3D7_06_v3	1356047	1356262	216	63.07	11.5712	2.60488	10.2756			PF3D7_1103500	CPW-WPC family protein	2.5439
Pf3D7_05_v3	2361	9199	6839	63.99	13.2121	2.60477	11.8632			PF3D7_0619300	conserved Plasmodium protein, unknown function	2.54351
Pf3D7_06_v3	51921	52202	282	58.61	11.2215	2.60428	9.94449			PF3D7_1411800	conserved Plasmodium protein, unknown function	2.54292
Pf3D7_09_v3	809831	811166	1336	75.94	14.3886	2.60414	12.9867			PF3D7_1411900	p1/s1 nuclease, putative	2.54292
Pf3D7_06_v3	774494	775480	987	71.99	12.7432	2.60375	11.3985			PF3D7_1006100	CCR4-NOT transcription complex subunit 5, putative	2.54269
Pf3D7_03_v3	34028	34638	611	61.83	12.2575	2.60372	10.9453			PF3D7_1006200	DNA/RNA-binding protein Alba 3	2.54269
Pf3D7_12_v3	514451	514750	300	74.11	13.8049	2.60334	12.4286			PF3D7_0310500	ATP-dependent RNA helicase DHX57, putative	2.5424
Pf3D7_12_v3	873767	874113	347	79.65	14.7003	2.60311	13.2921			PF3D7_0926300	protein kinase, putative	2.54133
Pf3D7_10_v3	172658	174105	1448	65.76	12.8277	2.60267	11.4896			PF3D7_0917200	conserved protein, unknown function	2.54111
Pf3D7_13_v3	488292	488853	562	74.15	13.1424	2.60267	11.7842			PF3D7_0423400	apical asparagine-rich protein AARP	2.54089
Pf3D7_09_v3	119406	119746	341	64.24	12.2869	2.6024	10.9746			PF3D7_1430400	autophagy protein 5, putative	2.53974
Pf3D7_10_v3	42258	42674	417	82.16	14.1017	2.60169	12.7081			PF3D7_0913300	conserved protein, unknown function	2.53931
Pf3D7_08_v3	35532	36810	1279	138.91	25.9674	2.60105	24.1446			PF3D7_0420200	holo-[acyl-carrier-protein] synthase, putative	2.5387
Pf3D7_12_v3	2242120	2242556	437	78.45	13.4485	2.6009	12.0783			PF3D7_0629700	SET domain protein, putative	2.53816
Pf3D7_12_v3	747400	748398	999	74.52	14.5641	2.60056	13.1714			PF3D7_0613700	syntaxin-binding protein, putative	2.53808
Pf3D7_10_v3	1492606	1493496	891	63.36	12.0197	2.60047	10.7093			PF3D7_1337300	exoribonuclease, putative	2.53805
Pf3D7_11_v3	1132417	1133272	856	83.71	15.8319	2.60029	14.3848			PF3D7_0814400	phospholipase PLA1, putative	2.53748
Pf3D7_05_v3	680436	680982	547	59.93	11.202	2.60017	9.92202			PF3D7_0106100	V-type proton ATPase subunit C, putative	2.53712
Pf3D7_06_v3	963713	964228	516	70.34	12.7636	2.59971	11.4242			PF3D7_0204700	hexose transporter	2.53592
Pf3D7_04_v3	104437	105278	842	87.13	15.2789	2.59934	13.8394			PF3D7_1349800	GPN-loop GTPase, putative	2.53524
Pf3D7_09_v3	620767	621061	295	65.99	12.4782	2.59904	11.1558			PF3D7_0322700	conserved Plasmodium protein, unknown function	2.5345
Pf3D7_13_v3	2271677	2271907	231	60.92	11.276	2.59898	9.99341			PF3D7_0516800	AP2 domain transcription factor AP2-O2, putative	2.53384
Pf3D7_13_v3	1998834	1999075	242	60.41	11.3638	2.59834	10.0822			PF3D7_0418600	regulator of chromosome condensation, putative	2.5331
Pf3D7_10_v3	1603131	1603425	295	60.39	11.4779	2.59772	10.1934			PF3D7_1041000	rifin	2.53275
Pf3D7_13_v3	693039	694041	1003	72.33	13.1143	2.5974	11.7624			PF3D7_0902000	serine/threonine protein kinase, FIKK family	2.53143
Pf3D7_12_v3	1401550	1402090	541	62.66	11.9564	2.59713	10.6511			PF3D7_1250400	conserved Plasmodium protein, unknown function	2.53132
Pf3D7_08_v3	345429	346298	870	75.75	13.9885	2.59667	12.6041			PF3D7_1302500	AAA domain-containing protein, putative	2.53131
Pf3D7_09_v3	7	572	566	58.43	10.956	2.59649	9.68687			PF3D7_1303900	GINS complex subunit Psf3, putative	2.53121
Pf3D7_12_v3	1745172	1745516	345	133.5	23.6042	2.59641	21.8346			PF3D7_0303700	lipoamide acyltransferase component of branched-chain alpha-keto acid dehydrogenase complex	2.53118
Pf3D7_08_v3	410955	411265	311	69.07	12.7467	2.59623	11.4087			PF3D7_0303800	IBR domain protein, putative	2.53118
Pf3D7_06_v3	840635	841214	580	69.49	12.9681	2.59613	11.6287			PF3D7_0606100	RNA-binding protein, putative	2.53019
Pf3D7_03_v3	699547	699788	242	70.5	12.7722	2.59597	11.4316			PF3D7_1308900	mRNA-decapping enzyme 2, putative	2.53018
Pf3D7_10_v3	722997	723575	579	77.02	13.7223	2.59545	12.3445			PF3D7_0311100	pre-mRNA splicing factor, putative	2.52889
Pf3D7_14_v3	891204	891707	504	66.1	12.1353	2.59545	10.8202			PF3D7_0218300	rRNA methyltransferase, putative	2.52861
Pf3D7_03_v3	757133	757909	777	69.38	14.603	2.59504	13.2018			PF3D7_0218400	ATP-dependent RNA helicase DDX47, putative	2.52861
Pf3D7_08_v3	1047604	1048446	843	70.4	12.8557	2.59481	11.5091			PF3D7_1321100	protein kinase domain-containing protein, putative	2.52854
Pf3D7_03_v3	196793	197208	416	60.95	11.2665	2.59476	9.98519			PF3D7_0627900	ribonuclease P protein subunit p29, putative	2.52829
Pf3D7_10_v3	1544206	1546510	2305	75.78	14.5664	2.5947	13.1583			PF3D7_1204300	eukaryotic translation initiation factor 5A	2.52778
Pf3D7_10_v3	1141872	1142116	245	66.23	12.1085	2.59456	10.7948			PF3D7_1211300	DNA helicase MCM8, putative	2.52748
Pf3D7_08_v3	21967	23429	1463	73.82	13.8305	2.59442	12.4575			PF3D7_0700400	stevor	2.52682
Pf3D7_11_v3	96077	99720	3644	66.01	12.5029	2.5936	11.1748			PF3D7_0733000	erythrocyte membrane protein 1, PfEMP1	2.52644
Pf3D7_04_v3	38954	40055	1102	76	13.9657	2.59264	12.5851			PF3D7_0607600	spindle assembly abnormal protein 6, putative	2.52623
Pf3D7_08_v3	101947	102822	876	73.93	13.0329	2.5925	11.6785			PF3D7_0729300	60S ribosomal export protein NMD3, putative	2.52622
Pf3D7_06_v3	1003805	1004311	507	70.83	13.3594	2.59227	12.0043			PF3D7_0729400	ribosome biogenesis protein BRX1, putative	2.52622
Pf3D7_03_v3	173	3612	3440	72.26	12.6641	2.59202	11.3231			PF3D7_1408700	conserved protein, unknown function	2.52524
Pf3D7_06_v3	990313	990607	295	72.6	13.389	2.59174	12.0283			PF3D7_0304000	inner membrane complex protein 1a, putative	2.52508
Pf3D7_04_v3	213432	213875	444	68.14	12.2731	2.59171	10.9523			PF3D7_1467600	conserved Plasmodium protein, unknown function	2.52479
Pf3D7_13_v3	760384	761222	839	73.11	13.7002	2.59153	12.3271			PF3D7_0918700	conserved Plasmodium protein, unknown function	2.52472
Pf3D7_13_v3	2292325	2294133	1809	66.52	12.8292	2.59139	11.4969			PF3D7_1136600	conserved Plasmodium protein, unknown function	2.52427
Pf3D7_12_v3	466593	466881	289	62.77	11.6284	2.59138	10.3354			PF3D7_0809600	peptidase family C50, putative	2.52424
Pf3D7_01_v3	265211	266821	1611	61.24	11.7247	2.59124	10.4308			PF3D7_1330500	CTLH domain-containing protein, putative	2.52413
Pf3D7_07_v3	26692	28014	1323	101.54	17.812	2.59124	16.2735			PF3D7_1332700	ATP-dependent RNA helicase DBP8, putative	2.52385
Pf3D7_03_v3	519249	519576	328	82.09	15.1024	2.59115	13.6775			PF3D7_1332600	DNA-(apurinic or apyrimidinic site) lyase 1	2.52385
Pf3D7_13_v3	2891155	2891589	435	65	11.9903	2.59103	10.6804			PF3D7_0630000	CPW-WPC family protein	2.52368
Pf3D7_13_v3	1302131	1302931	801	61.93	11.6768	2.59004	10.3837			PF3D7_0529500	cell cycle regulator protein, putative	2.52365
Pf3D7_07_v3	862055	862523	469	60.01	11.6096	2.58993	10.3283			PF3D7_0929500	CH domain-containing protein, putative	2.52276
Pf3D7_09_v3	748750	749558	809	66.11	12.1018	2.58983	10.7891			PF3D7_0929600	G2 protein, putative	2.52276
Pf3D7_12_v3	1193916	1194333	418	66.72	12.6161	2.58915	11.2893			PF3D7_1216400	conserved Plasmodium membrane protein, unknown function	2.52251
Pf3D7_07_v3	947454	947921	468	79.21	14.4602	2.58885	13.0564			PF3D7_1254700	rifin	2.52239
Pf3D7_14_v3	1185938	1186352	415	63.98	12.3632	2.58841	11.0483			PF3D7_0205900	26S proteasome regulatory subunit RPN1, putative	2.52218
Pf3D7_10_v3	1130168	1130510	343	88.8	15.7454	2.58827	14.2928			PF3D7_0115700	erythrocyte membrane protein 1, PfEMP1	2.52189
Pf3D7_08_v3	338023	338897	875	62.96	12.0994	2.58817	10.7894			PF3D7_0718600	conserved Plasmodium protein, unknown function	2.52157
Pf3D7_12_v3	1198078	1198758	681	74.02	13.4276	2.58816	12.0626			PF3D7_0516500	major facilitator superfamily domain-containing protein, putative	2.52146
Pf3D7_02_v3	777118	777425	308	79.91	14.4047	2.5881	13.0037			PF3D7_1335100	merozoite surface protein 7	2.52053
Pf3D7_09_v3	630622	631236	615	61.26	11.8623	2.58759	10.5626			PF3D7_1401100	DnaJ protein, putative	2.52045
Pf3D7_03_v3	244887	247083	2197	73.65	13.5274	2.58732	12.1612			PF3D7_1332200	conserved protein, unknown function	2.52038
Pf3D7_14_v3	2701058	2701940	883	69.28	13.5845	2.58539	12.2226			PF3D7_1332300	trafficking protein particle complex subunit 2, putative	2.52038
Pf3D7_06_v3	670176	670886	711	64.88	13.0666	2.58505	11.7262			PF3D7_1218300	AP-2 complex subunit mu	2.52021
Pf3D7_12_v3	2042667	2043156	490	88.86	15.8849	2.58481	14.4246			PF3D7_1444500	eukaryotic translation initiation factor 2-alpha kinase 1	2.51963
Pf3D7_07_v3	311482	311720	239	64.2	11.6429	2.58437	10.3455			PF3D7_1438500	cleavage and polyadenylation specificity factor subunit 3, putative	2.51925
Pf3D7_13_v3	1759505	1759755	251	68.64	12.3923	2.58432	11.0685			PF3D7_1349200	glutamate--tRNA ligase	2.51838
Pf3D7_10_v3	1677957	1683575	5619	70.96	13.2134	2.58429	11.8587			PF3D7_1333800	Voldacs domain-containing protein, putative	2.51822
Pf3D7_09_v3	187472	187781	310	88.53	15.5732	2.58401	14.1257			PF3D7_0525000	zinc finger protein, putative	2.51807
Pf3D7_06_v3	148237	148924	688	64.7	12.5392	2.58398	11.2184			PF3D7_1360200	ER membrane protein complex subunit 3, putative	2.51782
Pf3D7_13_v3	2881967	2882398	432	68.2	12.4697	2.58387	11.1434			PF3D7_0618300	60S ribosomal protein L27a, putative	2.51756
Pf3D7_13_v3	1549788	1550457	670	69.31	12.5641	2.58364	11.2315			PF3D7_1002100	EMP1-trafficking protein	2.51742
Pf3D7_08_v3	1421316	1421863	548	59.3	11.1851	2.58228	9.90994			PF3D7_1331000	protein kinase, putative	2.51638
Pf3D7_01_v3	340650	341724	1075	73.52	13.0371	2.58201	11.6856			PF3D7_0803500	AAA family ATPase, putative	2.51621
Pf3D7_13_v3	2298183	2298560	378	94.02	17.1643	2.58172	15.6593			PF3D7_0817300	conserved Plasmodium protein, unknown function	2.51553
Pf3D7_12_v3	942296	942627	332	72.09	13.5017	2.58166	12.1412			PF3D7_1365600	DNA topoisomerase 6 subunit B	2.51488
Pf3D7_04_v3	285212	285497	286	87.61	15.6234	2.58151	14.1771			PF3D7_0317400	DNA replication complex GINS protein, putative	2.51437
Pf3D7_08_v3	1397258	1397763	506	69.89	13.518	2.58146	12.157			PF3D7_0220300	Plasmodium exported protein, unknown function	2.51389
Pf3D7_13_v3	2482487	2483284	798	62.39	11.4408	2.58128	10.1531			PF3D7_0825800	PH-like domain-containing protein, putative	2.51383
Pf3D7_13_v3	1348741	1349456	716	60.36	11.924	2.5811	10.6263			PF3D7_0825900	conserved Plasmodium protein, unknown function	2.51383
Pf3D7_12_v3	484096	485832	1737	73.62	13.2942	2.5808	11.9332			PF3D7_1356600	regulator of chromosome condensation, putative	2.51357
Pf3D7_12_v3	1478734	1479023	290	71.02	12.8991	2.5808	11.5563			PF3D7_0718000	dynein heavy chain, putative	2.51197
Pf3D7_06_v3	1165168	1165433	266	72.31	13.201	2.57968	11.8487			PF3D7_0816000	ribosome assembly protein RRB1, putative	2.51181
Pf3D7_14_v3	1697777	1698064	288	58.96	11.0163	2.57964	9.7477			PF3D7_0816100	phosphopantothenoylcysteine decarboxylase, putative	2.51181
Pf3D7_07_v3	138940	140320	1381	71.01	13.9411	2.57959	12.5683			PF3D7_0513700	secreted ookinete protein, putative	2.51151
Pf3D7_13_v3	1632566	1632791	226	58.03	10.6944	2.57854	9.43349			PF3D7_0727100	conserved protein, unknown function	2.51116
Pf3D7_13_v3	99935	100490	556	72.65	13.3768	2.57851	12.0154			PF3D7_0614800	endonuclease III-like protein 1, putative	2.51103
Pf3D7_08_v3	960795	961036	242	71.88	12.7326	2.57803	11.3921			PF3D7_1005500	regulator of nonsense transcripts 1, putative	2.51091
Pf3D7_07_v3	151563	152346	784	67.02	12.007	2.57794	10.6942			PF3D7_0203100	protein kinase, putative	2.51079
Pf3D7_01_v3	306858	307878	1021	73.11	14.016	2.57782	12.6374			PF3D7_0404900	6-cysteine protein P41	2.51014
Pf3D7_14_v3	2913888	2914378	491	67.48	12.3172	2.57738	10.9992			PF3D7_0808200	plasmepsin X	2.51005
Pf3D7_10_v3	1137897	1138163	267	70.27	12.7278	2.57726	11.3922			PF3D7_1148900	Plasmodium exported protein, unknown function	2.50909
Pf3D7_02_v3	77264	77921	658	66.92	12.1921	2.57719	10.8746			PF3D7_0413100	erythrocyte membrane protein 1, PfEMP1	2.50905
Pf3D7_13_v3	1401459	1402085	627	82.72	14.8885	2.57708	13.4722			PF3D7_0406900	conserved Plasmodium protein, unknown function	2.5088
Pf3D7_02_v3	697630	698765	1136	71.24	12.8421	2.57694	11.5006			PF3D7_0613900	myosin E, putative	2.50845
Pf3D7_11_v3	392039	392299	261	58.81	10.8535	2.57637	9.58834			PF3D7_0614000	thiamine-phosphate synthase, putative	2.50845
Pf3D7_03_v3	730396	730793	398	70.85	12.7627	2.57544	11.4231			PF3D7_1433500	DNA topoisomerase 2	2.50803
Pf3D7_03_v3	79807	80049	243	60.47	11.2055	2.57539	9.92971			PF3D7_1205900	conserved protein, unknown function	2.50799
Pf3D7_02_v3	395609	395830	222	62.76	11.2465	2.57533	9.96278			PF3D7_1134100	protein disulfide-isomerase, putative	2.50714
Pf3D7_08_v3	1113400	1113652	253	74.28	13.3484	2.57521	11.9879			PF3D7_1323500	plasmepsin V	2.50678
Pf3D7_11_v3	1608001	1608611	611	67.37	13.3798	2.57515	12.0318			PF3D7_1421200	40S ribosomal protein S25	2.50566
Pf3D7_12_v3	1340995	1341293	299	67.28	12.3269	2.57468	11.0079			PF3D7_1209400	cytosolic iron-sulfur protein assembly protein 1, putative	2.50562
Pf3D7_11_v3	1520324	1520801	478	80.81	14.1193	2.57461	12.7251			PF3D7_1349400	cytidine and deoxycytidylate deaminase, putative	2.50471
Pf3D7_14_v3	1352266	1352869	604	82.58	14.6383	2.5743	13.2251			PF3D7_1467400	50S ribosomal protein L22, apicoplast, putative	2.50437
Pf3D7_14_v3	2241434	2242897	1464	66.65	12.8831	2.57401	11.5454			PF3D7_1467500	DNA/RNA-binding protein KIN17, putative	2.50437
Pf3D7_10_v3	764697	765201	505	75.8	14.2223	2.57396	12.8384			PF3D7_1440200	stromal-processing peptidase, putative	2.50358
Pf3D7_12_v3	2065141	2066052	912	67.86	12.6625	2.5739	11.3321			PF3D7_1310300	zinc finger protein, putative	2.50338
Pf3D7_09_v3	321500	321758	259	60.56	11.1174	2.57388	9.84266			PF3D7_1310400	conserved Plasmodium protein, unknown function	2.50338
Pf3D7_02_v3	324246	324728	483	68.19	13.009	2.57331	11.6658			PF3D7_1362700	conserved Plasmodium protein, unknown function	2.50307
Pf3D7_03_v3	677815	678555	741	60.37	11.3619	2.57311	10.0804			PF3D7_0719900	conserved Plasmodium membrane protein, unknown function	2.50302
Pf3D7_13_v3	54097	54916	820	58.38	10.938	2.57297	9.6706			PF3D7_0605600	nucleoside diphosphate kinase, putative	2.50237
Pf3D7_02_v3	916372	917582	1211	88.3	16.3997	2.57286	14.9141			PF3D7_0204400	dynein light chain, putative	2.50231
Pf3D7_12_v3	907160	907800	641	69.6	12.74	2.57218	11.4016			PF3D7_0204500	aspartate transaminase	2.50231
Pf3D7_08_v3	1436539	1437172	634	70.41	12.5995	2.57186	11.2701			PF3D7_1239600	hydroxyethylthiazole kinase	2.50225
Pf3D7_07_v3	439380	440157	778	67.42	12.294	2.57159	10.9759			PF3D7_1327300	conserved Plasmodium protein, unknown function	2.50183
Pf3D7_05_v3	820716	821822	1107	72.09	13.0177	2.5714	11.6737			PF3D7_0202400	translation-enhancing factor	2.50165
Pf3D7_02_v3	775596	775838	243	70.5	12.6828	2.57136	11.3483			PF3D7_0716200	PDCD2 domain-containing protein, putative	2.50164
Pf3D7_07_v3	1200168	1200677	510	67.98	12.0233	2.57124	10.7087			PF3D7_1413900	DnaJ protein, putative	2.50162
Pf3D7_01_v3	281950	283646	1697	69.56	12.9192	2.57119	11.5698			PF3D7_0820000	Snf2-related CBP activator, putative	2.50077
Pf3D7_07_v3	609254	610303	1050	62.23	11.3181	2.57104	10.0346			PF3D7_1132200	T-complex protein 1 subunit alpha	2.50062
Pf3D7_07_v3	386685	387054	370	100.14	17.2144	2.57085	15.7017			PF3D7_0102900	aspartate--tRNA ligase	2.50013
Pf3D7_11_v3	1480977	1481373	397	68.02	12.5788	2.57068	11.2508			PF3D7_0807900	tyrosine--tRNA ligase	2.49991
Pf3D7_11_v3	1919760	1920005	246	62.51	11.3973	2.57038	10.1126			PF3D7_0808000	conserved Plasmodium protein, unknown function	2.49991
Pf3D7_04_v3	713008	714238	1231	67.47	13.0142	2.57028	11.6687			PF3D7_1040800	rifin	2.4987
Pf3D7_13_v3	1408724	1408972	249	73.53	13.0814	2.57027	11.732			PF3D7_1361100	protein transport protein Sec24A	2.49845
Pf3D7_09_v3	67498	68562	1065	75.22	14.4053	2.57007	13.0057			PF3D7_1028900	inner membrane complex protein 1m, putative	2.49776
Pf3D7_09_v3	1401198	1401472	275	66.83	12.1345	2.56989	10.821			PF3D7_0306400	FAD-dependent glycerol-3-phosphate dehydrogenase, putative	2.4973
Pf3D7_10_v3	341926	342828	903	62.65	12.3496	2.56987	11.0331			PF3D7_0306300	glutaredoxin 1	2.4973
Pf3D7_14_v3	2445528	2445814	287	63.99	11.804	2.56966	10.5072			PF3D7_1354400	V-type proton ATPase 21 kDa proteolipid subunit, putative	2.4963
Pf3D7_10_v3	1303411	1303692	282	60.76	11.1868	2.56952	9.91137			PF3D7_1308400	conserved Plasmodium protein, unknown function	2.49629
Pf3D7_10_v3	1629146	1629600	455	95.13	16.4928	2.56934	15.0148			PF3D7_1017000	DNA polymerase delta catalytic subunit	2.49618
Pf3D7_10_v3	798426	798704	279	73.86	13.402	2.56923	12.0426			PF3D7_1405800	ribosome biogenesis protein BOP1, putative	2.49598
Pf3D7_09_v3	1152502	1153165	664	62.24	11.1188	2.56913	9.83932			PF3D7_0212600	secreted protein with altered thrombospondin repeat domain	2.49583
Pf3D7_10_v3	458248	458742	495	112.49	19.4289	2.56887	17.8335			PF3D7_0930800	regulator of chromosome condensation, putative	2.49575
Pf3D7_07_v3	682495	682728	234	66.11	11.9092	2.56856	10.6038			PF3D7_1021800	schizont egress antigen-1	2.4951
Pf3D7_04_v3	884339	884662	324	71.04	13.0262	2.5683	11.6843			PF3D7_0905300	dynein heavy chain, putative	2.4949
Pf3D7_10_v3	112833	113097	265	65.02	11.7262	2.56789	10.428			PF3D7_1408100	plasmepsin III	2.49451
Pf3D7_01_v3	198858	199991	1134	73.44	14.0277	2.56732	12.6511			PF3D7_0816800	meiotic recombination protein DMC1, putative	2.49445
Pf3D7_01_v3	233914	234143	230	61.32	11.1872	2.56663	9.91041			PF3D7_0504000	cation transporting P-ATPase	2.49415
Pf3D7_11_v3	1160032	1160576	545	63.07	11.3587	2.56649	10.0733			PF3D7_1351000	phosphatidylinositol transfer protein, putative	2.49395
Pf3D7_14_v3	2855194	2855467	274	73.01	13.1126	2.56642	11.7622			PF3D7_1200400	erythrocyte membrane protein 1, PfEMP1	2.49344
Pf3D7_07_v3	963308	965140	1833	65.73	12.9325	2.56592	11.5937			PF3D7_1329100	myosin F, putative	2.49266
Pf3D7_11_v3	285450	285810	361	77.68	13.9594	2.56582	12.5759			PF3D7_0518400	cyclin, putative	2.49031
Pf3D7_10_v3	1180990	1181363	374	81.71	14.4425	2.56568	13.0415			PF3D7_0518500	ATP-dependent RNA helicase DDX23, putative	2.49031
Pf3D7_06_v3	1211456	1212047	592	61.04	11.1195	2.56543	9.84524			PF3D7_1129400	RNA cytosine C(5)-methyltransferase, putative	2.49022
Pf3D7_10_v3	24931	25635	705	65.03	12.3272	2.56504	11.0112			PF3D7_1129500	A/G-specific adenine glycosylase, putative	2.49022
Pf3D7_04_v3	26068	27408	1341	61.71	12.2815	2.56474	10.968			PF3D7_0806600	kinesin-like protein, putative	2.49016
Pf3D7_13_v3	2052300	2052608	309	62.82	11.5397	2.56424	10.2514			PF3D7_0207000	merozoite surface protein 4	2.48978
Pf3D7_14_v3	3015566	3016169	604	88.45	15.5568	2.56381	14.1144			PF3D7_1234800	splicing factor 3B subunit 3, putative	2.48951
Pf3D7_10_v3	164901	165836	936	72.37	13.0848	2.5634	11.7341			PF3D7_1449100	CLASP domain-containing protein, putative	2.48919
Pf3D7_12_v3	1626752	1627957	1206	61.62	11.7495	2.56254	10.4547			PF3D7_0320900	histone H2A.Z	2.48908
Pf3D7_03_v3	314943	315518	576	62.96	11.421	2.56234	10.134			PF3D7_0630300	DNA polymerase epsilon catalytic subunit A, putative	2.48838
Pf3D7_06_v3	103843	104126	284	67.22	12.0548	2.56191	10.7439			PF3D7_1138600	beta-catenin-like protein 1, putative	2.48815
Pf3D7_14_v3	2317219	2317563	345	68.95	12.4517	2.56111	11.1255			PF3D7_1319000	conserved Plasmodium protein, unknown function	2.48802
Pf3D7_14_v3	2755	3009	255	57.61	10.5516	2.56022	9.29744			PF3D7_0933700	conserved Plasmodium protein, unknown function	2.48798
Pf3D7_10_v3	1095075	1095594	520	66.08	11.7972	2.56015	10.4937			PF3D7_0933800	tubulin delta chain, putative	2.48798
Pf3D7_10_v3	1686752	1687656	905	85.02	14.3402	2.55998	12.9377			PF3D7_1245100	kinesin-13, putative	2.4875
Pf3D7_14_v3	1942706	1943008	303	65.94	11.9311	2.55972	10.6285			PF3D7_0518100	protein AMR2	2.48675
Pf3D7_08_v3	450768	451104	337	135.13	23.5382	2.55915	21.7709			PF3D7_0704500	serine/threonine protein kinase, putative	2.4865
Pf3D7_05_v3	1091804	1092083	280	67.22	12.1835	2.55847	10.8721			PF3D7_1128300	ATP-dependent 6-phosphofructokinase	2.4858
Pf3D7_06_v3	578672	578951	280	75.48	13.4583	2.55838	12.0926			PF3D7_1004400	RNA-binding protein, putative	2.48527
Pf3D7_02_v3	315170	315426	257	66.03	11.826	2.55825	10.5226			PF3D7_0219700	Plasmodium exported protein (PHISTc), unknown function	2.48518
Pf3D7_06_v3	1109678	1110195	518	67.07	11.7126	2.558	10.4097			PF3D7_0916700	RNA-binding protein musashi, putative	2.48513
Pf3D7_09_v3	864501	864961	461	77.22	14.6729	2.55753	13.2668			PF3D7_0217100	ATP synthase subunit alpha, mitochondrial	2.48445
Pf3D7_10_v3	256530	257714	1185	71.89	13.196	2.55745	11.8451			PF3D7_0217000	conserved Plasmodium membrane protein, unknown function	2.48445
Pf3D7_07_v3	568945	569259	315	60.08	10.8813	2.55539	9.61733			PF3D7_1462400	conserved Plasmodium protein, unknown function	2.4843
Pf3D7_05_v3	796817	797445	629	64.27	11.859	2.55509	10.5606			PF3D7_1124000	endoplasmic reticulum oxidoreductin, putative	2.48422
Pf3D7_02_v3	568779	570905	2127	66.9	12.3199	2.55498	11.003			PF3D7_1020300	cytoplasmic dynein intermediate chain, putative	2.48414
Pf3D7_13_v3	1980942	1981199	258	60.47	11.0332	2.55434	9.76281			PF3D7_1209500	cGMP-specific 3',5'-cyclic phosphodiesterase alpha	2.48321
Pf3D7_09_v3	608359	608640	282	70.55	12.5244	2.55374	11.1965			PF3D7_0415900	60S ribosomal protein L15, putative	2.4831
Pf3D7_14_v3	823499	824272	774	63.89	11.6663	2.55354	10.373			PF3D7_1449500	AP2 domain transcription factor AP2-O5, putative	2.48201
Pf3D7_06_v3	1146163	1148232	2070	72.03	13.1174	2.55322	11.769			PF3D7_1414100	zinc finger protein, putative	2.48168
Pf3D7_07_v3	956029	956291	263	68.99	12.246	2.55181	10.9279			PF3D7_1121100	conserved protein, unknown function	2.48128
Pf3D7_06_v3	56462	63001	6540	86.05	16.5368	2.55056	15.0519			PF3D7_1311200	transducin beta-like protein TBL1, putative	2.48128
Pf3D7_09_v3	924988	925241	254	78.85	13.8387	2.55032	12.4602			PF3D7_1311300	ATP synthase subunit gamma, mitochondrial	2.48128
Pf3D7_14_v3	49026	49984	959	62.62	11.1989	2.55019	9.91807			PF3D7_1417200	CCR4-NOT transcription complex subunit NOT1, putative	2.48088
Pf3D7_12_v3	918755	919360	606	70.61	13.2834	2.54876	11.9334			PF3D7_0300100	erythrocyte membrane protein 1, PfEMP1	2.48057
Pf3D7_11_v3	140034	140279	246	57.36	10.5528	2.54848	9.30037			PF3D7_0804900	GTPase-activating protein, putative	2.47998
Pf3D7_03_v3	373413	374215	803	63.4	11.5981	2.54842	10.3126			PF3D7_1347100	DNA topoisomerase 3	2.47912
Pf3D7_13_v3	1409283	1409910	628	65.49	12.5216	2.5479	11.2069			PF3D7_0524900	S-adenosyl-L-methionine-dependent tRNA 4-demethylwyosine synthase, putative	2.479
Pf3D7_10_v3	1409396	1410218	823	77.3	14.2306	2.54736	12.8466			PF3D7_1458700	exonuclease V, mitochondrial, putative	2.4788
Pf3D7_09_v3	1301008	1301291	284	68.09	12.0704	2.54706	10.762			PF3D7_1020600	conserved Plasmodium membrane protein, unknown function	2.47854
Pf3D7_05_v3	27167	28312	1146	59.45	11.1262	2.54661	9.85766			PF3D7_0322900	40S ribosomal protein S3A, putative	2.47808
Pf3D7_11_v3	1242048	1242313	266	65.87	11.8496	2.54626	10.55			PF3D7_0302600	ABC transporter B family member 4, putative	2.47727
Pf3D7_05_v3	495854	496146	293	73.42	13.1694	2.54615	11.8184			PF3D7_1451400	transcriptional regulatory protein sir2b	2.47644
Pf3D7_12_v3	2175601	2176032	432	61.44	11.155	2.54583	9.87994			PF3D7_1321500	3',5'-cyclic nucleotide phosphodiesterase beta	2.47572
Pf3D7_13_v3	2661566	2661969	404	64.17	11.3359	2.54582	10.0497			PF3D7_0203900	5'-3' exonuclease, putative	2.47541
Pf3D7_09_v3	1289285	1290151	867	63.64	12.1773	2.54537	10.8612			PF3D7_1207100	pre-rRNA-processing protein ESF1, putative	2.47512
Pf3D7_14_v3	1233667	1234271	605	65.49	12.0721	2.54523	10.7625			PF3D7_1410600	eukaryotic translation initiation factor 2 subunit gamma, putative	2.47506
Pf3D7_07_v3	756365	757676	1312	70.02	12.9916	2.54519	11.6481			PF3D7_1246300	protein KIC4	2.47502
Pf3D7_03_v3	882525	882853	329	80.73	14.317	2.54492	12.9197			PF3D7_1036900	conserved Plasmodium protein, unknown function	2.47484
Pf3D7_12_v3	945427	945669	243	64.62	11.5204	2.54492	10.23			PF3D7_1135300	plasma membrane resident transporter 1	2.47277
Pf3D7_14_v3	3052021	3052253	233	66.7	11.686	2.54457	10.3872			PF3D7_1031200	MORN repeat-containing protein 1	2.47206
Pf3D7_08_v3	231324	231852	529	68.12	11.9205	2.54438	10.612			PF3D7_1033100	S-adenosylmethionine decarboxylase/ornithine decarboxylase	2.47206
Pf3D7_05_v3	326001	326695	695	63.24	11.8201	2.5443	10.5241			PF3D7_0827700	magnesium transporter, putative	2.4713
Pf3D7_11_v3	151234	151771	538	63.83	12.0499	2.5439	10.7435			PF3D7_1412700	AAA family ATPase, putative	2.4713
Pf3D7_10_v3	1603700	1603915	216	62.7	10.9669	2.54383	9.69389			PF3D7_1118200	heat shock protein 90, putative	2.47122
Pf3D7_04_v3	188295	188594	300	77.35	13.704	2.54378	12.3302			PF3D7_1352200	U3 small nucleolar RNA-associated protein 15, putative	2.47024
Pf3D7_06_v3	807494	807889	396	74.07	13.0824	2.54351	11.7319			PF3D7_1023000	conserved Plasmodium protein, unknown function	2.47004
Pf3D7_14_v3	480424	480658	235	62.86	11.0707	2.54292	9.79513			PF3D7_1217300	GTP-binding protein EngA	2.46971
Pf3D7_08_v3	38115	38996	882	104.48	18.6904	2.54288	17.1258			PF3D7_1122900	dynein heavy chain, putative	2.46945
Pf3D7_10_v3	262429	262672	244	57.2	10.3961	2.54269	9.14863			PF3D7_0501100	co-chaperone J domain protein JDP	2.46917
Pf3D7_12_v3	16846	17080	235	60.62	10.8448	2.54269	9.57833			PF3D7_0723900	RNA-binding protein, putative	2.46811
Pf3D7_03_v3	452924	453269	346	77.59	13.9369	2.5424	12.557			PF3D7_1476600	Plasmodium exported protein, unknown function	2.46797
Pf3D7_09_v3	7852	8163	312	62.54	11.1178	2.5419	9.84214			PF3D7_1368200	ABC transporter E family member 1, putative	2.46789
Pf3D7_09_v3	1069566	1069804	239	59.96	10.7795	2.54133	9.51846			PF3D7_1139100	RNA-binding protein, putative	2.46716
Pf3D7_12_v3	1176564	1176928	365	74.22	12.766	2.54119	11.4238			PF3D7_0223200	rifin	2.46638
Pf3D7_09_v3	717103	717358	256	61.03	10.8933	2.54111	9.62631			PF3D7_0223300	erythrocyte membrane protein 1 (PfEMP1), exon 2	2.46638
Pf3D7_04_v3	1056123	1056399	277	74.31	13.162	2.54089	11.8095			PF3D7_0817900	high mobility group protein B2	2.4661
Pf3D7_14_v3	1202309	1202673	365	80.5	14.0643	2.53974	12.6745			PF3D7_1360800	falcilysin	2.46573
Pf3D7_09_v3	578073	578451	379	59.42	11.2135	2.53931	9.94528			PF3D7_1126600	steryl ester hydrolase, putative	2.46492
Pf3D7_04_v3	910955	911267	313	61.16	11.2931	2.5387	10.0175			PF3D7_0919000	nucleosome assembly protein	2.4647
Pf3D7_11_v3	1962746	1963024	279	63.54	11.4368	2.53825	10.1523			PF3D7_1108600	endoplasmic reticulum-resident calcium binding protein	2.46457
Pf3D7_08_v3	959356	960059	704	59.32	11.622	2.53817	10.3417			PF3D7_1472500	conserved Plasmodium protein, unknown function	2.464
Pf3D7_06_v3	1228670	1228916	247	74.47	12.9653	2.53816	11.619			PF3D7_1472600	protein disulfide-isomerase	2.464
Pf3D7_13_v3	2884809	2886141	1333	75.27	12.6038	2.53816	11.2676			PF3D7_1104300	conserved Plasmodium protein, unknown function	2.46369
Pf3D7_06_v3	559341	559763	423	70.85	12.4671	2.53808	11.1383			PF3D7_1461400	MORN repeat protein, putative	2.46368
Pf3D7_13_v3	1505066	1505323	258	61.37	11.0234	2.53805	9.75219			PF3D7_1471400	diacylglycerol kinase, putative	2.46363
Pf3D7_13_v3	2187401	2187674	274	61.94	11.19	2.53764	9.9154			PF3D7_1143100	AP2 domain transcription factor AP2-O	2.46277
Pf3D7_08_v3	696232	696499	268	63.06	11.2334	2.53748	9.95455			PF3D7_1233300	pentatricopeptide repeat domain-containing protein 2, putative	2.46069
Pf3D7_10_v3	1182155	1182548	394	76.87	13.4724	2.53723	12.1057			PF3D7_1417600	ookinete surface and oocyst capsule protein OSCP, putative	2.46038
Pf3D7_01_v3	260737	261094	358	61.25	11.1155	2.53712	9.8437			PF3D7_1208900	protein phosphatase PPM11, putative	2.46022
Pf3D7_07_v3	704218	704793	576	73.62	12.6492	2.53653	11.3121			PF3D7_0724800	kelch domain-containing protein, putative	2.45945
Pf3D7_02_v3	205932	207465	1534	65.6	12.011	2.53592	10.7079			PF3D7_0503100	4-diphosphocytidyl-2-C-methyl-D-erythritol kinase, putative	2.45895
Pf3D7_13_v3	2000604	2000817	214	58.84	10.5535	2.53524	9.30028			PF3D7_1316700	conserved protein, unknown function	2.45893
Pf3D7_03_v3	958175	958400	226	68.45	12.0092	2.5345	10.6995			PF3D7_0615900	protein phosphatase, putative	2.45855
Pf3D7_05_v3	704053	704502	450	83.91	14.8605	2.53384	13.4435			PF3D7_0201300	stevor	2.45846
Pf3D7_03_v3	959683	960086	404	83.05	14.8409	2.53342	13.4274			PF3D7_0604100	AP2 domain transcription factor	2.4577
Pf3D7_04_v3	835979	837299	1321	74.43	12.65	2.5331	11.3113			PF3D7_1208100	conserved Plasmodium protein, unknown function	2.45716
Pf3D7_10_v3	1632595	1633606	1012	60.23	11.2401	2.53275	9.964			PF3D7_1104600	radial spoke head protein, putative	2.45675
Pf3D7_14_v3	2703862	2704087	226	65.47	11.49	2.53269	10.2002			PF3D7_1123700	ribosomal protein L37, mitochondrial, putative	2.45586
Pf3D7_09_v3	89656	90014	359	60.82	10.9312	2.53143	9.66613			PF3D7_1123600	RAP protein, putative	2.45586
Pf3D7_12_v3	2067337	2067559	223	69.36	12.0044	2.53132	10.6926			PF3D7_0216600	sugar transporter, putative	2.45564
Pf3D7_13_v3	135074	136287	1214	63.07	11.7479	2.53131	10.4511			PF3D7_1113400	ubiquitin domain-containing protein DSK2, putative	2.45507
Pf3D7_05_v3	335112	335717	606	77.06	13.1995	2.53124	11.8428			PF3D7_0810300	protein phosphatase PPM5, putative	2.45491
Pf3D7_13_v3	215649	216118	470	61.62	11.6039	2.53121	10.3165			PF3D7_1203000	origin recognition complex subunit 1	2.45466
Pf3D7_03_v3	192305	192610	306	68.96	12.17	2.53118	10.8543			PF3D7_1212800	succinate dehydrogenase [ubiquinone] iron-sulfur subunit, mitochondrial	2.45448
Pf3D7_14_v3	1392783	1393154	372	71.13	12.4194	2.53086	11.0949			PF3D7_0731700	Plasmodium exported protein (hyp9), unknown function	2.45425
Pf3D7_06_v3	258670	259299	630	63.73	11.6065	2.53019	10.3217			PF3D7_0503300	serine/arginine-rich splicing factor 12	2.45402
Pf3D7_13_v3	409716	410433	718	64.09	11.4416	2.53018	10.1573			PF3D7_1236200	WD repeat-containing protein, putative	2.45317
Pf3D7_13_v3	1213445	1213659	215	64.24	11.1768	2.52993	9.90252			PF3D7_1253400	acyl-CoA synthetase	2.45214
Pf3D7_12_v3	23037	23544	508	57.27	10.4929	2.52899	9.24684			PF3D7_0523000	multidrug resistance protein 1	2.45195
Pf3D7_08_v3	1462892	1463903	1012	82.62	15.4341	2.52894	13.9912			PF3D7_0805100	conserved protein, unknown function	2.45161
Pf3D7_03_v3	470864	471597	734	69.76	13.6416	2.52889	12.2894			PF3D7_1136900	subtilisin-like protease 2	2.45142
Pf3D7_09_v3	1306142	1306399	258	66.78	12.008	2.52889	10.7041			PF3D7_1445100	histidine--tRNA ligase, putative	2.45102
Pf3D7_02_v3	750060	751049	990	60.03	10.8088	2.52861	9.54561			PF3D7_1115800	conserved Plasmodium protein, unknown function	2.45038
Pf3D7_13_v3	867053	867643	591	71.91	12.5469	2.52854	11.2164			PF3D7_1475500	LCCL domain-containing protein	2.45038
Pf3D7_06_v3	1116758	1117283	526	60.32	11.199	2.52829	9.92525			PF3D7_1104200	chromatin remodeling protein	2.44975
Pf3D7_12_v3	205435	206016	582	73.35	12.9302	2.52778	11.5849			PF3D7_1205000	conserved protein, unknown function	2.44881
Pf3D7_03_v3	114069	114773	705	62.47	11.8944	2.52767	10.6			PF3D7_0731800	alpha/beta hydrolase, putative	2.44872
Pf3D7_12_v3	498864	499240	377	75.44	13.0025	2.52748	11.6549			PF3D7_1372300	Plasmodium exported protein (PHISTa-like)	2.4485
Pf3D7_07_v3	36950	37510	561	67.69	11.6289	2.52682	10.3331			PF3D7_0927200	zinc finger protein, putative	2.44826
Pf3D7_07_v3	1417633	1419033	1401	77.16	13.4071	2.52644	12.0417			PF3D7_1114700	cyclin-dependent-like kinase CLK3	2.44768
Pf3D7_09_v3	1211223	1211451	229	64.62	11.3696	2.52631	10.0849			PF3D7_0532300	Plasmodium exported protein (PHISTb), unknown function	2.44739
Pf3D7_12_v3	1542126	1542406	281	59.84	10.5926	2.52628	9.33645			PF3D7_1001400	exported lipase 1	2.44728
Pf3D7_06_v3	314106	314740	635	61.56	10.9263	2.52623	9.66018			PF3D7_1437400	pantothenate kinase 2	2.44614
Pf3D7_07_v3	1252806	1253411	606	59.88	11.1049	2.52622	9.8401			PF3D7_0526900	transmembrane emp24 domain-containing protein, putative	2.44593
Pf3D7_13_v3	2892199	2892481	283	64.93	11.5307	2.52572	10.2424			PF3D7_1223100	cAMP-dependent protein kinase regulatory subunit	2.44501
Pf3D7_13_v3	2	982	981	78.8	13.1319	2.52555	11.7727			PF3D7_0518200	SWIB/MDM2 domain-containing protein	2.44473
Pf3D7_10_v3	1226861	1227621	761	74.22	12.8686	2.52536	11.5285			PF3D7_0518300	proteasome subunit beta type-1, putative	2.44473
Pf3D7_14_v3	330960	331451	492	70.67	12.0557	2.52524	10.7412			PF3D7_1207000	conserved Plasmodium protein, unknown function	2.44446
Pf3D7_14_v3	2789910	2791503	1594	66.62	12.038	2.52514	10.7309			PF3D7_1464500	conserved Plasmodium membrane protein, unknown function	2.44443
Pf3D7_03_v3	199816	201548	1733	64.86	11.7753	2.52508	10.4792			PF3D7_0425200	Plasmodium exported protein (hyp15), unknown function	2.44439
Pf3D7_14_v3	2761393	2764173	2781	87.03	15.2634	2.52479	13.8309			PF3D7_0320500	nicotinamidase, putative	2.44423
Pf3D7_09_v3	769423	769774	352	67.96	11.8668	2.52472	10.5639			PF3D7_0728600	RING zinc finger protein, putative	2.44414
Pf3D7_11_v3	1443911	1444203	293	68.69	12.184	2.52427	10.871			PF3D7_0422500	pre-mRNA-splicing helicase BRR2, putative	2.44407
Pf3D7_08_v3	490891	491194	304	63.67	11.1455	2.52424	9.86853			PF3D7_0807100	DNA helicase PSH3	2.44381
Pf3D7_13_v3	1286751	1287212	462	68.81	12.1238	2.52413	10.81			PF3D7_1423300	serine/threonine protein phosphatase 7	2.44274
Pf3D7_13_v3	1344872	1346156	1285	63.13	11.8938	2.52385	10.6011			PF3D7_0726500	ubiquitin carboxyl-terminal hydrolase, putative	2.44228
Pf3D7_06_v3	1253454	1253763	310	59.84	10.8522	2.52368	9.59185			PF3D7_0220800	cytoadherence linked asexual protein 2	2.4412
Pf3D7_05_v3	1207037	1207388	352	60.33	11.0515	2.52365	9.78722			PF3D7_1471500	transmembrane protein 43, putative	2.44114
Pf3D7_09_v3	1182631	1183741	1111	70.19	12.3479	2.52276	11.0276			PF3D7_1212000	glutathione peroxidase-like thioredoxin peroxidase	2.4401
Pf3D7_05_v3	1101160	1101592	433	66.73	11.7457	2.52266	10.4458			PF3D7_0501000	Plasmodium exported protein, unknown function	2.43918
Pf3D7_13_v3	2733096	2733524	429	75.22	13.2891	2.52255	11.9338			PF3D7_0203400	conserved protein, unknown function	2.43882
Pf3D7_12_v3	654618	655328	711	88.07	15.2371	2.52251	13.8047			PF3D7_0724900	kinesin-20, putative	2.4387
Pf3D7_12_v3	2225504	2225965	462	63.99	11.9701	2.52239	10.6737			PF3D7_1413300	conserved Plasmodium protein, unknown function	2.43852
Pf3D7_02_v3	236455	237397	943	67.51	12.0348	2.52218	10.7266			PF3D7_1413400	30S ribosomal protein S9, putative	2.43852
Pf3D7_01_v3	612847	614028	1182	61.52	10.8918	2.52189	9.62534			PF3D7_1311700	cytochrome c, putative	2.43822
Pf3D7_12_v3	749999	750330	332	79.15	13.8465	2.52176	12.4684			PF3D7_0510100	KH domain-containing protein, putative	2.43762
Pf3D7_07_v3	829066	829359	294	82.67	14.5184	2.52157	13.1166			PF3D7_1410200	CTP synthase	2.4372
Pf3D7_05_v3	684298	685520	1223	62.69	11.3237	2.52146	10.0462			PF3D7_1252200	chitinase	2.43687
Pf3D7_04_v3	557422	557644	223	56.71	10.0217	2.52131	8.78587			PF3D7_0311700	plasmepsin VI	2.43677
Pf3D7_13_v3	1419483	1419830	348	80.52	13.8408	2.52053	12.4617			PF3D7_0623900	ribonuclease H2 subunit A, putative	2.43637
Pf3D7_14_v3	39923	40424	502	73.7	13.0562	2.52045	11.7086			PF3D7_0623400	MEI2-like RNA-binding protein	2.43628
Pf3D7_13_v3	1332878	1335706	2829	69.63	12.4145	2.52038	11.0936			PF3D7_0802500	inositol 5-phosphatase, putative	2.43571
Pf3D7_12_v3	717897	718102	206	57.36	10.1126	2.52021	8.87403			PF3D7_0802600	adenylyl cyclase beta	2.43571
Pf3D7_07_v3	828249	828511	263	63.63	11.2524	2.52018	9.97416			PF3D7_0833400	rifin	2.43545
Pf3D7_12_v3	1086330	1086589	260	64.56	11.3992	2.52018	10.1147			PF3D7_1232900	nucleotidyltransferase, putative	2.43504
Pf3D7_01_v3	616563	618414	1852	69.38	12.4707	2.51982	11.1475			PF3D7_1233000	elongation factor G	2.43504
Pf3D7_14_v3	1836149	1836506	358	64.71	11.6962	2.51963	10.4047			PF3D7_1473900	ribosome assembly 1 protein	2.43437
Pf3D7_14_v3	1559459	1560168	710	59.54	11.5915	2.51925	10.3122			PF3D7_1124100	BEACH domain-containing protein, putative	2.43377
Pf3D7_09_v3	1287632	1287964	333	57.37	10.3569	2.51924	9.11378			PF3D7_0315800	zinc finger protein, putative	2.43367
Pf3D7_14_v3	1198854	1199335	482	71.56	12.7527	2.51915	11.422			PF3D7_1461800	conserved Plasmodium protein, unknown function	2.43321
Pf3D7_13_v3	1973382	1973906	525	71.76	13.0529	2.51838	11.7138			PF3D7_1349000	conserved Plasmodium protein, unknown function	2.43316
Pf3D7_13_v3	1382794	1383382	589	60.44	11.0287	2.51822	9.76379			PF3D7_1454500	iron-sulfur cluster assembly protein ISCU	2.43301
Pf3D7_05_v3	1036166	1038304	2139	65.93	12.1286	2.51807	10.8205			PF3D7_0723400	conserved Plasmodium protein, unknown function	2.43298
Pf3D7_13_v3	2407858	2408096	239	58.39	10.425	2.51782	9.17879			PF3D7_0907400	ATP-dependent protease ATPase subunit ClpY	2.43235
Pf3D7_06_v3	768736	768966	231	56.63	10.2264	2.51756	8.98694			PF3D7_1144900	ras-related protein Rab-6	2.43218
Pf3D7_08_v3	2591	4826	2236	85.9	15.128	2.51743	13.6992			PF3D7_0718100	exported serine/threonine protein kinase	2.43199
Pf3D7_10_v3	106716	108423	1708	74.52	13.3508	2.51742	11.9929			PF3D7_1317300	RNA-binding protein, putative	2.43161
Pf3D7_13_v3	1297510	1297841	332	60.39	10.9778	2.51638	9.71469			PF3D7_1317400	zinc finger protein, putative	2.43161
Pf3D7_08_v3	218611	219090	480	64.76	11.3286	2.51621	10.0449			PF3D7_1251200	coronin	2.43148
Pf3D7_08_v3	783663	783935	273	60.84	10.8647	2.51553	9.60268			PF3D7_1227700	protein KIC2	2.431
Pf3D7_13_v3	2623762	2623965	204	66.39	11.2638	2.51488	9.98013			PF3D7_0113800	DBL containing protein, unknown function	2.43093
Pf3D7_03_v3	712736	713167	432	63.77	10.9453	2.51437	9.67297			PF3D7_1320700	conserved protein, unknown function	2.43023
Pf3D7_04_v3	1159042	1160054	1013	78.56	12.5096	2.51411	11.1843			PF3D7_1212300	WD repeat-containing protein, putative	2.42862
Pf3D7_04_v3	1	406	406	65.97	11.5147	2.51403	10.2251			PF3D7_1212200	conserved protein, unknown function	2.42862
Pf3D7_02_v3	813828	814377	550	58.16	10.6987	2.51389	9.44951			PF3D7_0936700	lysophospholipase, putative	2.42752
Pf3D7_08_v3	1104851	1105128	278	73.62	12.6986	2.51383	11.3617			PF3D7_0416000	RNA-binding protein, putative	2.42706
Pf3D7_02_v3	262140	262595	456	68.42	12.3614	2.51365	11.0487			PF3D7_0826500	ubiquitin conjugation factor E4 B, putative	2.42677
Pf3D7_13_v3	2241004	2242370	1367	65.26	11.6907	2.51357	10.3984			PF3D7_1302600	deoxyhypusine hydroxylase	2.42661
Pf3D7_13_v3	2866960	2867243	284	56.51	10.2067	2.51232	8.96881			PF3D7_1216700	perforin-like protein 2	2.42568
Pf3D7_07_v3	780723	781020	298	81.88	14.0434	2.51197	12.6548			PF3D7_0513800	ras-related protein Rab-1A	2.42518
Pf3D7_08_v3	265324	265785	462	76.65	13.2872	2.51194	11.9293			PF3D7_1140500	myosin K, putative	2.4249
Pf3D7_08_v3	747208	747525	318	60.06	10.7025	2.51181	9.44697			PF3D7_1439100	DEAD/DEAH box helicase, putative	2.42474
Pf3D7_10_v3	1227903	1228331	429	72.02	12.4088	2.51165	11.0837			PF3D7_0413900	ubiquitin carboxyl-terminal hydrolase 13, putative	2.42444
Pf3D7_05_v3	582414	582706	293	73.73	12.8679	2.51151	11.5299			PF3D7_1350700	N6-adenine-specific methylase, putative	2.42437
Pf3D7_11_v3	2037003	2038327	1325	78.83	13.5837	2.51127	12.2118			PF3D7_1249800	THO complex subunit 2, putative	2.42387
Pf3D7_07_v3	1152860	1153952	1093	67.4	12.5504	2.51116	11.2269			PF3D7_0901400	rifin	2.42329
Pf3D7_06_v3	615267	615974	708	70.73	12.6705	2.51103	11.3397			PF3D7_0202200	EMP1-trafficking protein	2.42304
Pf3D7_10_v3	238718	240388	1671	64.92	11.4897	2.51091	10.2018			PF3D7_0507300	subtilisin-like ookinete protein SOPT	2.42199
Pf3D7_02_v3	153568	153853	286	69.31	12.0781	2.51079	10.7663			PF3D7_1035900	merozoites-associated armadillo repeats protein	2.42174
Pf3D7_04_v3	267318	268392	1075	63.25	11.8549	2.51014	10.5542			PF3D7_0318500	conserved Plasmodium protein, unknown function	2.42122
Pf3D7_08_v3	417685	418085	401	78.71	13.8615	2.51005	12.4867			PF3D7_1337200	1-deoxy-D-xylulose 5-phosphate synthase	2.42082
Pf3D7_13_v3	2818020	2818542	523	68.09	12.3469	2.50974	11.034			PF3D7_0932500	palmitoyltransferase DHHC6, putative	2.42035
Pf3D7_11_v3	1945755	1946028	274	58.25	10.3593	2.50909	9.11421			PF3D7_0704100	basal complex transmembrane protein 2	2.42018
Pf3D7_04_v3	599723	599984	262	56.43	9.9965	2.50905	8.76365			PF3D7_0613500	AP-3 complex subunit beta, putative	2.41978
Pf3D7_04_v3	358399	358617	219	82.03	13.7678	2.5088	12.3898			PF3D7_1423500	conserved Plasmodium protein, unknown function	2.41977
Pf3D7_03_v3	856185	856459	275	61.05	10.8944	2.50866	9.63435			PF3D7_0926100	protein kinase, putative	2.41963
Pf3D7_09_v3	124233	124727	495	65.03	11.4734	2.50854	10.1868			PF3D7_1409300	DNA damage-inducible protein 1	2.41905
Pf3D7_06_v3	586989	587406	418	59.46	11.3055	2.50845	10.039			PF3D7_1369000	glycosylphosphatidylinositol anchor attachment 1 protein, putative	2.41887
Pf3D7_09_v3	1203531	1204198	668	64.31	12.0578	2.50845	10.7561			PF3D7_1004000	60S ribosomal protein L13, putative	2.41884
Pf3D7_14_v3	1334368	1335087	720	57.11	10.7007	2.50803	9.45504			PF3D7_1005900	conserved protein, unknown function	2.41858
Pf3D7_12_v3	264652	265794	1143	72.97	13.4931	2.50799	12.1244			PF3D7_1113500	GTP-binding protein, putative	2.41824
Pf3D7_10_v3	1524710	1528617	3908	74.53	12.7649	2.50773	11.4236			PF3D7_1341800	inner membrane complex protein 1k, putative	2.41814
Pf3D7_13_v3	1826315	1826958	644	56.4	10.8272	2.50743	9.57869			PF3D7_1324500	DEAD box helicase, putative	2.41756
Pf3D7_07_v3	79	1934	1856	81.51	13.8411	2.50732	12.4611			PF3D7_0603200	mitochondrial chaperone BCS1, putative	2.41743
Pf3D7_11_v3	1323135	1324305	1171	63.79	11.6158	2.50714	10.3263			PF3D7_1028100	protoporphyrinogen oxidase	2.41739
Pf3D7_13_v3	975489	976321	833	65.89	12.285	2.50678	10.9638			PF3D7_0712900	erythrocyte membrane protein 1, PfEMP1	2.41715
Pf3D7_11_v3	1507501	1507811	311	72.26	12.6919	2.50641	11.3601			PF3D7_1230000	TBC domain-containing protein, putative	2.41687
Pf3D7_08_v3	91352	92132	781	57.96	10.4097	2.50603	9.16491			PF3D7_0937200	lysophospholipase, putative	2.41685
Pf3D7_14_v3	875659	876079	421	62.02	11.0427	2.50566	9.7762			PF3D7_0514200	conserved Plasmodium protein, unknown function	2.41651
Pf3D7_12_v3	436107	437593	1487	77.5	13.9175	2.50562	12.5317			PF3D7_0508600	conserved protein, unknown function	2.41603
Pf3D7_06_v3	1406503	1407132	630	69.65	12.5342	2.50537	11.2149			PF3D7_0908600	ribosomal RNA methyltransferase, putative	2.41542
Pf3D7_13_v3	1982252	1982539	288	64.12	11.3095	2.50471	10.0308			PF3D7_0202700	octaprenyl pyrophosphate synthase	2.41498
Pf3D7_14_v3	2755143	2755644	502	65.23	11.3919	2.50437	10.1079			PF3D7_0824100	3'-5' exonuclease, putative	2.41494
Pf3D7_04_v3	956818	957023	206	59.65	10.3924	2.50369	9.14406			PF3D7_0824200	conserved Plasmodium protein, unknown function	2.41494
Pf3D7_14_v3	1644933	1645181	249	71.06	12.2681	2.50358	10.9507			PF3D7_0410800	apicomplexan kinetochore protein 3, putative	2.41486
Pf3D7_13_v3	456310	456567	258	65.38	11.2624	2.50338	9.98091			PF3D7_0818700	DNA helicase, putative	2.4147
Pf3D7_13_v3	1831943	1832233	291	59.97	10.5261	2.50338	9.27496			PF3D7_0114200	exported protein family 3	2.41466
Pf3D7_07_v3	563443	563836	394	59.48	10.5416	2.50332	9.29033			PF3D7_0601900	conserved Plasmodium protein, unknown function	2.4136
Pf3D7_13_v3	2511860	2512194	335	82.24	14.0109	2.50307	12.6259			PF3D7_0821100	protein kinase 1	2.41314
Pf3D7_07_v3	873486	873849	364	68.37	11.8409	2.50302	10.5379			PF3D7_1333200	ubiquitin-activating enzyme	2.41229
Pf3D7_06_v3	229000	229262	263	85.43	14.4491	2.50237	13.0474			PF3D7_0201800	knob associated heat shock protein 40	2.41189
Pf3D7_02_v3	198329	198972	644	63.41	11.5912	2.50231	10.3064			PF3D7_1426500	ABC transporter G family member 2	2.41139
Pf3D7_12_v3	1653000	1653801	802	69.83	12.0341	2.50225	10.7248			PF3D7_0511200	stearoyl-CoA desaturase	2.41115
Pf3D7_13_v3	1148397	1148779	383	99.79	17.2594	2.50183	15.7496			PF3D7_0405200	protein CERLI2	2.40964
Pf3D7_02_v3	122882	123230	349	81.47	13.9776	2.50165	12.5942			PF3D7_0829400	prolyl 4-hydroxylase subunit alpha, putative	2.40963
Pf3D7_07_v3	712519	712839	321	58.43	10.3994	2.50164	9.15592			PF3D7_0813400	conserved protein, unknown function	2.40948
Pf3D7_14_v3	551848	552165	318	60.66	10.7415	2.50162	9.4829			PF3D7_1139500	AAA family ATPase, putative	2.40905
Pf3D7_05_v3	1262918	1263729	812	84.04	14.9014	2.50157	13.4831			PF3D7_0305400	conserved protein, unknown function	2.40832
Pf3D7_01_v3	560503	561167	665	67.61	12.0678	2.50137	10.7618			PF3D7_0203700	protein MAK16, putative	2.4083
Pf3D7_08_v3	906139	906558	420	75.09	12.7891	2.50077	11.4486			PF3D7_1313800	conserved Plasmodium membrane protein, unknown function	2.40827
Pf3D7_11_v3	1248313	1249915	1603	64.16	11.5943	2.50062	10.3056			PF3D7_0704000	conserved Plasmodium membrane protein, unknown function	2.40811
Pf3D7_01_v3	129601	129913	313	62.89	11.1179	2.50013	9.84743			PF3D7_1443400	WD repeat-containing protein	2.4067
Pf3D7_08_v3	402660	403727	1068	70.04	12.097	2.49991	10.783			PF3D7_1443500	poly(A)-specific ribonuclease PARN, putative	2.4067
Pf3D7_10_v3	1626093	1626447	355	57.82	10.2089	2.4987	8.96878			PF3D7_1300300	erythrocyte membrane protein 1, PfEMP1	2.40571
Pf3D7_14_v3	2259967	2261303	1337	70.45	12.3484	2.4987	11.0312			PF3D7_0523100	mitochondrial-processing peptidase subunit alpha, putative	2.40568
Pf3D7_13_v3	2450529	2453057	2529	66.28	11.9433	2.49845	10.641			PF3D7_0523200	heptatricopeptide repeat-containing protein, putative	2.40568
Pf3D7_02_v3	98207	98527	321	93.73	15.6929	2.49842	14.2432			PF3D7_0929400	high molecular weight rhoptry protein 2	2.40547
Pf3D7_10_v3	1185523	1185994	472	59.87	10.3015	2.49776	9.05422			PF3D7_1404800	conserved Plasmodium protein, unknown function	2.40512
Pf3D7_03_v3	298588	299703	1116	66.49	11.8308	2.4973	10.5352			PF3D7_0808700	erythrocyte membrane protein 1, PfEMP1	2.40477
Pf3D7_13_v3	2169448	2169938	491	57.92	10.5415	2.4963	9.29666			PF3D7_1037000	DNA polymerase zeta catalytic subunit, putative	2.40444
Pf3D7_13_v3	373475	373714	240	62.18	10.7902	2.49629	9.52936			PF3D7_0512600	ras-related protein Rab-1B	2.40437
Pf3D7_10_v3	687557	688904	1348	63.62	10.9277	2.49618	9.66035			PF3D7_1409400	conserved protein, unknown function	2.40371
Pf3D7_14_v3	201906	202379	474	65.78	11.1324	2.49598	9.85359			PF3D7_0500800	mature parasite-infected erythrocyte surface antigen	2.40232
Pf3D7_02_v3	523379	524009	631	78.64	12.8782	2.49583	11.5313			PF3D7_0305800	P-loop containing nucleoside triphosphate hydrolase, putative	2.40214
Pf3D7_09_v3	1236703	1237086	384	61.51	10.7864	2.49575	9.52758			PF3D7_0412100	ribosomal protein S12, mitochondrial	2.40212
Pf3D7_01_v3	552871	553120	250	66.69	11.3067	2.49521	10.0229			PF3D7_1450400	E3 ubiquitin-protein ligase ZNF598, putative	2.40127
Pf3D7_10_v3	190629	190891	263	73.34	12.4968	2.49515	11.1691			PF3D7_1025000	Eps15-like protein	2.40112
Pf3D7_10_v3	898423	898751	329	79.53	13.4198	2.4951	12.0539			PF3D7_0102600	serine/threonine protein kinase, FIKK family	2.40019
Pf3D7_09_v3	255543	256068	526	74.82	13.8334	2.4949	12.4703			PF3D7_1229700	mitochondrial respiratory chain complex II subunit, putative	2.39964
Pf3D7_14_v3	297525	298833	1309	69.79	11.9847	2.49451	10.6757			PF3D7_1235600	serine hydroxymethyltransferase	2.39926
Pf3D7_08_v3	768128	769500	1373	62.03	12.6127	2.49445	11.2901			PF3D7_0802400	cyclin-like protein, putative	2.39894
Pf3D7_11_v3	1965295	1967269	1975	66.98	11.6389	2.49439	10.3442			PF3D7_1421100	conserved Plasmodium protein, unknown function	2.39754
Pf3D7_05_v3	159588	159864	277	85.28	14.2415	2.49415	12.8457			PF3D7_0506700	GTPase-activating protein, putative	2.39711
Pf3D7_13_v3	2034090	2034339	250	62.1	10.6975	2.49395	9.43985			PF3D7_0422200	erythrocyte membrane-associated antigen	2.3971
Pf3D7_12_v3	36650	37785	1136	70.53	12.2856	2.49344	10.9679			PF3D7_0600300	rifin	2.39617
Pf3D7_13_v3	1227634	1227927	294	57.55	10.353	2.49266	9.11484			PF3D7_1208800	zinc finger protein, putative	2.39615
Pf3D7_01_v3	85757	86000	244	56.05	9.81264	2.49253	8.58737			PF3D7_0411300	golgin subfamily A member 6-like protein, putative	2.39586
Pf3D7_01_v3	511996	513058	1063	58.44	10.1789	2.49132	8.94061			PF3D7_0720400	apoptosis-inducing factor, putative	2.39584
Pf3D7_07_v3	508451	508685	235	106.71	17.1649	2.49032	15.6571			PF3D7_0212100	conserved Plasmodium protein, unknown function	2.39568
Pf3D7_05_v3	763501	765530	2030	71.73	12.2541	2.49031	10.9385			PF3D7_1129600	phosphatidylinositol-4-phosphate 5-kinase, putative	2.39568
Pf3D7_11_v3	1141519	1141803	285	65.99	11.3965	2.49022	10.1121			PF3D7_1235500	N6-adenosine-methyltransferase, putative	2.39567
Pf3D7_08_v3	350798	351994	1197	71.85	12.5729	2.49016	11.2473			PF3D7_0517400	FACT complex subunit SPT16, putative	2.39548
Pf3D7_02_v3	277662	278364	703	70.58	11.8909	2.48978	10.5835			PF3D7_1369300	conserved Plasmodium protein, unknown function	2.39545
Pf3D7_12_v3	1448658	1450239	1582	61.98	12.0872	2.48951	10.7888			PF3D7_1369200	conserved Plasmodium protein, unknown function	2.39545
Pf3D7_14_v3	2009124	2009385	262	63.47	10.8265	2.48919	9.56242			PF3D7_0801000	Plasmodium exported protein (PHISTc)	2.39492
Pf3D7_03_v3	875689	876311	623	67.5	11.856	2.48908	10.5568			PF3D7_0305500	protein dopey homolog, putative	2.39444
Pf3D7_06_v3	1260388	1260597	210	65.03	10.8751	2.48838	9.60511			PF3D7_0832900	stevor	2.39421
Pf3D7_12_v3	752182	753549	1368	75.04	13.1877	2.48834	11.8343			PF3D7_1238600	sphingomyelin phosphodiesterase	2.39414
Pf3D7_11_v3	1523791	1524059	269	63.66	11.0366	2.48815	9.76526			PF3D7_1307500	conserved Plasmodium protein, unknown function	2.39382
Pf3D7_13_v3	784110	784923	814	69.53	12.49	2.48802	11.1627			PF3D7_1307600	DNA-directed RNA polymerase subunit alpha, putative	2.39382
Pf3D7_09_v3	1335678	1335916	239	71.16	11.8846	2.48798	10.5773			PF3D7_1453800	glucose-6-phosphate dehydrogenase-6-phosphogluconolactonase	2.39315
Pf3D7_12_v3	1883772	1884733	962	63.18	11.3176	2.4875	10.0394			PF3D7_1254600	stevor	2.39284
Pf3D7_14_v3	581747	581995	249	66.83	11.3935	2.48692	10.108			PF3D7_0903300	conserved protein, unknown function	2.39273
Pf3D7_05_v3	757332	757559	228	57.41	9.95312	2.48675	8.72226			PF3D7_1304200	CorA-like Mg2+ transporter protein, putative	2.39234
Pf3D7_07_v3	209643	209925	283	65.24	11.2984	2.4865	10.0207			PF3D7_1219600	phospholipid-transporting ATPase 2	2.39122
Pf3D7_14_v3	246364	247015	652	63.72	11.1055	2.48645	9.8343			PF3D7_0608700	T-complex protein 1 subunit zeta	2.39086
Pf3D7_11_v3	1100776	1101454	679	74.47	13.6706	2.4858	12.3104			PF3D7_1230900	serine/threonine protein kinase RIO1, putative	2.39066
Pf3D7_01_v3	183698	184003	306	64.96	11.4195	2.48557	10.1403			PF3D7_1426800	conserved Plasmodium protein, unknown function	2.39043
Pf3D7_10_v3	207719	209038	1320	69.59	12.7169	2.48527	11.3877			PF3D7_0523400	DnaJ protein, putative	2.39041
Pf3D7_06_v3	983877	984749	873	60.04	10.35	2.48521	9.10464			PF3D7_1426200	protein arginine N-methyltransferase 1	2.39038
Pf3D7_02_v3	784239	784470	232	59.1	10.2628	2.48518	9.02248			PF3D7_1426300	dynein intermediate chain, putative	2.39038
Pf3D7_09_v3	696873	697785	913	66.2	11.9462	2.48513	10.6463			PF3D7_1132800	aquaglyceroporin	2.38994
Pf3D7_02_v3	707689	709172	1484	63.12	11.1243	2.48445	9.85029			PF3D7_1132100	RNA-binding protein, putative	2.38936
Pf3D7_14_v3	2532391	2533374	984	80.82	14.009	2.4843	12.6229			PF3D7_1311800	M1-family alanyl aminopeptidase	2.38894
Pf3D7_11_v3	949955	950241	287	65.25	11.0667	2.48422	9.79363			PF3D7_1353400	Ran-binding protein, putative	2.38838
Pf3D7_10_v3	821130	822156	1027	64.98	11.3255	2.48414	10.0472			PF3D7_0811900	RNA-binding protein, putative	2.38821
Pf3D7_12_v3	438221	438473	253	61.11	10.5174	2.48321	9.26693			PF3D7_0911100	START domain-containing protein, putative	2.38809
Pf3D7_04_v3	697912	698452	541	61.34	10.3487	2.4831	9.09971			PF3D7_1004900	conserved protein, unknown function	2.38738
Pf3D7_14_v3	2031315	2031587	273	73.44	12.533	2.48201	11.2051			PF3D7_0805500	conserved Plasmodium protein, unknown function	2.38702
Pf3D7_14_v3	561509	561806	298	67.67	11.6071	2.48168	10.3164			PF3D7_1203500	threonylcarbamoyl-AMP synthase, putative	2.38629
Pf3D7_11_v3	798606	799264	659	66.14	11.4528	2.48128	10.1691			PF3D7_1203600	cytochrome c1 heme lyase, putative	2.38629
Pf3D7_13_v3	484184	484503	320	63.34	10.9091	2.48128	9.64307			PF3D7_0207300	serine repeat antigen 8	2.38623
Pf3D7_14_v3	702344	702814	471	67.05	11.3041	2.48088	10.0208			PF3D7_1008800	nucleolar protein 5, putative	2.38613
Pf3D7_06_v3	1	660	660	74.83	12.4535	2.48063	11.1238			PF3D7_1462300	GTP-binding protein, putative	2.38437
Pf3D7_03_v3	43186	44299	1114	57.95	10.1206	2.48057	8.88559			PF3D7_1349600	spindle and kinetochore-associated protein 3, putative	2.38433
Pf3D7_08_v3	280582	281117	536	56.95	10.2546	2.47998	9.02472			PF3D7_0813700	ABC transporter F family member 1	2.38383
Pf3D7_13_v3	1886310	1886870	561	57.97	10.1612	2.47912	8.92728			PF3D7_0519500	CCR4 domain-containing protein 1, putative	2.3836
Pf3D7_05_v3	1029908	1030412	505	58.97	10.2107	2.479	8.97144			PF3D7_1206700	eukaryotic translation initiation factor 5, putative	2.38313
Pf3D7_14_v3	2411392	2411878	487	63.78	11.1	2.4788	9.83105			PF3D7_1303400	LisH domain-containing protein, putative	2.38306
Pf3D7_10_v3	832448	832744	297	69.15	11.8562	2.47854	10.5563			PF3D7_1247400	peptidyl-prolyl cis-trans isomerase FKBP35	2.3829
Pf3D7_14_v3	2498735	2499756	1022	65.32	11.3311	2.47842	10.051			PF3D7_1009300	AMP-binding protein, putative	2.38235
Pf3D7_03_v3	965532	966490	959	56.46	10.2297	2.47808	8.99648			PF3D7_0216400	vacuolar protein sorting-associated protein 45	2.38112
Pf3D7_03_v3	143893	144302	410	67.54	11.2306	2.47727	9.94897			PF3D7_0216300	conserved Plasmodium protein, unknown function	2.38112
Pf3D7_06_v3	10035	10973	939	63.1	10.964	2.47659	9.70022			PF3D7_1333300	transmembrane emp24 domain-containing protein, putative	2.38037
Pf3D7_11_v3	627065	627307	243	64.61	10.9004	2.47644	9.63233			PF3D7_1427100	lipase, putative	2.38015
Pf3D7_14_v3	2108857	2109198	342	63.35	11.0604	2.47644	9.79387			PF3D7_1353100	Plasmodium exported protein, unknown function	2.37989
Pf3D7_11_v3	102897	103315	419	59.09	10.5362	2.47573	9.28977			PF3D7_1353800	proteasome subunit alpha type-4, putative	2.37964
Pf3D7_13_v3	891024	891261	238	57.77	9.97642	2.47572	8.74618			PF3D7_1446900	glutaminyl-peptide cyclotransferase, putative	2.37959
Pf3D7_02_v3	177357	177821	465	62.43	10.7916	2.47541	9.53184			PF3D7_1208200	cysteine repeat modular protein 3	2.37923
Pf3D7_12_v3	325136	325411	276	67.6	11.4442	2.47512	10.1567			PF3D7_1102500	gametocyte exported protein 2	2.3792
Pf3D7_14_v3	427200	428618	1419	67.91	11.2624	2.47506	9.97592			PF3D7_1022400	serine/arginine-rich splicing factor 4	2.3784
Pf3D7_12_v3	1929187	1929475	289	62.84	10.7301	2.47502	9.47465			PF3D7_0928100	conserved Plasmodium protein, unknown function	2.37836
Pf3D7_10_v3	1454653	1454920	268	74.14	12.4713	2.47484	11.145			PF3D7_0908300	conserved protein, unknown function	2.37827
Pf3D7_03_v3	704787	705350	564	70.46	13.361	2.47403	12.0178			PF3D7_1121700	protein GCN20	2.37767
Pf3D7_06_v3	1138668	1139404	737	74.27	12.3529	2.47298	11.0267			PF3D7_0807500	proteasome subunit alpha type-6, putative	2.3769
Pf3D7_11_v3	1381068	1381372	305	63.29	10.9624	2.47277	9.6988			PF3D7_1443000	serine/threonine protein kinase	2.37663
Pf3D7_11_v3	1098603	1098843	241	64.86	10.9838	2.47268	9.71321			PF3D7_1472700	DNA-directed RNA polymerase, alpha subunit, putative	2.37642
Pf3D7_10_v3	1257391	1258003	613	82.38	13.5286	2.47206	12.1573			PF3D7_0607000	translation initiation factor IF-2, putative	2.3764
Pf3D7_10_v3	1324913	1325182	270	78.81	13.1034	2.47206	11.752			PF3D7_1306500	MORN repeat protein, putative	2.37609
Pf3D7_06_v3	579411	579687	277	72.24	12.1848	2.47193	10.8691			PF3D7_0414500	RNA-binding protein, putative	2.37608
Pf3D7_14_v3	2134328	2134603	276	64.21	11.0514	2.47158	9.78221			PF3D7_1365800	conserved Plasmodium protein, unknown function	2.37607
Pf3D7_08_v3	1195714	1196129	416	76.53	12.7978	2.4713	11.4571			PF3D7_0504800	conserved Plasmodium protein, unknown function	2.37599
Pf3D7_14_v3	515169	515432	264	70.89	11.9399	2.4713	10.6329			PF3D7_1254000	rifin	2.37524
Pf3D7_11_v3	688791	689408	618	66.54	11.2075	2.47122	9.92847			PF3D7_0208400	histidine phosphatase, putative	2.37451
Pf3D7_13_v3	890181	890670	490	59.16	10.7343	2.47081	9.48833			PF3D7_1427600	CorA-like Mg2+ transporter protein, putative	2.37447
Pf3D7_13_v3	2082514	2082749	236	59.43	10.0961	2.47024	8.85832			PF3D7_1427500	DNA mismatch repair protein MSH2, putative	2.37447
Pf3D7_10_v3	963437	963716	280	63.46	10.7239	2.47004	9.46598			PF3D7_1124200	thioredoxin-like protein, putative	2.37416
Pf3D7_12_v3	1211998	1212602	605	57.01	10.3538	2.4699	9.1195			PF3D7_1205500	zinc finger protein, putative	2.37338
Pf3D7_12_v3	684026	684804	779	69.19	12.3264	2.46971	11.0119			PF3D7_0214600	serine/threonine protein kinase STK2, putative	2.37328
Pf3D7_11_v3	891014	892219	1206	86.01	14.5063	2.46945	13.1023			PF3D7_1446600	centrin-2	2.37288
Pf3D7_12_v3	1711215	1712430	1216	107.32	18.0408	2.46925	16.4956			PF3D7_1435000	cytochrome c oxidase assembly protein COX15, putative	2.37286
Pf3D7_05_v3	58061	59166	1106	58.21	9.99505	2.46917	8.76404			PF3D7_0423000	conserved Plasmodium protein, unknown function	2.37225
Pf3D7_06_v3	1144495	1145701	1207	70.81	12.4042	2.46827	11.0803			PF3D7_1333100	conserved Plasmodium protein, unknown function	2.37154
Pf3D7_07_v3	1002221	1002797	577	89.43	14.7716	2.46811	13.3554			PF3D7_0607900	conserved Plasmodium protein, unknown function	2.37129
Pf3D7_14_v3	3153855	3154844	990	64.47	10.7274	2.46797	9.46441			PF3D7_1422800	actin-related protein ARP4	2.37107
Pf3D7_13_v3	2713572	2715425	1854	65.92	11.2898	2.46789	10.0071			PF3D7_0611800	conserved Plasmodium protein, unknown function	2.37038
Pf3D7_06_v3	1353930	1354977	1048	78.97	13.5309	2.46786	12.1623			PF3D7_1001300	Plasmodium exported protein (PHISTa), unknown function	2.37011
Pf3D7_11_v3	1551332	1552109	778	64.32	11.0619	2.46716	9.79521			PF3D7_1040500	rifin	2.3699
Pf3D7_02_v3	907990	908827	838	62.6	10.8226	2.46638	9.55937			PF3D7_1318800	translocation protein SEC63, putative	2.3699
Pf3D7_08_v3	816797	817040	244	83.29	13.5544	2.4661	12.1868			PF3D7_0301000	acyl-CoA synthetase	2.36947
Pf3D7_13_v3	2438303	2438889	587	65.03	10.7774	2.46573	9.51323			PF3D7_0801800	mannose-6-phosphate isomerase, putative	2.36911
Pf3D7_10_v3	169626	169923	298	72.87	12.1819	2.46537	10.8667			PF3D7_1118000	conserved Plasmodium protein, unknown function	2.36909
Pf3D7_02_v3	294432	295513	1082	74.94	13.9526	2.46531	12.5841			PF3D7_0915400	ATP-dependent 6-phosphofructokinase	2.36821
Pf3D7_14_v3	2950458	2950932	475	83.4	14.0671	2.46496	12.6838			PF3D7_0727000	vacuolar protein sorting-associated protein 53, putative	2.36813
Pf3D7_11_v3	1037616	1038014	399	66.42	11.0242	2.46492	9.75159			PF3D7_1239900	vacuolar protein sorting-associated protein 16, putative	2.36802
Pf3D7_09_v3	781360	782051	692	60.9	10.7766	2.4647	9.52189			PF3D7_1202900	high mobility group protein B1	2.36737
Pf3D7_11_v3	369624	369930	307	59.42	10.3195	2.46457	9.08047			PF3D7_1344300	zinc finger protein, putative	2.36732
Pf3D7_14_v3	2963429	2964181	753	59.41	10.2046	2.464	8.96728			PF3D7_0424000	Plasmodium exported protein (PHISTc), unknown function	2.36682
Pf3D7_11_v3	192535	193124	590	72.03	12.806	2.46369	11.4784			PF3D7_1331300	signal peptidase complex catalytic subunit SEC11	2.36663
Pf3D7_14_v3	2493950	2494847	898	67.29	11.9219	2.46368	10.62			PF3D7_1331400	CPW-WPC family protein	2.36663
Pf3D7_14_v3	2920008	2920427	420	67.03	11.7266	2.46363	10.4371			PF3D7_1468700	eukaryotic initiation factor 4A	2.36651
Pf3D7_11_v3	1721951	1722772	822	80.69	13.2737	2.46277	11.9152			PF3D7_1361200	conserved Plasmodium protein, unknown function	2.36639
Pf3D7_13_v3	103423	104886	1464	75.87	12.4169	2.46264	11.0899			PF3D7_1222300	endoplasmin, putative	2.36624
Pf3D7_06_v3	239620	240027	408	74.16	12.5357	2.46206	11.2079			PF3D7_1324100	cyclin-like protein, putative	2.36536
Pf3D7_13_v3	1240269	1240863	595	57.35	9.75173	2.46105	8.52986			PF3D7_0915000	type II NADH:ubiquinone oxidoreductase	2.36468
Pf3D7_12_v3	1379331	1379633	303	60.65	10.4188	2.46069	9.17414			PF3D7_1429100	ribosomal protein L15, apicoplast, putative	2.36394
Pf3D7_14_v3	733468	733718	251	70.04	11.6039	2.46038	10.3092			PF3D7_1348500	TBC domain protein, putative	2.36377
Pf3D7_12_v3	38185	39124	940	101.16	15.8819	2.46035	14.4273			PF3D7_0424100	reticulocyte binding protein homologue 5	2.36363
Pf3D7_12_v3	417561	419169	1609	62.09	11.5319	2.46022	10.2487			PF3D7_1037300	ADP,ATP carrier protein 1	2.36348
Pf3D7_07_v3	1047953	1048853	901	68.9	11.4795	2.45945	10.1902			PF3D7_1459000	ATP-dependent RNA helicase DBP5	2.36303
Pf3D7_05_v3	127023	127379	357	63.42	10.6314	2.45895	9.37576			PF3D7_0418200	eukaryotic translation initiation factor 3 subunit M, putative	2.36282
Pf3D7_13_v3	696561	697042	482	57.77	9.81618	2.45893	8.59113			PF3D7_0602100	ATP-dependent RNA helicase MTR4	2.36237
Pf3D7_02_v3	415332	415750	419	65.46	11.1587	2.45866	9.88447			PF3D7_1428600	peptide chain release factor 1	2.36216
Pf3D7_11_v3	94148	95729	1582	55.5	10.2617	2.45862	9.03291			PF3D7_0108400	mitochondrial carrier protein, putative	2.36211
Pf3D7_06_v3	665831	666287	457	103.87	16.7445	2.45855	15.2557			PF3D7_1423100	ankyrin-repeat protein, putative	2.36175
Pf3D7_02_v3	66701	67307	607	55.32	9.82596	2.45846	8.60794			PF3D7_1423200	peptidyl-prolyl cis-trans isomerase	2.36175
Pf3D7_10_v3	1220686	1220958	273	76.07	12.5987	2.45772	11.2655			PF3D7_1216000	serine--tRNA ligase, putative	2.36149
Pf3D7_06_v3	173748	174034	287	61.33	10.377	2.4577	9.13232			PF3D7_1216100	conserved protein, unknown function	2.36149
Pf3D7_12_v3	365269	365549	281	55.64	9.63009	2.45716	8.41589			PF3D7_1400200	rifin	2.3613
Pf3D7_11_v3	202895	203242	348	73.7	12.188	2.45675	10.873			PF3D7_1309000	conserved protein, unknown function	2.36043
Pf3D7_10_v3	998091	998353	263	80.88	13.1589	2.45661	11.8038			PF3D7_0936800	Plasmodium exported protein (PHISTc), unknown function	2.36042
Pf3D7_06_v3	1090959	1091219	261	82.52	13.8147	2.45646	12.4395			PF3D7_1407900	plasmepsin I	2.36036
Pf3D7_04_v3	466044	467186	1143	63.97	11.3664	2.45608	10.091			PF3D7_0611200	AP2 domain transcription factor AP2-EXP2	2.36024
Pf3D7_11_v3	937297	937987	691	67.59	12.1255	2.45586	10.8214			PF3D7_0626900	ribosomal protein L46, mitochondrial, putative	2.36002
Pf3D7_02_v3	688068	688555	488	64.05	11.2889	2.45564	10.0144			PF3D7_1418300	calmodulin, putative	2.35984
Pf3D7_07_v3	1202853	1203479	627	60.71	10.2432	2.45547	9.00287			PF3D7_1310200	conserved Plasmodium protein, unknown function	2.3588
Pf3D7_13_v3	934313	934879	567	68.66	11.3703	2.45509	10.0828			PF3D7_1416300	N-acyl-phosphatidylethanolamine-hydrolyzing phospholipase D, putative	2.3587
Pf3D7_11_v3	521116	521942	827	63.49	10.9889	2.45507	9.72511			PF3D7_0507500	subtilisin-like protease 1	2.3573
Pf3D7_08_v3	526384	526927	544	70.87	11.7345	2.45491	10.4336			PF3D7_1009200	ribonuclease, putative	2.35598
Pf3D7_12_v3	169959	171276	1318	67.53	11.3802	2.45466	10.0963			PF3D7_0214000	T-complex protein 1 subunit theta	2.35589
Pf3D7_12_v3	566192	566895	704	58.54	10.4617	2.45448	9.22396			PF3D7_0605900	elongation of fatty acids protein, putative	2.35583
Pf3D7_07_v3	1372379	1372765	387	61.9	10.3397	2.45425	9.09343			PF3D7_1474200	conserved Plasmodium membrane protein, unknown function	2.35562
Pf3D7_05_v3	135601	135928	328	65.81	11.2355	2.45402	9.96127			PF3D7_0113700	heat shock protein 40, type II	2.35519
Pf3D7_11_v3	1821912	1822662	751	71.18	12.5761	2.4536	11.2576			PF3D7_1236700	S-adenosyl-methyltransferase, putative	2.35503
Pf3D7_12_v3	1513320	1515959	2640	66.48	11.4036	2.45317	10.1206			PF3D7_1236800	protein-S-isoprenylcysteine O-methyltransferase	2.35503
Pf3D7_08_v3	416276	417423	1148	61.09	11.2472	2.4528	9.9737			PF3D7_1405600	ribonucleoside-diphosphate reductase small chain, putative	2.35468
Pf3D7_12_v3	2181156	2182264	1109	59.98	10.5519	2.45214	9.30538			PF3D7_1466800	NOC3 domain-containing protein, putative	2.35467
Pf3D7_05_v3	961377	962148	772	106.22	16.7365	2.45195	15.245			PF3D7_1356100	conserved Plasmodium protein, unknown function	2.35436
Pf3D7_05_v3	1049561	1049985	425	66.63	11.5348	2.45192	10.2517			PF3D7_1226400	regulator of MON1-CCZ1 complex, putative	2.35415
Pf3D7_08_v3	287212	288107	896	62.37	11.2726	2.45161	10.0028			PF3D7_0316200	conserved Plasmodium protein, unknown function	2.3536
Pf3D7_14_v3	1136150	1136575	426	78.17	12.8168	2.45147	11.4757			PF3D7_1352000	GTP-binding protein, putative	2.35352
Pf3D7_11_v3	1458277	1460235	1959	65.6	11.1646	2.45142	9.89097			PF3D7_1330800	RNA-binding protein, putative	2.3535
Pf3D7_06_v3	1226398	1226686	289	88.73	14.6684	2.45138	13.2619			PF3D7_1129100	parasitophorous vacuolar protein 1	2.35273
Pf3D7_14_v3	1852220	1852504	285	71.47	11.8829	2.45102	10.5823			PF3D7_0311800	ATP synthase F0 subunit d-like protein, putative	2.35246
Pf3D7_06_v3	513222	513450	229	65.98	10.9502	2.45074	9.6825			PF3D7_1035000	U2 snRNA/tRNA pseudouridine synthase, putative	2.35093
Pf3D7_02_v3	313444	314706	1263	66.33	11.3313	2.45051	10.0511			PF3D7_0100100	erythrocyte membrane protein 1, PfEMP1	2.35063
Pf3D7_11_v3	596449	597225	777	67.68	11.2416	2.45038	9.96135			PF3D7_1031600	protein GEXP15	2.35044
Pf3D7_14_v3	3106932	3109497	2566	65.07	11.4168	2.45038	10.1359			PF3D7_1314300	MACRO domain-containing protein, putative	2.35028
Pf3D7_11_v3	184127	185525	1399	59.63	10.9398	2.44975	9.68279			PF3D7_1351200	conserved Plasmodium protein, unknown function	2.34906
Pf3D7_12_v3	220084	220332	249	82.46	13.4018	2.44881	12.0389			PF3D7_0212900	arginyl-tRNA--protein transferase	2.34887
Pf3D7_07_v3	1379138	1379882	745	66.59	11.9763	2.44872	10.679			PF3D7_0213000	conserved protein, unknown function	2.34887
Pf3D7_13_v3	2846028	2846433	406	56.82	9.47295	2.4485	8.2579			PF3D7_0828600	folate transporter 1	2.34848
Pf3D7_09_v3	1110519	1111107	589	60.95	10.7273	2.44826	9.47949			PF3D7_0727200	cysteine desulfurase IscS	2.3475
Pf3D7_11_v3	557449	557976	528	59.82	10.0966	2.44768	8.86265			PF3D7_0919100	DnaJ protein, putative	2.34744
Pf3D7_05_v3	1308649	1309930	1282	64.34	10.8547	2.44739	9.59289			PF3D7_0215800	origin recognition complex subunit 5	2.34722
Pf3D7_10_v3	76630	77311	682	63.56	11.9944	2.44728	10.7054			PF3D7_0609700	protein KIC6	2.34667
Pf3D7_10_v3	761813	762123	311	71.29	11.7168	2.44728	10.4171			PF3D7_0107400	ATP synthase-associated protein, putative	2.34622
Pf3D7_04_v3	925493	926894	1402	70.06	11.7663	2.44692	10.4705			PF3D7_1352100	ABC transporter B family member 6, putative	2.34578
Pf3D7_13_v3	1375936	1376425	490	64.18	10.6233	2.44692	9.36489			PF3D7_1353700	reactive oxygen species modulator 1, putative	2.34568
Pf3D7_03_v3	720909	721184	276	67.82	11.279	2.44615	10.0016			PF3D7_0932400	peptide chain release factor 1	2.34491
Pf3D7_14_v3	1517870	1518394	525	63.42	11.056	2.44614	9.79307			PF3D7_0316400	CS domain-containing protein, putative	2.34469
Pf3D7_05_v3	1124110	1124324	215	61.05	10.1636	2.44593	8.92496			PF3D7_1479700	rifin	2.34457
Pf3D7_12_v3	927864	928902	1039	61.48	10.5761	2.44501	9.32553			PF3D7_0904800	replication protein A1, small fragment	2.34451
Pf3D7_05_v3	759898	760232	335	60.5	10.3313	2.44473	9.0953			PF3D7_1122800	calcium-dependent protein kinase 6	2.3444
Pf3D7_10_v3	1071464	1071821	358	88.26	14.485	2.44464	13.0853			PF3D7_1241100	polyadenylation factor subunit 2, putative	2.34332
Pf3D7_12_v3	318955	319195	241	78.6	12.8308	2.44446	11.491			PF3D7_1123300	RING zinc finger protein, putative	2.34301
Pf3D7_14_v3	2610590	2610884	295	66.09	10.8475	2.44443	9.58135			PF3D7_1123200	leucine-rich repeat protein	2.34301
Pf3D7_04_v3	1136941	1137384	444	60.73	10.796	2.44439	9.54733			PF3D7_1227600	kinetochore protein SPC24, putative	2.34299
Pf3D7_03_v3	861843	862091	249	55.35	9.49101	2.44423	8.28121			PF3D7_1346800	6-cysteine protein P47	2.34191
Pf3D7_07_v3	1221778	1222879	1102	73.69	12.4014	2.44414	11.0815			PF3D7_0908200	conserved Plasmodium protein, unknown function	2.34181
Pf3D7_04_v3	1037399	1037998	600	60.38	10.0152	2.44407	8.78246			PF3D7_0720700	phosphoinositide-binding protein PX1	2.34178
Pf3D7_08_v3	375645	375932	288	77.28	12.826	2.44381	11.4885			PF3D7_0200400	stevor	2.34139
Pf3D7_14_v3	938330	938896	567	58.75	10.1388	2.44274	8.90685			PF3D7_0827400	conserved protein, unknown function	2.34097
Pf3D7_14_v3	3098605	3099568	964	75.58	13.167	2.44273	11.8261			PF3D7_0827500	ribosomal protein L21, apicoplast, putative	2.34097
Pf3D7_07_v3	1131728	1131987	260	60.93	10.1666	2.44228	8.92788			PF3D7_1466900	conserved Plasmodium protein, unknown function	2.34022
Pf3D7_12_v3	729188	729717	530	55.9	9.64954	2.44181	8.43507			PF3D7_1123800	structural maintenance of chromosomes protein 5, putative	2.3402
Pf3D7_02_v3	841793	842126	334	58.25	9.86847	2.4412	8.6446			PF3D7_0623000	chorismate synthase	2.33932
Pf3D7_14_v3	2922976	2924031	1056	60.09	10.2442	2.44114	9.00724			PF3D7_1353300	conserved Plasmodium protein, unknown function	2.33865
Pf3D7_11_v3	1992551	1993628	1078	71.36	11.7556	2.44104	10.4533			PF3D7_0934000	histidine--tRNA ligase, putative	2.33809
Pf3D7_12_v3	534899	535125	227	59.4	9.96572	2.4401	8.73588			PF3D7_0934100	TFIIH basal transcription factor complex helicase XPD subunit	2.33809
Pf3D7_09_v3	1107316	1108050	735	57.89	9.91515	2.43934	8.69165			PF3D7_1215000	thioredoxin peroxidase 2	2.33796
Pf3D7_14_v3	3017622	3017893	272	62.27	10.462	2.43924	9.21678			PF3D7_1215100	SUN domain-containing protein, putative	2.33796
Pf3D7_05_v3	56334	56748	415	62.29	10.7684	2.43918	9.51506			PF3D7_0706100	EF hand domain-containing protein, putative	2.33742
Pf3D7_02_v3	164193	164419	227	59.11	10.0036	2.43882	8.77532			PF3D7_0706200	conserved protein, unknown function	2.33742
Pf3D7_11_v3	57132	57831	700	78.4	13.8293	2.43881	12.4579			PF3D7_0507700	nuclear protein localization protein 4, putative	2.33714
Pf3D7_07_v3	1054223	1054584	362	67.82	11.3669	2.4387	10.0866			PF3D7_0110600	phosphatidylinositol-4-phosphate 5-kinase	2.33593
Pf3D7_14_v3	534023	534313	291	60.1	10.1303	2.43852	8.89567			PF3D7_1004300	E3 ubiquitin-protein ligase, putative	2.33553
Pf3D7_13_v3	497613	498013	401	63.87	10.4657	2.43822	9.21366			PF3D7_1419900	YTH domain-containing protein 1, putative	2.33502
Pf3D7_04_v3	522092	522335	244	61.33	10.4072	2.43785	9.16762			PF3D7_0424800	Plasmodium exported protein (PHISTb), unknown function	2.33456
Pf3D7_05_v3	430031	430317	287	59.59	10.1158	2.43762	8.88324			PF3D7_1420700	surface protein P113	2.33435
Pf3D7_08_v3	1187773	1188448	676	76.93	13.1523	2.43742	11.8066			PF3D7_0930500	diacylglycerol kinase, putative	2.33434
Pf3D7_04_v3	1031511	1032958	1448	62.38	10.3568	2.43731	9.11216			PF3D7_0518700	mRNA-binding protein PUF1	2.33422
Pf3D7_14_v3	401550	402288	739	70.83	12.34	2.4372	11.0244			PF3D7_0215300	acyl-CoA synthetase	2.33368
Pf3D7_12_v3	2125405	2126568	1164	65.7	10.9067	2.43687	9.64026			PF3D7_0513100	conserved protein, unknown function	2.33364
Pf3D7_03_v3	502943	503163	221	58.62	9.87439	2.43677	8.64874			PF3D7_1200300	rifin	2.33354
Pf3D7_06_v3	977182	977989	808	76.1	12.4169	2.43637	11.0926			PF3D7_1449400	crossover junction endonuclease MUS81, putative	2.33346
Pf3D7_06_v3	950206	950473	268	69.24	11.2979	2.43628	10.0137			PF3D7_0216500	WD repeat-containing protein, putative	2.3331
Pf3D7_14_v3	1384138	1384539	402	68.86	11.2684	2.43591	9.98735			PF3D7_1343300	CDT1-like protein, putative	2.33304
Pf3D7_08_v3	180878	182507	1630	85.58	13.5463	2.43571	12.1756			PF3D7_0400400	erythrocyte membrane protein 1, PfEMP1	2.33291
Pf3D7_08_v3	1432973	1433483	511	54.75	9.19601	2.43545	7.99362			PF3D7_0700200	rifin	2.33272
Pf3D7_12_v3	1355771	1356393	623	66.56	11.4239	2.43504	10.1446			PF3D7_1245800	epsin-like protein, putative	2.3326
Pf3D7_14_v3	3004999	3005514	516	57.53	10.693	2.43437	9.45522			PF3D7_1245900	ankyrin-repeat protein, putative	2.3326
Pf3D7_11_v3	197451	197743	293	63.52	10.8116	2.43435	9.5564			PF3D7_1471600	apical polar ring protein APR2, putative	2.3326
Pf3D7_04_v3	719565	719850	286	89.4	14.5674	2.43397	13.1646			PF3D7_0113400	Plasmodium exported protein, unknown function	2.33182
Pf3D7_11_v3	953064	953825	762	61.08	10.5321	2.43377	9.28456			PF3D7_0926700	glutamine-dependent NAD(+) synthetase, putative	2.33168
Pf3D7_03_v3	641450	641723	274	74.64	12.1378	2.43367	10.8247			PF3D7_0309700	SECIS-binding protein 2, putative	2.33099
Pf3D7_14_v3	402714	402967	254	63.95	10.4396	2.43357	9.19059			PF3D7_0105200	RAP protein RAP1	2.32893
Pf3D7_14_v3	2509835	2510272	438	69.48	11.3799	2.43321	10.0948			PF3D7_0105300	cyclase-associated protein	2.32893
Pf3D7_13_v3	1969185	1969412	228	60.09	9.93249	2.43316	8.70252			PF3D7_0503400	actin-depolymerizing factor 1	2.32873
Pf3D7_10_v3	176049	176317	269	68.75	11.3436	2.43303	10.0635			PF3D7_1226300	haloacid dehalogenase-like hydrolase, putative	2.32855
Pf3D7_14_v3	1	1951	1951	77.12	12.4693	2.43301	11.1427			PF3D7_0937500	rifin	2.32805
Pf3D7_14_v3	2238538	2238870	333	60.93	10.2212	2.43301	8.98386			PF3D7_0311400	kinase-related protein PKRP, putative	2.32785
Pf3D7_07_v3	979459	979764	306	74.29	12.133	2.43298	10.8196			PF3D7_0932100	protein MAM3, putative	2.32771
Pf3D7_08_v3	437654	438094	441	54.69	9.23444	2.43288	8.03157			PF3D7_0323400	Rh5 interacting protein	2.32732
Pf3D7_09_v3	352903	353237	335	75.66	12.4875	2.43235	11.1625			PF3D7_0324900	erythrocyte membrane protein 1, PfEMP1	2.32679
Pf3D7_11_v3	1777638	1778065	428	77.37	12.8586	2.43218	11.5203			PF3D7_0719400	conserved Plasmodium protein, unknown function	2.32665
Pf3D7_07_v3	801581	802551	971	74.85	12.5056	2.43199	11.1863			PF3D7_0309900	conserved Plasmodium protein, unknown function	2.32656
Pf3D7_13_v3	733193	733418	226	64.72	10.5837	2.43161	9.33075			PF3D7_1422500	ERAD-associated E3 ubiquitin-protein ligase HRD1	2.32624
Pf3D7_12_v3	2092482	2094327	1846	60.78	10.1378	2.43148	8.90274			PF3D7_1229800	myosin J, putative	2.3261
Pf3D7_14_v3	731051	733023	1973	85.29	13.5597	2.43148	12.1894			PF3D7_0303000	N-ethylmaleimide-sensitive fusion protein	2.326
Pf3D7_14_v3	3091484	3092876	1393	69.25	12.0459	2.4313	10.7446			PF3D7_0100200	rifin	2.32594
Pf3D7_12_v3	1131098	1131371	274	62.63	10.3879	2.431	9.14519			PF3D7_1242200	queuine tRNA-ribosyltransferase, putative	2.32556
Pf3D7_01_v3	529895	530959	1065	59.02	9.9044	2.43093	8.67908			PF3D7_1449200	conserved Plasmodium protein, unknown function	2.32551
Pf3D7_05_v3	1028786	1029549	764	72.74	12.04	2.43078	10.7295			PF3D7_1115200	histone-lysine N-methyltransferase SET7	2.32535
Pf3D7_12_v3	1177523	1178138	616	66	10.8149	2.43065	9.54982			PF3D7_0426000	erythrocyte membrane protein 1, PfEMP1	2.32513
Pf3D7_13_v3	853736	853992	257	64.72	10.4996	2.43023	9.24767			PF3D7_0211800	asparagine--tRNA ligase	2.32498
Pf3D7_02_v3	52772	53079	308	54.63	9.40309	2.42902	8.19913			PF3D7_1434600	methionine aminopeptidase 2	2.32452
Pf3D7_13_v3	2170242	2170482	241	54.61	9.25513	2.42876	8.05389			PF3D7_0321800	WD repeat-containing protein, putative	2.32448
Pf3D7_12_v3	542725	542947	223	58.79	9.7381	2.42862	8.51562			PF3D7_1318900	conserved Plasmodium protein, unknown function	2.32418
Pf3D7_12_v3	468167	468425	259	71.69	11.575	2.4279	10.2812			PF3D7_0719000	translation machinery-associated protein, putative	2.32408
Pf3D7_12_v3	1729039	1729554	516	54.57	9.52285	2.42765	8.31614			PF3D7_0719100	ATP synthase F0 subunit a-like protein, putative	2.32408
Pf3D7_09_v3	1454401	1454708	308	55.01	9.42014	2.42752	8.21635			PF3D7_1016400	serine/threonine protein kinase, FIKK family	2.32397
Pf3D7_04_v3	702519	702886	368	63.15	10.4944	2.42706	9.2462			PF3D7_1364300	pre-mRNA-splicing factor ATP-dependent RNA helicase PRP16	2.32383
Pf3D7_08_v3	1152900	1153442	543	60.07	10.1326	2.42677	8.90166			PF3D7_1252100	rhoptry neck protein 3	2.32336
Pf3D7_06_v3	583350	583734	385	63.01	10.6785	2.42667	9.42795			PF3D7_1248700	conserved protein, unknown function	2.32331
Pf3D7_13_v3	142866	143282	417	60.01	10.025	2.42661	8.79563			PF3D7_0803800	proteasome subunit beta type-4	2.32282
Pf3D7_11_v3	581236	582020	785	55.36	10.0481	2.42651	8.82686			PF3D7_1416200	metacaspase-3	2.32272
Pf3D7_14_v3	2115697	2116498	802	63.69	10.7469	2.42648	9.49018			PF3D7_0626600	conserved Plasmodium protein, unknown function	2.32251
Pf3D7_12_v3	665446	666335	890	61.05	10.2943	2.42568	9.05656			PF3D7_0626700	ATPase	2.32251
Pf3D7_04_v3	553139	554167	1029	58.99	9.72217	2.42549	8.50322			PF3D7_0212400	nucleoporin NUP390, putative	2.32244
Pf3D7_12_v3	40726	41831	1106	60.79	10.6286	2.4254	9.38034			PF3D7_0317200	cdc2-related protein kinase 4	2.32244
Pf3D7_06_v3	1326890	1327386	497	62.42	10.3815	2.42532	9.13542			PF3D7_1038700	Plasmodium exported protein, unknown function	2.3223
Pf3D7_05_v3	585588	585979	392	64.65	10.7058	2.42518	9.4498			PF3D7_1025200	ATP synthase mitochondrial F1 complex assembly factor 2, putative	2.32162
Pf3D7_11_v3	1612956	1613273	318	71.36	11.7969	2.4249	10.4999			PF3D7_1025300	conserved protein, unknown function	2.32162
Pf3D7_14_v3	1584709	1585319	611	61.24	10.1834	2.42474	8.94641			PF3D7_1101100	rifin	2.32132
Pf3D7_11_v3	1092668	1092949	282	63.72	10.3602	2.42457	9.11626			PF3D7_1323100	60S ribosomal protein L6, putative	2.32083
Pf3D7_04_v3	623770	624280	511	72.51	12.6689	2.42444	11.3481			PF3D7_1123000	conserved Plasmodium protein, unknown function	2.32063
Pf3D7_13_v3	2023443	2023727	285	60.17	9.99466	2.42437	8.76682			PF3D7_1238100	calcyclin binding protein, putative	2.32013
Pf3D7_12_v3	2032580	2033190	611	85.34	14.6842	2.42387	13.2816			PF3D7_0418300	conserved Plasmodium protein, unknown function	2.32004
Pf3D7_09_v3	70786	71207	422	75.4	11.9727	2.42329	10.6628			PF3D7_0915100	SUMO-conjugating enzyme UBC9	2.31973
Pf3D7_02_v3	112888	113139	252	55.4	9.28399	2.42304	8.08166			PF3D7_0915200	ribonuclease H2 subunit C, putative	2.31973
Pf3D7_08_v3	258180	258693	514	76.24	12.3507	2.42253	11.0281			PF3D7_1441700	mitochondrial inner membrane protease ATP23, putative	2.31945
Pf3D7_05_v3	302227	302468	242	77.72	12.3102	2.42199	10.9881			PF3D7_1246100	delta-aminolevulinic acid synthetase	2.31937
Pf3D7_05_v3	566816	567193	378	68.87	11.5017	2.42194	10.2181			PF3D7_0908500	conserved Plasmodium protein, unknown function	2.31919
Pf3D7_07_v3	911002	911336	335	61.17	10.3049	2.42191	9.06537			PF3D7_1230600	RNA cytosine C(5)-methyltransferase, putative	2.3188
Pf3D7_06_v3	672499	672794	296	67.34	10.9501	2.42189	9.68097			PF3D7_1321700	splicing factor 1	2.31719
Pf3D7_10_v3	1424922	1425555	634	89.16	13.9644	2.42174	12.5771			PF3D7_1429300	CPW-WPC family protein	2.31714
Pf3D7_05_v3	758638	758896	259	62.72	10.1712	2.4213	8.93483			PF3D7_0403900	SET domain protein, putative	2.3171
Pf3D7_03_v3	771493	771816	324	70.82	11.6627	2.42122	10.3699			PF3D7_1142600	60S ribosomal protein L35ae, putative	2.31693
Pf3D7_13_v3	1499352	1499953	602	61.11	10.0829	2.42082	8.84975			PF3D7_0918900	gamma-glutamylcysteine synthetase	2.31661
Pf3D7_09_v3	1294959	1295240	282	64.97	10.6084	2.42035	9.3538			PF3D7_1360000	ATP synthase-associated protein, putative	2.31626
Pf3D7_07_v3	179970	180200	231	65.8	10.7406	2.42018	9.48117			PF3D7_1440100	cohesin complex subunit, putative	2.3161
Pf3D7_01_v3	181567	181805	239	68.16	11.0215	2.42011	9.75157			PF3D7_0518600	WD repeat-containing protein 26, putative	2.31498
Pf3D7_09_v3	1108794	1109069	276	68.76	11.3998	2.42001	10.121			PF3D7_0612600	cytoplasmic tRNA 2-thiolation protein 1, putative	2.31481
Pf3D7_06_v3	551043	551554	512	68.95	11.5352	2.41978	10.251			PF3D7_1013200	conserved Plasmodium protein, unknown function	2.31477
Pf3D7_14_v3	948385	948850	466	72.09	11.6885	2.41977	10.3924			PF3D7_0614500	60S ribosomal protein L19	2.31446
Pf3D7_09_v3	1049609	1049874	266	68.14	11.0092	2.41963	9.73941			PF3D7_1400500	rifin	2.3143
Pf3D7_08_v3	250042	250280	239	63.37	10.2716	2.41906	9.02966			PF3D7_1221000	histone-lysine N-methyltransferase, H3 lysine-4 specific	2.31425
Pf3D7_14_v3	363742	364013	272	70.87	11.5164	2.41905	10.2279			PF3D7_0720900	tetratricopeptide repeat protein, putative	2.31383
Pf3D7_13_v3	2743867	2744095	229	61.9	10.1253	2.41887	8.8891			PF3D7_1417300	cysteine protease ATG4, putative	2.31291
Pf3D7_10_v3	179424	179827	404	74.99	12.3198	2.41884	11.0008			PF3D7_1340600	RNA lariat debranching enzyme, putative	2.31136
Pf3D7_10_v3	254213	255598	1386	69.83	11.9023	2.41858	10.6031			PF3D7_1426700	phosphoenolpyruvate carboxylase	2.31131
Pf3D7_11_v3	524588	525497	910	72.63	12.008	2.41824	10.7019			PF3D7_0614900	conserved Plasmodium membrane protein, unknown function	2.31121
Pf3D7_13_v3	1646424	1647128	705	56.47	9.59494	2.41814	8.38334			PF3D7_0217600	conserved Plasmodium protein, unknown function	2.31044
Pf3D7_13_v3	1024749	1025049	301	77.75	12.5333	2.41756	11.2039			PF3D7_0302500	cytoadherence linked asexual protein 3.1	2.31027
[truncated: 2,097 more rows]

## Sheet: Troph_24HPI
Peaks										Target Genes
chr	start	end	length	pileup	negativeLOG10(pvalue)	fold_enrichment	negativeLOG10(qvalue)			Gene	Description	FoldEnrichment
Pf3D7_13_v3	1204034	1207352	3319	248.59	283.102	29.9209	278.883			PF3D7_1328500	alpha/beta-hydrolase, putative	29.9209
Pf3D7_12_v3	831106	832177	1072	77.7	51.9677	8.88741	48.7328			PF3D7_1220900	heterochromatin protein 1	8.88741
Pf3D7_12_v3	887816	888209	394	69.48	35.7807	6.28211	32.6761			PF3D7_1222400	AP2 domain transcription factor	6.28211
Pf3D7_07_v3	326625	326949	325	44.85	22.489	5.58215	19.761			PF3D7_0620700	DnaJ protein, putative	5.5398
Pf3D7_06_v3	861597	861889	293	89.28	40.8259	5.5398	37.7308			PF3D7_0621000	conserved Plasmodium protein, unknown function	5.5398
Pf3D7_14_v3	3123248	3123661	414	69.86	28.1132	4.87403	25.1257			PF3D7_1475900	KELT protein	4.87403
Pf3D7_06_v3	748354	748807	454	36.65	16.6105	4.81013	14.0919			PF3D7_0617800	histone H2A	4.81013
Pf3D7_06_v3	444688	445193	506	37.64	16.0707	4.625	13.5493			PF3D7_0610400	histone H3	4.625
Pf3D7_13_v3	2702849	2703358	510	37.09	15.851	4.51535	13.3843			PF3D7_0610500	peptidyl-tRNA hydrolase PTRHD1, putative	4.625
Pf3D7_14_v3	227695	228071	377	67.61	24.8693	4.42943	21.9853			PF3D7_1367800	secreted ookinete protein, putative	4.51535
Pf3D7_07_v3	1318887	1319272	386	52.49	21.0687	4.42137	18.4332			PF3D7_1406300	glycerophosphodiester phosphodiesterase	4.42943
Pf3D7_13_v3	1576799	1577129	331	41.68	16.8533	4.37554	14.3208			PF3D7_0730800	Plasmodium exported protein, unknown function	4.42137
Pf3D7_07_v3	670701	670979	279	49.12	18.9449	4.32311	16.328			PF3D7_0526600	conserved Plasmodium protein, unknown function	4.22122
Pf3D7_05_v3	1110476	1111427	952	30.37	12.5292	4.22122	10.2127			PF3D7_0418000	conserved Plasmodium protein, unknown function	4.21821
Pf3D7_04_v3	808312	808624	313	36.79	14.4676	4.21821	12.0283			PF3D7_1016900	early transcribed membrane protein 10.3	4.01504
Pf3D7_05_v3	1151127	1151417	291	113.4	39.0246	4.21514	35.9364			PF3D7_1337700	phosphoinositide-binding protein PH2	4.01231
Pf3D7_14_v3	782020	782436	417	41.18	15.6764	4.16537	13.1722			PF3D7_1431400	surface-related antigen SRA	3.95906
Pf3D7_07_v3	1087407	1090337	2931	100.7	35.6043	4.11629	32.6817			PF3D7_1305700	conserved Plasmodium protein, unknown function	3.88979
Pf3D7_05_v3	1104128	1104858	731	30.6	13.1393	4.09646	10.9538			PF3D7_1305800	conserved Plasmodium protein, unknown function	3.88979
Pf3D7_03_v3	368494	368731	238	34.91	12.9513	4.03593	10.5719			PF3D7_0309500	asparagine synthetase [glutamine-hydrolyzing], putative	3.82116
Pf3D7_07_v3	111974	112217	244	31.68	11.9962	4.02056	9.67008			PF3D7_1015600	heat shock protein 60	3.82102
Pf3D7_10_v3	682223	682500	278	28.83	11.2103	4.01504	8.93931			PF3D7_0514300	aspartate--tRNA ligase, putative	3.81869
Pf3D7_13_v3	1523986	1524302	317	43.24	15.4791	4.01231	12.9865			PF3D7_0930300	merozoite surface protein 1	3.80613
Pf3D7_14_v3	1236788	1237058	271	44.17	15.4975	3.95906	12.9804			PF3D7_0924000	patatin-like phospholipase, putative	3.78907
Pf3D7_07_v3	327760	328041	282	67.63	22.5245	3.95763	19.7683			PF3D7_1409900	cytidine diphosphate-diacylglycerol synthase	3.74372
Pf3D7_13_v3	2783049	2783323	275	111.26	35.1181	3.90657	32.0779			PF3D7_0410000	erythrocyte vesicle protein 1	3.70783
Pf3D7_07_v3	1083529	1085871	2343	89.06	31.6105	3.90106	28.8714			PF3D7_0722400	Obg-like ATPase 1, putative	3.70416
Pf3D7_13_v3	277142	277413	272	40.25	14.1445	3.88979	11.7268			PF3D7_0704600	HECT-type E3 ubiquitin ligase UT	3.69913
Pf3D7_14_v3	779285	779570	286	78.53	25.0282	3.88835	22.2147			PF3D7_1036400	liver stage antigen 1	3.68238
Pf3D7_03_v3	531778	532085	308	55.46	18.656	3.88344	16.0298			PF3D7_0212800	multidrug efflux pump, putative	3.67304
Pf3D7_11_v3	6364	6877	514	39.73	14.2341	3.83234	11.8767			PF3D7_0207400	serine repeat antigen 7	3.67055
Pf3D7_10_v3	6350	7484	1135	36.96	13.6648	3.83073	11.3692			PF3D7_1023100	dynein heavy chain, putative	3.66182
Pf3D7_03_v3	405170	405435	266	34.89	12.1949	3.82116	9.85995			PF3D7_0808600	erythrocyte membrane protein 1, PfEMP1	3.658
Pf3D7_10_v3	628311	628628	318	29.01	10.6914	3.82102	8.469			PF3D7_1464900	ATP-dependent zinc metalloprotease FTSH, putative	3.64848
Pf3D7_05_v3	603853	604138	286	31.62	11.3777	3.81869	9.11068			PF3D7_0632500	erythrocyte membrane protein 1, PfEMP1	3.61021
Pf3D7_09_v3	1203923	1204163	241	28.93	10.4473	3.80613	8.21519			PF3D7_1235000	PIH1 domain-containing protein, putative	3.60517
Pf3D7_09_v3	975935	976212	278	29.15	10.5936	3.78907	8.36754			PF3D7_1345600	inner membrane complex protein	3.60516
Pf3D7_10_v3	5131	6013	883	33.93	11.8954	3.7657	9.60578			PF3D7_0411400	DEAD box ATP-dependent RNA helicase, putative	3.57148
Pf3D7_14_v3	391101	391365	265	28.71	10.4645	3.74372	8.27718			PF3D7_0708500	heat shock protein 86 family protein	3.57084
Pf3D7_05_v3	1289101	1296208	7108	85.66	28.2584	3.72368	25.563			PF3D7_0712900	erythrocyte membrane protein 1, PfEMP1	3.55927
Pf3D7_04_v3	469104	469382	279	53.54	16.753	3.70783	14.1864			PF3D7_1241700	replication factor C subunit 4, putative	3.55349
Pf3D7_07_v3	955249	955608	360	29.61	10.4719	3.70416	8.2678			PF3D7_1230300	subpellicular microtubule protein 2, putative	3.54518
Pf3D7_07_v3	217552	217958	407	38.32	12.6836	3.69913	10.3224			PF3D7_1230400	ATP-dependent protease subunit ClpQ	3.54518
Pf3D7_10_v3	1436701	1439035	2335	59.05	17.89	3.68238	15.3045			PF3D7_1369700	U2 small nuclear ribonucleoprotein A', putative	3.5408
Pf3D7_02_v3	528944	529413	470	28.13	9.90692	3.67304	7.73103			PF3D7_1035400	merozoite surface protein 3	3.52741
Pf3D7_02_v3	296888	297353	466	26.95	9.66495	3.67055	7.51867			PF3D7_1200400	erythrocyte membrane protein 1, PfEMP1	3.52482
Pf3D7_10_v3	974271	974611	341	30.3	10.3604	3.66182	8.14718			PF3D7_1137100	ribosomal protein S9, mitochondrial, putative	3.52453
Pf3D7_08_v3	436311	436521	211	50.5	14.2386	3.658	11.7933			PF3D7_0210300	monocarboxylate transporter, putative	3.50854
Pf3D7_14_v3	2631517	2631965	449	26.62	9.44455	3.64848	7.30934			PF3D7_0802300	periodic tryptophan protein 2, putative	3.50563
Pf3D7_14_v3	780835	781101	267	72.37	21.6244	3.64838	18.8873			PF3D7_1453500	NAD(P) transhydrogenase, putative	3.50461
Pf3D7_08_v3	5116	6384	1269	38.3	13.669	3.63138	11.4301			PF3D7_0527600	conserved Plasmodium protein, unknown function	3.4933
Pf3D7_07_v3	328926	329187	262	29.51	10.1369	3.6192	7.94989			PF3D7_0222800	stevor	3.49013
Pf3D7_06_v3	1356083	1356292	210	50.38	14.4993	3.61021	12.0896			PF3D7_1107400	DNA repair protein RAD51	3.48974
Pf3D7_12_v3	1460482	1460759	278	25.79	9.0846	3.60517	6.96839			PF3D7_0806600	kinesin-like protein, putative	3.47996
Pf3D7_13_v3	1827313	1827563	251	25.79	9.03058	3.60516	6.91049			PF3D7_0509400	RNA polymerase I	3.4733
Pf3D7_12_v3	2113633	2113924	292	32.7	10.891	3.59914	8.66151			PF3D7_1364300	pre-mRNA-splicing factor ATP-dependent RNA helicase PRP16	3.47126
Pf3D7_14_v3	779910	780201	292	63.53	18.9723	3.58568	16.3256			PF3D7_0403100	regulator of chromosome condensation, putative	3.47014
Pf3D7_04_v3	517607	518343	737	48.6	14.8382	3.57148	12.3825			PF3D7_1026800	40S ribosomal protein S2	3.46701
Pf3D7_07_v3	385647	386003	357	31.18	10.4031	3.57084	8.1987			PF3D7_0416100	glutamyl-tRNA(Gln) amidotransferase subunit A	3.46493
Pf3D7_07_v3	595803	596037	235	43.16	12.8083	3.55927	10.4152			PF3D7_1354300	large subunit rRNA methyltransferase, putative	3.46411
Pf3D7_12_v3	1778520	1778766	247	28.38	9.55311	3.55349	7.39828			PF3D7_1334600	MSP7-like protein	3.46218
Pf3D7_12_v3	1251929	1252263	335	25.36	8.78632	3.54518	6.69356			PF3D7_0833500	erythrocyte membrane protein 1, PfEMP1	3.45431
Pf3D7_13_v3	2780252	2780533	282	122.96	34.377	3.5408	31.3583			PF3D7_1446500	nucleoporin NUP313, putative	3.44149
Pf3D7_10_v3	1404346	1404861	516	27.97	9.36782	3.52741	7.24085			PF3D7_1345700	isocitrate dehydrogenase [NADP], mitochondrial	3.43813
Pf3D7_12_v3	38102	39006	905	34.87	11.0718	3.52482	8.83062			PF3D7_1430300	acid phosphatase, putative	3.43606
Pf3D7_11_v3	1461193	1461551	359	28.43	9.39528	3.52453	7.24833			PF3D7_0605100	KH domain-containing protein, putative	3.42852
Pf3D7_02_v3	423108	423361	254	25.07	8.54453	3.50854	6.46253			PF3D7_1355500	serine/threonine protein phosphatase 5	3.42196
Pf3D7_08_v3	169553	169817	265	25.74	8.81522	3.50563	6.73664			PF3D7_1430800	PhIL1 interacting protein PIP3	3.42067
Pf3D7_14_v3	2195896	2196226	331	28.37	9.48135	3.50461	7.34637			PF3D7_1430700	NADP-specific glutamate dehydrogenase	3.42067
Pf3D7_09_v3	1204465	1204759	295	26.38	8.97922	3.49553	6.88863			PF3D7_1350000	conserved Plasmodium protein, unknown function	3.41362
Pf3D7_05_v3	1150127	1150407	281	94.64	26.4575	3.4933	23.5968			PF3D7_1350100	lysine--tRNA ligase	3.41362
Pf3D7_02_v3	899871	900388	518	26.08	9.13796	3.49013	7.08436			PF3D7_0925300	proline--tRNA ligase, putative	3.41183
Pf3D7_11_v3	317817	318310	494	24.93	8.49514	3.48974	6.42404			PF3D7_0925400	protein phosphatase-beta	3.41183
Pf3D7_13_v3	2914553	2916634	2082	32.72	10.8198	3.48854	8.64793			PF3D7_0532100	early transcribed membrane protein 5	3.40656
Pf3D7_06_v3	860927	861187	261	99.26	27.4567	3.48742	24.5521			PF3D7_1341300	60S ribosomal protein L18-2, putative	3.40134
Pf3D7_07_v3	111381	111651	271	76.9	21.3144	3.48492	18.5549			PF3D7_1456700	conserved Plasmodium protein, unknown function	3.40017
Pf3D7_08_v3	351692	351917	226	27.02	8.94646	3.47996	6.8402			PF3D7_0902800	serine repeat antigen 9	3.3955
Pf3D7_14_v3	3239293	3239561	269	30.37	9.74155	3.47929	7.56503			PF3D7_1235400	tetQ family GTPase, putative	3.39029
Pf3D7_05_v3	391630	391962	333	28.55	9.28786	3.4733	7.163			PF3D7_0906500	arginase	3.36957
Pf3D7_13_v3	2580847	2581126	280	24.86	8.43664	3.47126	6.37567			PF3D7_1116700	dipeptidyl aminopeptidase 1	3.36169
Pf3D7_04_v3	174721	175024	304	104.92	29.0456	3.47014	26.1355			PF3D7_1117400	conserved Plasmodium protein, unknown function	3.36158
Pf3D7_10_v3	1123344	1123950	607	25.01	8.62572	3.46701	6.57025			PF3D7_1439400	cytochrome b-c1 complex subunit Rieske, putative	3.35834
Pf3D7_04_v3	707352	707681	330	30.08	9.78296	3.46493	7.62648			PF3D7_1446900	glutaminyl-peptide cyclotransferase, putative	3.35461
Pf3D7_13_v3	2167160	2167429	270	24.74	8.41066	3.46411	6.35251			PF3D7_0109000	photosensitized INA-labeled protein PHIL1	3.3451
Pf3D7_13_v3	1409312	1409599	288	26.59	8.90473	3.46218	6.81929			PF3D7_0206500	conserved Plasmodium protein, unknown function	3.34391
Pf3D7_08_v3	1438036	1438239	204	47.34	12.9211	3.45431	10.5605			PF3D7_0808700	erythrocyte membrane protein 1, PfEMP1	3.33237
Pf3D7_14_v3	1911267	1911920	654	25.34	8.62476	3.44149	6.58234			PF3D7_1342600	myosin A	3.32836
Pf3D7_13_v3	1828484	1828839	356	25.99	8.64756	3.43813	6.57255			PF3D7_0719300	actin-related protein ARP6	3.3169
Pf3D7_14_v3	1193433	1193967	535	31.97	10.4309	3.43606	8.30273			PF3D7_0600600	erythrocyte membrane protein 1 (PfEMP1), exon 2	3.31636
Pf3D7_06_v3	218299	218829	531	26.12	9.05032	3.42852	7.01714			PF3D7_1103400	iron-sulfur cluster assembly protein SufD	3.31576
Pf3D7_13_v3	2197774	2198085	312	25.1	8.43572	3.42196	6.39168			PF3D7_1108500	succinate--CoA ligase [ADP-forming] subunit alpha, putative	3.30036
Pf3D7_14_v3	1212404	1212780	377	24.73	8.26246	3.42067	6.21553			PF3D7_0530300	PhIL1-interacting candidate PIC6	3.29463
Pf3D7_01_v3	473991	474434	444	69.65	19.6568	3.41705	17.023			PF3D7_0937700	rifin	3.28535
Pf3D7_13_v3	2005971	2006394	424	24.37	8.10329	3.41362	6.06127			PF3D7_1235600	serine hydroxymethyltransferase	3.28535
Pf3D7_14_v3	1546137	1546410	274	114.03	30.4573	3.41207	27.4851			PF3D7_0207600	serine repeat antigen 5	3.28198
Pf3D7_09_v3	1021893	1022380	488	27.49	8.86376	3.41183	6.76684			PF3D7_0909500	subpellicular microtubule protein 1, putative	3.26995
Pf3D7_05_v3	1301321	1301800	480	28.2	9.16605	3.40656	7.09586			PF3D7_0725300	WD repeat-containing protein, putative	3.269
Pf3D7_13_v3	1637542	1637758	217	24.3	8.01351	3.40134	5.97398			PF3D7_1401100	DnaJ protein, putative	3.26301
Pf3D7_14_v3	2323995	2324377	383	26.91	8.66693	3.40017	6.58404			PF3D7_1302000	EMP1-trafficking protein	3.26191
Pf3D7_09_v3	121616	122048	433	24.23	7.97887	3.3955	5.94165			PF3D7_0826100	HECT-like E3 ubiquitin ligase, putative	3.25263
Pf3D7_12_v3	2112789	2113057	269	92.73	24.9995	3.39076	22.1803			PF3D7_0732000	stevor	3.25132
Pf3D7_12_v3	1478711	1478977	267	42	12.1633	3.39029	9.87296			PF3D7_1325200	lactate dehydrogenase, putative	3.24975
Pf3D7_14_v3	3221294	3221548	255	27.25	8.72293	3.39002	6.65			PF3D7_1116800	heat shock protein 101	3.24859
Pf3D7_05_v3	451239	451537	299	128.15	34.1346	3.37742	31.1549			PF3D7_0505500	DNA mismatch repair protein MSH6, putative	3.24462
Pf3D7_09_v3	318297	318520	224	27.03	8.59641	3.36957	6.5181			PF3D7_0308900	splicing factor 3B subunit 1, putative	3.23973
Pf3D7_13_v3	2917546	2917840	295	37.03	11.1626	3.36237	8.90971			PF3D7_1404700	cysteine-rich small secreted protein CSS, putative	3.2339
Pf3D7_11_v3	630943	631391	449	26.39	8.40307	3.36169	6.35395			PF3D7_1456800	V-type H(+)-translocating pyrophosphatase, putative	3.22709
Pf3D7_11_v3	664917	665316	400	28.48	8.98644	3.36158	6.88254			PF3D7_0505000	MMS19-like protein, putative	3.22646
Pf3D7_14_v3	1600986	1601749	764	24.69	8.10816	3.35834	6.08526			PF3D7_0711700	erythrocyte membrane protein 1, PfEMP1	3.22517
Pf3D7_14_v3	1924408	1924629	222	25.27	8.17054	3.35461	6.13231			PF3D7_1467400	50S ribosomal protein L22, apicoplast, putative	3.22274
Pf3D7_07_v3	1086152	1086955	804	57.21	16.3973	3.34773	13.915			PF3D7_1467500	DNA/RNA-binding protein KIN17, putative	3.22274
Pf3D7_01_v3	363436	363861	426	23.86	7.81565	3.3451	5.80459			PF3D7_1200200	rifin	3.22064
Pf3D7_02_v3	265304	265531	228	26.27	8.3674	3.34391	6.31222			PF3D7_1221400	inner membrane complex protein 1h, putative	3.21809
Pf3D7_08_v3	441294	441498	205	52.15	12.9703	3.33237	10.6518			PF3D7_1477300	Plasmodium exported protein (PHIST), unknown function	3.2163
Pf3D7_13_v3	1674295	1675192	898	27.33	8.96641	3.32836	6.91369			PF3D7_1303900	GINS complex subunit Psf3, putative	3.2152
Pf3D7_10_v3	24968	25746	779	30.66	9.46804	3.31793	7.36781			PF3D7_0628100	HECT domain-containing protein 1, putative	3.21245
Pf3D7_07_v3	844459	844895	437	23.73	7.7537	3.3169	5.76415			PF3D7_1346100	protein transport protein SEC61 subunit alpha	3.21217
Pf3D7_06_v3	29877	30220	344	24.98	8.07018	3.31636	6.05063			PF3D7_1437200	ribonucleoside-diphosphate reductase large subunit, putative	3.20803
Pf3D7_11_v3	144754	145042	289	39.77	11.5839	3.31576	9.29602			PF3D7_0108300	conserved Plasmodium protein, unknown function	3.20323
Pf3D7_07_v3	671557	671832	276	105.1	27.2051	3.31021	24.3306			PF3D7_0513100	conserved protein, unknown function	3.19549
Pf3D7_14_v3	3223461	3223766	306	23.78	7.70152	3.31019	5.70553			PF3D7_0517300	serine/arginine-rich splicing factor 1	3.19537
Pf3D7_11_v3	367987	368841	855	28.24	8.77008	3.30036	6.69195			PF3D7_1237100	conserved Plasmodium protein, unknown function	3.19534
Pf3D7_02_v3	54369	54581	213	27.38	8.25649	3.29894	6.20926			PF3D7_0924500	conserved Plasmodium membrane protein, unknown function	3.19513
Pf3D7_05_v3	1236086	1236380	295	27.14	8.50681	3.29463	6.46163			PF3D7_0712400	erythrocyte membrane protein 1, PfEMP1	3.19349
Pf3D7_09_v3	1492979	1493224	246	65.95	16.988	3.28535	14.4464			PF3D7_0100200	rifin	3.19227
Pf3D7_12_v3	1484717	1485007	291	24.47	7.74877	3.28535	5.74404			PF3D7_1401000	GBPH protein	3.19056
Pf3D7_02_v3	306600	306829	230	49.73	13.4073	3.28198	10.9783			PF3D7_0606100	RNA-binding protein, putative	3.18806
Pf3D7_11_v3	1927819	1928146	328	48.61	13.3678	3.27417	10.9708			PF3D7_1038400	gametocyte-specific protein	3.18779
Pf3D7_09_v3	430727	431163	437	44.53	12.6055	3.26995	10.3083			PF3D7_0617400	erythrocyte membrane protein 1, PfEMP1	3.18662
Pf3D7_07_v3	1072377	1072647	271	26.19	8.03838	3.269	6.01211			PF3D7_0400500	rifin	3.18548
Pf3D7_14_v3	40097	40398	302	25.09	7.89167	3.26301	5.88369			PF3D7_1149000	antigen 332, DBL-like protein	3.18502
Pf3D7_13_v3	113093	113467	375	36.56	10.4609	3.26191	8.24348			PF3D7_1444800	fructose-bisphosphate aldolase	3.18311
Pf3D7_01_v3	513808	514274	467	23.19	7.4077	3.25516	5.43482			PF3D7_1342400	casein kinase II beta chain	3.18182
Pf3D7_08_v3	1137049	1137286	238	23.56	7.3651	3.25263	5.38302			PF3D7_1317200	AP2 domain transcription factor AP2-FG, putative	3.16665
Pf3D7_07_v3	1386169	1386519	351	23.46	7.49409	3.25132	5.5214			PF3D7_0903700	alpha tubulin 1	3.16423
Pf3D7_13_v3	1047972	1048330	359	26.73	8.09087	3.24975	6.05143			PF3D7_1135100	protein phosphatase PPM8, putative	3.15859
Pf3D7_11_v3	636534	637198	665	25.15	8.28619	3.24859	6.31013			PF3D7_0107500	Niemann-Pick type C1-related protein	3.15562
Pf3D7_05_v3	240209	240820	612	24.27	7.71951	3.24462	5.73704			PF3D7_1029800	heptatricopeptide repeat and RAP domain-containing protein, putative	3.15561
Pf3D7_10_v3	1682476	1683504	1029	36.93	10.6449	3.24005	8.43752			PF3D7_1145400	dynamin-like protein	3.15381
Pf3D7_07_v3	1317962	1318248	287	93.02	23.7844	3.2399	20.9919			PF3D7_0425700	rifin	3.15337
Pf3D7_03_v3	380787	381319	533	23.27	7.51989	3.23973	5.5617			PF3D7_1312600	2-oxoisovalerate dehydrogenase subunit alpha, mitochondrial, putative	3.15228
Pf3D7_14_v3	162396	162791	396	52.46	13.8466	3.2339	11.3887			PF3D7_1221200	conserved Plasmodium protein, unknown function	3.14979
Pf3D7_11_v3	5274	6151	878	34.82	9.94515	3.2289	7.7703			PF3D7_1208900	protein phosphatase PPM11, putative	3.14756
Pf3D7_14_v3	2330527	2330826	300	23.58	7.45692	3.22709	5.49019			PF3D7_1466400	AP2 domain transcription factor AP2-EXP	3.14635
Pf3D7_05_v3	212206	212421	216	28.39	8.32645	3.22646	6.25577			PF3D7_0703500	erythrocyte membrane-associated antigen	3.14586
Pf3D7_07_v3	515607	515944	338	41.72	10.8047	3.22517	8.58878			PF3D7_0303700	lipoamide acyltransferase component of branched-chain alpha-keto acid dehydrogenase complex	3.14312
Pf3D7_14_v3	2755192	2755458	267	23.58	7.37297	3.22274	5.40884			PF3D7_0303800	IBR domain protein, putative	3.14312
Pf3D7_03_v3	531108	531379	272	71.41	18.401	3.22243	15.7667			PF3D7_0514100	ATP-dependent DNA helicase UvrD	3.14122
Pf3D7_12_v3	26804	27155	352	49.21	12.5824	3.22064	10.2406			PF3D7_0800200	erythrocyte membrane protein 1, PfEMP1	3.14003
Pf3D7_12_v3	858301	858748	448	22.99	7.31391	3.21809	5.36555			PF3D7_1212800	succinate dehydrogenase [ubiquinone] iron-sulfur subunit, mitochondrial	3.13926
Pf3D7_14_v3	3179511	3179738	228	23.17	7.21816	3.2163	5.25537			PF3D7_1021600	deoxyribose-phosphate aldolase, putative	3.13924
Pf3D7_13_v3	215695	215911	217	26.18	7.89258	3.2152	5.8733			PF3D7_1021500	ATP-dependent RNA helicase ROK1, putative	3.13924
Pf3D7_06_v3	1130552	1130758	207	23.68	7.2921	3.21245	5.32483			PF3D7_0608100	conserved Plasmodium protein, unknown function	3.13813
Pf3D7_13_v3	1844324	1844870	547	22.87	7.44973	3.21217	5.51258			PF3D7_0419600	ran-specific GTPase-activating protein 1, putative	3.13721
Pf3D7_05_v3	1102726	1103333	608	22.96	7.15537	3.21132	5.1957			PF3D7_0626800	pyruvate kinase	3.13492
Pf3D7_14_v3	1507383	1507649	267	29.34	8.64842	3.20803	6.57271			PF3D7_0402600	stevor	3.12932
Pf3D7_06_v3	1314485	1315254	770	29.6	8.62959	3.2044	6.57249			PF3D7_1250600	translation initiation factor eIF-2B subunit beta, putative	3.12844
Pf3D7_01_v3	341215	341602	388	27.96	8.25352	3.20323	6.20896			PF3D7_0601900	conserved Plasmodium protein, unknown function	3.12701
Pf3D7_12_v3	2265707	2266776	1070	43.84	12.2829	3.19716	10.0151			PF3D7_1329000	DNA-directed RNA polymerase III subunit RPC1, putative	3.12529
Pf3D7_05_v3	557085	557399	315	24	7.41526	3.19549	5.44631			PF3D7_1466200	homeodomain-like protein HDP1	3.12254
Pf3D7_05_v3	725314	725713	400	25.34	7.73429	3.19537	5.74517			PF3D7_1328100	proteasome subunit beta type-7, putative	3.12103
Pf3D7_12_v3	1541103	1541388	286	22.98	7.13062	3.19534	5.17826			PF3D7_0104200	StAR-related lipid transfer protein	3.11869
Pf3D7_09_v3	996637	997037	401	46.14	12.5736	3.19513	10.2716			PF3D7_1235200	V-type K+-independent H+-translocating inorganic pyrophosphatase	3.11757
Pf3D7_04_v3	573234	573471	238	108.09	24.9862	3.195	22.1483			PF3D7_0911900	falstatin	3.11316
Pf3D7_07_v3	558132	558390	259	22.75	7.06065	3.19349	5.10989			PF3D7_0421100	erythrocyte membrane protein 1, PfEMP1	3.11042
Pf3D7_14_v3	3124806	3125116	311	29.74	8.70244	3.19279	6.62538			PF3D7_0221400	stevor	3.10873
Pf3D7_01_v3	39419	39646	228	53.88	13.0455	3.19227	10.7014			PF3D7_1020300	cytoplasmic dynein intermediate chain, putative	3.10313
Pf3D7_14_v3	34651	35382	732	30.8	8.68029	3.19056	6.5788			PF3D7_0602400	elongation factor G	3.1026
Pf3D7_06_v3	258705	258923	219	22.69	7.05141	3.18806	5.10405			PF3D7_0804500	conserved Plasmodium membrane protein, unknown function	3.10252
Pf3D7_10_v3	1522501	1523204	704	28.37	8.43987	3.18779	6.43353			PF3D7_1429800	coatomer subunit beta, putative	3.10173
Pf3D7_06_v3	726787	726990	204	23.91	7.28081	3.18662	5.31367			PF3D7_1429900	ADP-dependent DNA helicase RecQ	3.10173
Pf3D7_04_v3	60233	60448	216	73.19	16.5239	3.18548	13.9952			PF3D7_1233700	homocysteine S-methyltransferase, putative	3.10079
Pf3D7_11_v3	1958876	1959220	345	23.03	7.18008	3.18502	5.2314			PF3D7_1233600	asparagine and aspartate rich protein 1	3.10079
Pf3D7_14_v3	1844063	1845156	1094	28.68	7.83867	3.18311	5.82825			PF3D7_0827900	protein disulfide-isomerase	3.09983
Pf3D7_13_v3	1667650	1667983	334	27.74	8.49436	3.18182	6.47404			PF3D7_0818200	14-3-3 protein	3.09479
Pf3D7_04_v3	1095720	1096817	1098	22.71	7.0748	3.17852	5.13391			PF3D7_1025400	conserved Plasmodium membrane protein, unknown function	3.09119
Pf3D7_10_v3	1527412	1527951	540	22.67	7.01964	3.17646	5.07812			PF3D7_1200600	erythrocyte membrane protein 1, PfEMP1	3.09035
Pf3D7_01_v3	479413	480209	797	77.92	20.6845	3.16974	18.1266			PF3D7_1447000	40S ribosomal protein S5	3.08887
Pf3D7_13_v3	725041	725305	265	30.02	8.68707	3.16665	6.61378			PF3D7_1302100	gamete antigen 27/25	3.08885
Pf3D7_09_v3	42364	42564	201	27.94	7.87862	3.16649	5.84091			PF3D7_1331100	DNA polymerase theta, putative	3.08754
Pf3D7_09_v3	176332	177434	1103	25.1	7.61806	3.16423	5.63455			PF3D7_1447800	calponin homology domain-containing protein, putative	3.08224
Pf3D7_12_v3	41459	41724	266	25.39	7.6168	3.16276	5.63168			PF3D7_0320900	histone H2A.Z	3.08133
Pf3D7_11_v3	1374634	1374981	348	23.19	7.11852	3.15859	5.17761			PF3D7_1027000	conserved Plasmodium protein, unknown function	3.08062
Pf3D7_05_v3	1107754	1108017	264	22.47	6.93078	3.15797	4.99752			PF3D7_1007700	AP2 domain transcription factor AP2-I	3.07585
Pf3D7_13_v3	2801810	2802161	352	49.47	12.9821	3.15672	10.6222			PF3D7_0715000	4-nitrophenylphosphatase	3.07529
Pf3D7_01_v3	307259	307719	461	24.15	7.45593	3.15562	5.49906			PF3D7_1246400	myosin A-tail interacting protein	3.07491
Pf3D7_10_v3	1212740	1213027	288	24.87	7.47311	3.15561	5.50342			PF3D7_0608900	conserved Plasmodium protein, unknown function	3.07483
Pf3D7_11_v3	1805051	1805414	364	38.05	10.2082	3.15381	8.00395			PF3D7_0608800	ornithine aminotransferase	3.07483
Pf3D7_04_v3	1152855	1153057	203	24.64	7.40079	3.15337	5.43103			PF3D7_1351600	glycerol kinase	3.07482
Pf3D7_13_v3	530428	530867	440	22.42	7.06304	3.15228	5.14345			PF3D7_0705400	DNA replication licensing factor MCM7	3.0746
Pf3D7_12_v3	849583	849787	205	25.52	7.38996	3.14979	5.39643			PF3D7_0223200	rifin	3.07438
Pf3D7_12_v3	418340	418588	249	22.64	6.91208	3.14756	4.97733			PF3D7_0223300	erythrocyte membrane protein 1 (PfEMP1), exon 2	3.07438
Pf3D7_14_v3	2716809	2717208	400	23.19	7.11986	3.14635	5.19235			PF3D7_0800400	rifin	3.07361
Pf3D7_07_v3	139110	139439	330	26.16	7.73913	3.14586	5.75026			PF3D7_1132700	50S ribosomal protein L2, putative	3.07046
Pf3D7_03_v3	192348	192556	209	23.75	7.07388	3.14312	5.12244			PF3D7_0413100	erythrocyte membrane protein 1, PfEMP1	3.06943
Pf3D7_05_v3	592160	592424	265	31.18	8.75736	3.14122	6.67822			PF3D7_0317300	nucleoporin NUP335, putative	3.06764
Pf3D7_08_v3	38468	38977	510	31.7	8.90421	3.14003	6.80587			PF3D7_0505100	trafficking protein particle complex subunit 8, putative	3.06608
Pf3D7_12_v3	566478	566746	269	22.33	6.82352	3.13926	4.89653			PF3D7_1237900	conserved Plasmodium protein, unknown function	3.06489
Pf3D7_10_v3	871128	871881	754	25.62	7.67015	3.13924	5.70019			PF3D7_0111000	kinesin-8B, putative	3.06434
Pf3D7_06_v3	340328	340893	566	23.6	7.41194	3.13813	5.4887			PF3D7_1119600	ATP-dependent zinc metalloprotease FTSH, putative	3.06402
Pf3D7_04_v3	871320	871552	233	25.67	7.50246	3.13721	5.51452			PF3D7_1310700	PhIL1-interacting candidate PIC5	3.06307
Pf3D7_06_v3	1080677	1081219	543	22.29	6.90899	3.13492	4.99113			PF3D7_0510200	peptidyl-prolyl cis-trans isomerase	3.06282
Pf3D7_06_v3	61911	62950	1040	50.17	12.8983	3.1343	10.5212			PF3D7_1122900	dynein heavy chain, putative	3.06225
Pf3D7_06_v3	1408288	1409713	1426	37.24	10.903	3.13299	8.77013			PF3D7_1355100	DNA replication licensing factor MCM6	3.06219
Pf3D7_04_v3	159430	159678	249	22.28	6.7755	3.12932	4.85483			PF3D7_0220000	liver stage antigen 3	3.06171
Pf3D7_12_v3	2263143	2263710	568	43.68	11.8647	3.12899	9.59146			PF3D7_0204600	5'-3' exonuclease, putative	3.05974
Pf3D7_12_v3	2071824	2072173	350	23.33	7.05018	3.12844	5.11466			PF3D7_0603200	mitochondrial chaperone BCS1, putative	3.0587
Pf3D7_06_v3	78600	78817	218	33.65	9.14972	3.12701	7.01915			PF3D7_1131800	oxysterol-binding protein, putative	3.05653
Pf3D7_04_v3	4934	5314	381	25.3	7.37513	3.12691	5.39241			PF3D7_0310200	phd finger protein, putative	3.05424
Pf3D7_03_v3	379304	379847	544	22.23	7.06275	3.12618	5.1624			PF3D7_1034400	flavoprotein subunit of succinate dehydrogenase	3.0534
Pf3D7_13_v3	1222519	1222817	299	22.43	6.91869	3.12529	5.01522			PF3D7_0610800	transketolase	3.05315
Pf3D7_14_v3	2701107	2701401	295	24.71	7.31859	3.12254	5.35717			PF3D7_1407100	rRNA 2'-O-methyltransferase fibrillarin, putative	3.05289
Pf3D7_13_v3	1184285	1184558	274	24.67	7.31158	3.12103	5.3528			PF3D7_1420000	splicing factor 3B subunit 4, putative	3.0518
Pf3D7_01_v3	182903	183140	238	22.45	6.88021	3.11869	4.97604			PF3D7_1337800	calcium-dependent protein kinase 5	3.05064
Pf3D7_12_v3	1464496	1465351	856	22.33	6.95798	3.11757	5.04952			PF3D7_1235700	ATP synthase subunit beta, mitochondrial	3.04721
Pf3D7_09_v3	538257	538485	229	22.68	6.85642	3.11316	4.94195			PF3D7_0729900	dynein heavy chain, putative	3.04621
Pf3D7_04_v3	156381	156871	491	26.75	7.60092	3.11122	5.59953			PF3D7_0600200	erythrocyte membrane protein 1, PfEMP1	3.04037
Pf3D7_04_v3	960371	960579	209	57.28	13.5195	3.11042	11.1325			PF3D7_0405400	pre-mRNA-processing-splicing factor 8, putative	3.04035
Pf3D7_02_v3	861088	861480	393	22.15	6.73952	3.10873	4.83269			PF3D7_0207800	serine repeat antigen 3	3.0375
Pf3D7_10_v3	821925	822153	229	33.04	8.89106	3.10313	6.78024			PF3D7_1362300	transmembrane and coiled-coil domain-containing protein 1, putative	3.03332
Pf3D7_06_v3	101984	102200	217	22.09	6.61152	3.1026	4.69613			PF3D7_1362200	RuvB-like helicase 3	3.03332
Pf3D7_08_v3	264460	264692	233	23.82	7.07554	3.10252	5.14074			PF3D7_1202600	nuclear export mediator factor NEMF, putative	3.03166
Pf3D7_14_v3	1174894	1175111	218	23.07	6.83062	3.10173	4.90145			PF3D7_0109100	LCCL domain-containing protein	3.03064
Pf3D7_12_v3	1401642	1401865	224	22.79	6.72385	3.10079	4.79655			PF3D7_1451800	sortilin	3.03032
Pf3D7_08_v3	1206804	1207197	394	30.04	8.45756	3.09983	6.40997			PF3D7_0818900	heat shock protein 70	3.02961
Pf3D7_10_v3	1545893	1546461	569	26.92	8.05414	3.09485	6.07821			PF3D7_1035700	duffy binding-like merozoite surface protein	3.02633
Pf3D7_08_v3	830922	831202	281	22	6.6434	3.09479	4.73699			PF3D7_0815200	importin subunit beta, putative	3.02588
Pf3D7_11_v3	143273	143535	263	118.11	27.3858	3.09391	24.4843			PF3D7_1012400	hypoxanthine-guanine phosphoribosyltransferase	3.02551
Pf3D7_14_v3	3171183	3171624	442	24.94	7.18147	3.09261	5.21686			PF3D7_1343600	UDP-N-acetylglucosamine pyrophosphorylase, putative	3.0246
Pf3D7_10_v3	1062273	1062579	307	22.05	6.65853	3.09119	4.75698			PF3D7_1343700	kelch protein K13	3.0246
Pf3D7_12_v3	51297	51950	654	22.21	6.89669	3.09035	5.00198			PF3D7_0821300	ATP-dependent RNA helicase DHX36, putative	3.02391
Pf3D7_14_v3	1930713	1931032	320	28.7	7.95084	3.08887	5.92942			PF3D7_0515700	glideosome-associated protein 40, putative	3.01773
Pf3D7_13_v3	121656	122316	661	23.01	7.14776	3.08885	5.25009			PF3D7_1024800	exported protein 3	3.01663
Pf3D7_12_v3	1715813	1716049	237	99.57	21.2588	3.08858	18.553			PF3D7_1451100	elongation factor 2	3.01613
Pf3D7_13_v3	1302643	1302895	253	21.96	6.64725	3.08754	4.74981			PF3D7_1455900	polyprenol reductase	3.01345
Pf3D7_13_v3	1575269	1575533	265	104.07	24.3647	3.08708	21.5509			PF3D7_0801000	Plasmodium exported protein (PHISTc)	3.01341
Pf3D7_14_v3	1947617	1947932	316	26	7.45337	3.08224	5.47873			PF3D7_1212700	eukaryotic translation initiation factor 3 subunit A, putative	3.01261
Pf3D7_03_v3	875701	875956	256	27.36	7.83903	3.08133	5.84477			PF3D7_0104100	protein E140, putative	3.0126
Pf3D7_10_v3	1130175	1130547	373	79.64	19.4894	3.08062	16.8676			PF3D7_0315600	zinc finger protein, putative	3.01111
Pf3D7_10_v3	302653	303578	926	25.16	7.59842	3.07585	5.66283			PF3D7_1458000	cysteine proteinase falcipain 1	3.01027
Pf3D7_07_v3	672620	672916	297	116	26.891	3.07529	24.0261			PF3D7_0216900	conserved Plasmodium protein, unknown function	3.00502
Pf3D7_12_v3	1932015	1932317	303	22.32	6.63035	3.07491	4.72653			PF3D7_1029600	adenosine deaminase	3.00246
Pf3D7_06_v3	362671	363854	1184	22.23	6.56032	3.07483	4.65437			PF3D7_0522600	magnesium transporter NIPA, putative	2.99987
Pf3D7_13_v3	2055885	2056652	768	21.85	6.68607	3.07482	4.7977			PF3D7_1041300	erythrocyte membrane protein 1, PfEMP1	2.99847
Pf3D7_07_v3	265706	266141	436	22.11	6.55845	3.0746	4.66113			PF3D7_0216000	DEAD/DEAH box helicase, putative	2.99647
Pf3D7_02_v3	908194	908744	551	34.83	9.10724	3.07438	6.98806			PF3D7_0314300	DER1-like protein	2.99503
Pf3D7_08_v3	53272	53490	219	26.64	7.27783	3.07361	5.33562			PF3D7_0314400	serine/threonine protein phosphatase 6, putative	2.99503
Pf3D7_06_v3	1140579	1141029	451	21.83	6.59282	3.07304	4.69961			PF3D7_0816600	chaperone protein ClpB1	2.99487
Pf3D7_11_v3	1269135	1269351	217	21.82	6.49018	3.07046	4.59054			PF3D7_1225800	ubiquitin-activating enzyme E1	2.99464
Pf3D7_04_v3	595864	596227	364	48.68	11.28	3.06943	9.07299			PF3D7_1238800	acyl-CoA synthetase	2.99422
Pf3D7_03_v3	703318	703576	259	29.06	7.98742	3.06764	5.9561			PF3D7_0712000	erythrocyte membrane protein 1, PfEMP1	2.99392
Pf3D7_05_v3	222791	223147	357	28.87	8.05717	3.06608	6.03323			PF3D7_0626300	3-oxoacyl-acyl-carrier protein synthase I/II	2.99162
Pf3D7_13_v3	6222	6777	556	43.03	10.6015	3.06545	8.37834			PF3D7_0207500	serine repeat antigen 6	2.98985
Pf3D7_12_v3	1578065	1578450	386	22.2	6.74877	3.06489	4.86863			PF3D7_1466100	protein phosphatase containing kelch-like domains	2.98364
Pf3D7_01_v3	423969	424292	324	21.77	6.51812	3.06434	4.62566			PF3D7_1249800	THO complex subunit 2, putative	2.9836
Pf3D7_11_v3	739793	740283	491	21.77	6.48357	3.06402	4.58918			PF3D7_1410200	CTP synthase	2.98355
Pf3D7_07_v3	140935	141262	328	21.77	6.58098	3.06368	4.69336			PF3D7_1113100	protein tyrosine phosphatase	2.98324
Pf3D7_13_v3	468361	468646	286	22.06	6.55637	3.06307	4.6608			PF3D7_0621700	RAP protein, putative	2.97862
Pf3D7_05_v3	439299	439671	373	21.82	6.57378	3.06282	4.68593			PF3D7_0624000	hexokinase	2.97761
Pf3D7_11_v3	884830	885047	218	26.01	7.36752	3.06225	5.40119			PF3D7_0624100	conserved protein, unknown function	2.97761
Pf3D7_13_v3	2188825	2189662	838	21.75	6.70774	3.06219	4.83018			PF3D7_0802100	AP2 domain transcription factor AP2-LT	2.97722
Pf3D7_02_v3	797644	798162	519	60.63	14.6655	3.06171	12.2296			PF3D7_0800300	erythrocyte membrane protein 1, PfEMP1	2.97521
Pf3D7_02_v3	203895	204109	215	22.49	6.5952	3.05974	4.68862			PF3D7_0826700	receptor for activated c kinase	2.97493
Pf3D7_06_v3	129815	130087	273	22.08	6.63887	3.0587	4.74854			PF3D7_0104400	4-hydroxy-3-methylbut-2-enyl diphosphate reductase	2.97197
Pf3D7_10_v3	1678407	1678614	208	24.74	7.05146	3.05732	5.10503			PF3D7_0525800	inner membrane complex protein 1g, putative	2.97144
Pf3D7_11_v3	1229336	1229548	213	23.66	6.83198	3.05653	4.90977			PF3D7_1435300	glutamate synthase [NADH], putative	2.97144
Pf3D7_03_v3	429477	429706	230	27.1	7.57662	3.05424	5.58609			PF3D7_0401200	rifin	2.97116
Pf3D7_10_v3	1367405	1367629	225	21.69	6.44251	3.0534	4.55283			PF3D7_1040700	rifin	2.9699
Pf3D7_06_v3	453839	454375	537	21.73	6.52141	3.05315	4.63674			PF3D7_1470500	cGMP-specific 3',5'-cyclic phosphodiesterase delta	2.96704
Pf3D7_14_v3	259539	259939	401	24.75	7.01325	3.05289	5.08685			PF3D7_1211900	non-SERCA-type Ca2+ -transporting P-ATPase	2.96666
Pf3D7_14_v3	829933	830388	456	22.22	6.65787	3.0518	4.77135			PF3D7_1318700	protein AAP4	2.96387
Pf3D7_12_v3	1465949	1466535	587	23.71	6.88613	3.05152	4.96047			PF3D7_1318800	translocation protein SEC63, putative	2.96387
Pf3D7_13_v3	1532052	1532420	369	27.11	7.61672	3.05064	5.63453			PF3D7_0919300	thioredoxin-like protein 1, putative	2.96294
Pf3D7_14_v3	778027	778243	217	27.56	7.62216	3.04962	5.6297			PF3D7_0823400	alpha/beta hydrolase, putative	2.96237
Pf3D7_12_v3	1487099	1488580	1482	21.88	6.88343	3.04721	5.02585			PF3D7_0823300	histone acetyltransferase GCN5	2.96237
Pf3D7_07_v3	1276936	1277147	212	22.01	6.43313	3.04621	4.53894			PF3D7_1228300	NIMA related kinase 1	2.96235
Pf3D7_08_v3	1436700	1437118	419	24.65	6.87918	3.04097	4.93982			PF3D7_0700500	rifin	2.96168
Pf3D7_03_v3	1003517	1004321	805	29.31	7.85634	3.04091	5.86581			PF3D7_0200100	erythrocyte membrane protein 1, PfEMP1	2.96138
Pf3D7_06_v3	7590	8009	420	37.12	9.42363	3.04037	7.31943			PF3D7_0627800	acetyl-CoA synthetase	2.96065
Pf3D7_04_v3	299682	299911	230	21.59	6.37681	3.04035	4.49283			PF3D7_1426700	phosphoenolpyruvate carboxylase	2.9584
Pf3D7_02_v3	316151	316449	299	25.67	7.29645	3.0375	5.34568			PF3D7_0408700	perforin-like protein 1	2.95777
Pf3D7_14_v3	2721187	2721414	228	21.56	6.40255	3.03565	4.52319			PF3D7_1111600	endonuclease/exonuclease/phosphatase family protein, putative	2.95776
Pf3D7_13_v3	2491491	2491771	281	24.75	7.01864	3.03332	5.08278			PF3D7_1234700	upregulated in late gametocytes ULG8	2.9558
Pf3D7_12_v3	149988	151314	1327	26.08	7.30542	3.03166	5.36191			PF3D7_0712800	erythrocyte membrane protein 1, PfEMP1	2.95435
Pf3D7_01_v3	368361	368800	440	21.59	6.35639	3.03064	4.4771			PF3D7_0212300	eukaryotic peptide chain release factor subunit 1, putative	2.95336
Pf3D7_14_v3	2125016	2125777	762	21.52	6.47977	3.03032	4.60992			PF3D7_0219200	40S ribosomal protein S30	2.95121
Pf3D7_08_v3	861441	861778	338	25.06	7.05977	3.02961	5.12767			PF3D7_0219100	saccharopine dehydrogenase, putative	2.95121
Pf3D7_10_v3	1414589	1414817	229	22.42	6.53084	3.02633	4.64356			PF3D7_0305900	conserved Plasmodium protein, unknown function	2.95068
Pf3D7_08_v3	716017	716221	205	26.35	7.18032	3.02588	5.21157			PF3D7_0306000	cytochrome b-c1 complex subunit 8, putative	2.95068
Pf3D7_10_v3	475373	475889	517	21.48	6.44207	3.02551	4.57291			PF3D7_0914700	major facilitator superfamily-related transporter, putative	2.95064
Pf3D7_12_v3	666808	667067	260	45.76	11.3922	3.02461	9.11114			PF3D7_1211700	DNA replication licensing factor MCM5, putative	2.94939
Pf3D7_13_v3	1724797	1725549	753	21.66	6.50174	3.0246	4.63334			PF3D7_0709100	Cg1 protein	2.94747
Pf3D7_08_v3	959806	960020	215	21.47	6.3314	3.02391	4.45593			PF3D7_1307500	conserved Plasmodium protein, unknown function	2.94433
Pf3D7_05_v3	653952	654409	458	21.42	6.27757	3.01773	4.40333			PF3D7_1307600	DNA-directed RNA polymerase subunit alpha, putative	2.94433
Pf3D7_10_v3	1038020	1038752	733	22.14	6.64396	3.01663	4.77986			PF3D7_0320400	oocyst capsule protein Cap380	2.94385
Pf3D7_14_v3	2091012	2091354	343	21.41	6.32585	3.01613	4.45589			PF3D7_1100100	erythrocyte membrane protein 1, PfEMP1	2.94298
Pf3D7_14_v3	2292354	2292557	204	26.86	7.20066	3.01345	5.22699			PF3D7_0927200	zinc finger protein, putative	2.94137
Pf3D7_08_v3	85433	85815	383	21.39	6.37192	3.01341	4.50709			PF3D7_0302100	serine/threonine protein kinase	2.94129
Pf3D7_12_v3	558552	559161	610	22.39	6.52236	3.01261	4.64364			PF3D7_0728100	anaphase-promoting complex subunit 1, putative	2.93758
Pf3D7_01_v3	178676	178885	210	21.39	6.2653	3.0126	4.39337			PF3D7_0520900	adenosylhomocysteinase	2.93376
Pf3D7_03_v3	635611	635979	369	22.72	6.54335	3.01111	4.65206			PF3D7_0520800	conserved protein, unknown function	2.93376
Pf3D7_14_v3	2388779	2388987	209	21.37	6.21179	3.01027	4.33814			PF3D7_1134800	coatomer subunit delta	2.92806
Pf3D7_08_v3	1285884	1286926	1043	26.26	7.55059	3.00915	5.6219			PF3D7_1213200	mediator of RNA polymerase II transcription subunit 18, putative	2.92602
Pf3D7_04_v3	296391	297594	1204	22.69	6.80278	3.00615	4.92595			PF3D7_1125300	DNA-directed RNA polymerase	2.92548
Pf3D7_02_v3	701895	702158	264	29.54	7.91439	3.00502	5.91266			PF3D7_0807900	tyrosine--tRNA ligase	2.92401
Pf3D7_03_v3	7534	10349	2816	40.54	9.64053	3.00466	7.55402			PF3D7_0808000	conserved Plasmodium protein, unknown function	2.92401
Pf3D7_09_v3	3841	4808	968	30.46	8.16549	3.00375	6.15028			PF3D7_0113300	Plasmodium exported protein (hyp1), unknown function	2.92004
Pf3D7_10_v3	1206750	1206990	241	21.31	6.23511	3.00246	4.36898			PF3D7_1105700	tRNA-splicing ligase RtcB, putative	2.91599
Pf3D7_05_v3	940422	940658	237	21.29	6.24068	2.99987	4.37689			PF3D7_0322000	peptidyl-prolyl cis-trans isomerase	2.91499
Pf3D7_04_v3	3549	3757	209	29.24	7.60143	2.99979	5.58929			PF3D7_0208900	6-cysteine protein P230p	2.91491
Pf3D7_10_v3	1648264	1648552	289	30.32	8.04036	2.99847	6.03806			PF3D7_1460200	conserved protein, unknown function	2.91459
Pf3D7_02_v3	662694	663129	436	26.69	7.276	2.99647	5.31158			PF3D7_0900600	rifin	2.91347
Pf3D7_03_v3	579662	579987	326	22.58	6.43988	2.99503	4.55552			PF3D7_0516800	AP2 domain transcription factor AP2-O2, putative	2.91304
Pf3D7_08_v3	762680	762994	315	21.25	6.19285	2.99487	4.32914			PF3D7_1138400	guanylyl cyclase alpha	2.91281
Pf3D7_12_v3	1049181	1049397	217	21.38	6.16749	2.99464	4.29884			PF3D7_0831700	heat shock protein 70	2.91146
Pf3D7_12_v3	1611942	1612234	293	21.25	6.22186	2.99422	4.36117			PF3D7_0312500	multidrug-resistant modulator MFR3	2.91109
Pf3D7_07_v3	534162	534366	205	44.34	10.015	2.99392	7.84885			PF3D7_0507700	nuclear protein localization protein 4, putative	2.91008
Pf3D7_13_v3	1048650	1048892	243	24.27	6.85007	2.99227	4.93822			PF3D7_1359400	CUGBP Elav-like family member 1	2.91003
Pf3D7_04_v3	4304	4668	365	22.4	6.47626	2.99181	4.6007			PF3D7_0812400	karyopherin alpha	2.90592
Pf3D7_06_v3	1061593	1062267	675	21.23	6.38551	2.99162	4.5382			PF3D7_0922200	S-adenosylmethionine synthetase	2.90584
Pf3D7_13_v3	1631240	1631502	263	79.15	18.0036	2.99032	15.3765			PF3D7_0722800	conserved protein, unknown function	2.90501
Pf3D7_02_v3	301517	301996	480	21.22	6.21912	2.98985	4.36119			PF3D7_1040100	rifin	2.90495
Pf3D7_08_v3	18774	19323	550	81.68	17.911	2.98477	15.3091			PF3D7_0223500	erythrocyte membrane protein 1, PfEMP1	2.90307
Pf3D7_14_v3	2691693	2692007	315	21.48	6.25953	2.98364	4.40114			PF3D7_1473200	DnaJ protein, putative	2.9019
Pf3D7_12_v3	2032622	2032907	286	31.4	8.212	2.9836	6.17333			PF3D7_0808200	plasmepsin X	2.90069
Pf3D7_14_v3	401561	401917	357	24.04	6.86898	2.98355	4.97044			PF3D7_1407800	plasmepsin IV	2.8992
Pf3D7_11_v3	511178	511454	277	22.66	6.49556	2.98324	4.61773			PF3D7_0805600	phosphatidic acid phosphatase 2	2.89901
Pf3D7_06_v3	883436	883706	271	60.32	14.1464	2.97862	11.7159			PF3D7_0415900	60S ribosomal protein L15, putative	2.89882
Pf3D7_06_v3	982052	982438	387	21.43	6.15346	2.97761	4.2913			PF3D7_0900700	rifin	2.89822
Pf3D7_08_v3	151814	152060	247	22.85	6.45076	2.97722	4.57117			PF3D7_0804300	zinc finger protein, putative	2.89808
Pf3D7_08_v3	44252	44452	201	39.93	9.4131	2.97521	7.27122			PF3D7_0804400	methionine aminopeptidase 1c, putative	2.89808
Pf3D7_08_v3	1160221	1160507	287	22.53	6.39957	2.97493	4.52241			PF3D7_1461400	MORN repeat protein, putative	2.8971
Pf3D7_05_v3	8235	8771	537	28.36	7.56696	2.9733	5.61414			PF3D7_0421300	erythrocyte membrane protein 1, PfEMP1	2.89572
Pf3D7_13_v3	1300660	1300861	202	21.25	6.09768	2.97311	4.23978			PF3D7_1454400	aminopeptidase P	2.89563
Pf3D7_01_v3	203707	204119	413	24.4	6.72458	2.97197	4.81882			PF3D7_0305700	ubiquitin-conjugating enzyme MMS2, putative	2.89532
Pf3D7_05_v3	1071896	1072133	238	21.08	6.11825	2.97144	4.26667			PF3D7_0606700	coatomer alpha subunit, putative	2.8951
Pf3D7_14_v3	1425204	1425530	327	21.23	6.14915	2.97144	4.29796			PF3D7_0517400	FACT complex subunit SPT16, putative	2.89487
Pf3D7_04_v3	79704	79919	216	58.74	12.5284	2.97116	10.1584			PF3D7_0522500	50S ribosomal protein L17, apicoplast, putative	2.89434
Pf3D7_10_v3	1622921	1623127	207	24.02	6.77139	2.9699	4.90061			PF3D7_0522400	conserved Plasmodium protein, unknown function	2.89434
Pf3D7_14_v3	2885238	2885471	234	23.53	6.56329	2.96704	4.67162			PF3D7_1149200	ring-infected erythrocyte surface antigen	2.89424
Pf3D7_12_v3	529178	530190	1013	21.12	6.17946	2.96666	4.3336			PF3D7_0917900	heat shock protein 70	2.89312
Pf3D7_12_v3	33085	33349	265	21.03	6.11813	2.96526	4.27202			PF3D7_1240400	erythrocyte membrane protein 1, PfEMP1	2.89011
Pf3D7_13_v3	772702	772948	247	21.41	6.12738	2.96387	4.27122			PF3D7_0733000	erythrocyte membrane protein 1, PfEMP1	2.88978
Pf3D7_09_v3	793900	794141	242	21.99	6.27299	2.96294	4.41409			PF3D7_0412900	erythrocyte membrane protein 1, PfEMP1	2.88585
Pf3D7_08_v3	1031775	1033601	1827	21.01	6.11024	2.96237	4.26518			PF3D7_0927800	cytochrome c oxidase subunit 5B, putative	2.88533
Pf3D7_12_v3	1149150	1149916	767	22.06	6.40745	2.96235	4.54852			PF3D7_0313100	ubiquitin-protein ligase, putative	2.88503
Pf3D7_07_v3	40753	40953	201	24.39	6.56999	2.96168	4.66439			PF3D7_1240100	early transcribed membrane protein 12	2.88482
Pf3D7_02_v3	25206	25412	207	27.47	7.23133	2.96138	5.26035			PF3D7_1015200	cysteine--tRNA ligase	2.88351
Pf3D7_06_v3	1116804	1117003	200	21.08	6.04594	2.96065	4.1953			PF3D7_1027800	60S ribosomal protein L3	2.88309
Pf3D7_04_v3	1196442	1196989	548	30.57	8.04967	2.96012	6.03053			PF3D7_0422700	eukaryotic initiation factor 4A-III, putative	2.88153
Pf3D7_14_v3	2091617	2093358	1742	21.27	6.19826	2.95864	4.35307			PF3D7_0628200	eukaryotic translation initiation factor 2-alpha kinase	2.88086
Pf3D7_14_v3	1037426	1037699	274	22.02	6.32415	2.9584	4.47298			PF3D7_0915400	ATP-dependent 6-phosphofructokinase	2.88041
Pf3D7_04_v3	417867	418280	414	20.98	6.06618	2.95777	4.22167			PF3D7_0215700	DNA-directed RNA polymerase II subunit RPB2, putative	2.88019
Pf3D7_11_v3	450251	450500	250	21.15	6.12351	2.95776	4.29223			PF3D7_0910100	exportin-7, putative	2.88002
Pf3D7_12_v3	1448702	1448967	266	24.32	6.62986	2.9558	4.72965			PF3D7_1475500	LCCL domain-containing protein	2.87998
Pf3D7_04_v3	981960	982764	805	24.14	6.62253	2.95437	4.73153			PF3D7_1209300	telomere repeat-binding zinc finger protein	2.8772
Pf3D7_07_v3	582607	582836	230	21.11	6.07412	2.95435	4.24207			PF3D7_1479500	stevor	2.87636
Pf3D7_02_v3	493298	493713	416	21.42	6.09991	2.95336	4.24585			PF3D7_1353200	membrane associated histidine-rich protein 2	2.87607
Pf3D7_02_v3	770833	771059	227	20.93	5.98609	2.95121	4.14064			PF3D7_1246200	actin I	2.87582
Pf3D7_03_v3	286982	287209	228	23.53	6.49861	2.95068	4.60754			PF3D7_1326300	RNA-binding protein, putative	2.87443
Pf3D7_09_v3	631863	632203	341	20.93	6.0447	2.95064	4.20417			PF3D7_1228700	conserved Plasmodium protein, unknown function	2.87418
Pf3D7_12_v3	522116	523325	1210	21.3	6.25472	2.94939	4.4174			PF3D7_1144900	ras-related protein Rab-6	2.87297
Pf3D7_07_v3	410179	410935	757	30.59	7.78014	2.94747	5.79168			PF3D7_0908000	plasma membrane protein 1, putative	2.87218
Pf3D7_12_v3	1446966	1447256	291	23.13	6.4567	2.94607	4.58595			PF3D7_1430900	cytochrome c oxidase subunit 2B, putative	2.87127
Pf3D7_13_v3	339926	340223	298	22.53	6.37701	2.94433	4.52503			PF3D7_0300800	rifin	2.86994
Pf3D7_03_v3	850136	850621	486	20.9	6.14149	2.94385	4.31203			PF3D7_0110700	chromatin assembly factor 1 subunit C, putative	2.86925
Pf3D7_11_v3	31041	31352	312	39.49	9.6843	2.94298	7.5445			PF3D7_0822600	protein transport protein SEC23	2.8691
Pf3D7_09_v3	1107425	1107685	261	23.09	6.4072	2.94137	4.5353			PF3D7_0731800	alpha/beta hydrolase, putative	2.86853
Pf3D7_03_v3	116064	116285	222	20.86	5.9209	2.94129	4.07884			PF3D7_1034900	methionine--tRNA ligase	2.86849
Pf3D7_07_v3	552320	552683	364	39.8	9.83335	2.94102	7.66748			PF3D7_0513300	purine nucleoside phosphorylase	2.86821
Pf3D7_07_v3	1202081	1202343	263	20.83	5.99584	2.93758	4.16115			PF3D7_1223100	cAMP-dependent protein kinase regulatory subunit	2.86699
Pf3D7_05_v3	857108	857515	408	24.97	6.8434	2.93376	4.93704			PF3D7_0530900	formin 1	2.86584
Pf3D7_04_v3	294773	295584	812	20.8	5.97661	2.93341	4.14453			PF3D7_1239000	HD superfamily phosphohydrolase protein, putative	2.86572
Pf3D7_08_v3	94408	95118	711	22.17	6.34031	2.93129	4.50266			PF3D7_0723800	apicomplexan kinetochore protein 1, putative	2.86316
Pf3D7_12_v3	1250077	1250296	220	21.02	5.94467	2.93124	4.10593			PF3D7_0905100	nucleoporin NUP221, putative	2.86294
Pf3D7_11_v3	1368345	1368555	211	20.91	5.89151	2.92806	4.05292			PF3D7_1333200	ubiquitin-activating enzyme	2.86252
Pf3D7_11_v3	1958102	1958433	332	20.75	5.94204	2.92684	4.1116			PF3D7_1416500	NADP-specific glutamate dehydrogenase	2.859
Pf3D7_12_v3	576397	576659	263	105.89	22.9346	2.92602	20.1561			PF3D7_0308200	T-complex protein 1 subunit eta	2.85814
Pf3D7_11_v3	993526	993739	214	20.74	5.97998	2.92548	4.15341			PF3D7_1226300	haloacid dehalogenase-like hydrolase, putative	2.85797
Pf3D7_08_v3	403076	403681	606	20.73	5.92092	2.92401	4.09095			PF3D7_1349200	glutamate--tRNA ligase	2.852
Pf3D7_07_v3	516412	516613	202	31.27	7.64997	2.92141	5.70758			PF3D7_1335900	thrombospondin-related anonymous protein	2.85077
Pf3D7_13_v3	2780979	2781229	251	86.07	18.4905	2.92106	15.8331			PF3D7_1327800	ribose-phosphate pyrophosphokinase, putative	2.84995
Pf3D7_01_v3	505514	505840	327	22.46	6.21166	2.92004	4.356			PF3D7_1361100	protein transport protein Sec24A	2.84763
Pf3D7_04_v3	419209	419457	249	20.71	5.88908	2.91834	4.06081			PF3D7_0315200	circumsporozoite- and TRAP-related protein	2.84713
Pf3D7_11_v3	248140	249031	892	22.22	6.21555	2.91599	4.37086			PF3D7_0305600	DNA-(apurinic or apyrimidinic site) endonuclease	2.84615
Pf3D7_03_v3	928686	928919	234	23.08	6.27027	2.91499	4.41381			PF3D7_0516200	40S ribosomal protein S11	2.84543
Pf3D7_02_v3	367023	367264	242	41.86	9.8731	2.91491	7.69148			PF3D7_1200100	erythrocyte membrane protein 1, PfEMP1	2.84336
Pf3D7_04_v3	5622	6273	652	24.55	6.74093	2.91462	4.84956			PF3D7_1015300	methionine aminopeptidase 1b, putative	2.84286
Pf3D7_14_v3	2457526	2457766	241	20.81	5.90161	2.91459	4.07589			PF3D7_1015400	RMI1 domain-containing protein, putative	2.84286
Pf3D7_09_v3	46361	46956	596	34.82	8.52047	2.91347	6.47855			PF3D7_0102200	ring-infected erythrocyte surface antigen	2.84193
Pf3D7_05_v3	704134	704417	284	24.22	6.53229	2.91304	4.64675			PF3D7_1040800	rifin	2.84174
Pf3D7_11_v3	1503808	1504102	295	21.85	6.08082	2.91281	4.23637			PF3D7_1234900	CHCH domain-containing protein, putative	2.84063
Pf3D7_11_v3	89514	90166	653	23.65	6.7075	2.91188	4.85616			PF3D7_0805200	gamete release protein, putative	2.83479
Pf3D7_08_v3	1366787	1367400	614	21.35	6.02181	2.91146	4.19108			PF3D7_1310900	ribosomal protein S15, mitochondrial, putative	2.83458
Pf3D7_03_v3	529974	530184	211	27.21	7.05011	2.91109	5.11239			PF3D7_1361800	glideosome-associated connector	2.83382
Pf3D7_02_v3	940010	942250	2241	49.25	11.6966	2.91089	9.47423			PF3D7_1140700	chromo domain-containing protein CDP	2.83324
Pf3D7_07_v3	1275212	1275791	580	21.17	6.14914	2.91029	4.33273			PF3D7_1223900	50S ribosomal protein L24, putative	2.83272
Pf3D7_05_v3	316847	317189	343	20.62	5.90022	2.91008	4.07984			PF3D7_0110000	conserved Plasmodium protein, unknown function	2.83055
Pf3D7_13_v3	2359213	2359696	484	26.12	6.93659	2.91003	5.02131			PF3D7_1226100	haloacid dehalogenase-like hydrolase, putative	2.82989
Pf3D7_07_v3	326017	326243	227	24.11	6.52201	2.9081	4.64618			PF3D7_0716100	protein SDA1, putative	2.82985
Pf3D7_13_v3	2801111	2801469	359	115.11	25.7641	2.90659	22.9919			PF3D7_0217500	calcium-dependent protein kinase 1	2.82926
Pf3D7_08_v3	622088	622974	887	20.59	5.85614	2.90592	4.03503			PF3D7_1115300	cysteine proteinase falcipain 2b	2.82915
Pf3D7_09_v3	903970	904326	357	38.26	9.4014	2.90584	7.27973			PF3D7_1329500	conserved protein, unknown function	2.82819
Pf3D7_07_v3	964167	964705	539	20.59	5.7915	2.90501	3.9672			PF3D7_1026400	cell division cycle protein 20 homolog, putative	2.8272
Pf3D7_10_v3	1603136	1603406	271	25.17	6.68899	2.90495	4.79144			PF3D7_0425800	erythrocyte membrane protein 1, PfEMP1	2.82662
Pf3D7_02_v3	922674	922880	207	43.14	9.32233	2.90307	7.24829			PF3D7_1127100	deoxyuridine 5'-triphosphate nucleotidohydrolase	2.82482
Pf3D7_14_v3	2981620	2982254	635	27.38	7.0551	2.9019	5.12791			PF3D7_0612200	leucine-rich repeat protein	2.82446
Pf3D7_08_v3	416340	416571	232	20.55	5.78779	2.90069	3.96664			PF3D7_1124600	ethanolamine kinase	2.82392
Pf3D7_14_v3	283111	284213	1103	20.64	5.95097	2.8992	4.1435			PF3D7_0324400	rifin	2.82326
Pf3D7_08_v3	312681	312920	240	20.54	5.76884	2.89901	3.94785			PF3D7_1432700	protein-L-isoaspartate(D-aspartate) O-methyltransferase, putative	2.8225
Pf3D7_04_v3	698228	698445	218	20.86	5.80552	2.89882	3.97826			PF3D7_0726500	ubiquitin carboxyl-terminal hydrolase, putative	2.82131
Pf3D7_09_v3	50160	50359	200	48.42	10.6117	2.89822	8.41106			PF3D7_1236600	p25-alpha family protein, putative	2.82044
Pf3D7_08_v3	244025	244570	546	20.96	5.91497	2.89808	4.10416			PF3D7_0500400	rifin	2.81909
Pf3D7_12_v3	1449729	1449940	212	20.71	5.81574	2.89805	3.99437			PF3D7_1318600	thioredoxin, putative	2.81817
Pf3D7_03_v3	1056797	1060111	3315	42.02	9.97082	2.89713	7.84486			PF3D7_0616000	pyridoxal kinase	2.81805
Pf3D7_14_v3	2494577	2494792	216	23.42	6.29491	2.8971	4.44149			PF3D7_0203100	protein kinase, putative	2.81768
Pf3D7_06_v3	1365906	1366457	552	29.01	7.53108	2.89701	5.56737			PF3D7_1437800	trafficking protein particle complex subunit 5, putative	2.81573
Pf3D7_04_v3	971316	971516	201	64.87	12.9242	2.89572	10.5816			PF3D7_0223100	rifin	2.81472
Pf3D7_14_v3	2235728	2236256	529	20.52	5.82651	2.89563	4.01085			PF3D7_1410600	eukaryotic translation initiation factor 2 subunit gamma, putative	2.8144
Pf3D7_03_v3	279260	279507	248	21.66	6.00918	2.89532	4.17548			PF3D7_1334800	MSP7-like protein	2.81367
Pf3D7_06_v3	286078	286334	257	21.32	5.92278	2.8951	4.09658			PF3D7_0803500	AAA family ATPase, putative	2.811
Pf3D7_05_v3	734433	734644	212	34.76	8.30662	2.89487	6.23934			PF3D7_0403700	pre-mRNA-splicing factor CLF1, putative	2.81026
Pf3D7_05_v3	935673	936357	685	20.51	5.82495	2.89434	4.01065			PF3D7_0524400	ribosome-interacting GTPase 1, putative	2.80985
Pf3D7_11_v3	1976758	1977637	880	21.44	6.07653	2.89424	4.25682			PF3D7_1236200	WD repeat-containing protein, putative	2.80893
Pf3D7_09_v3	738399	739020	622	20.5	5.75419	2.89312	3.93625			PF3D7_0918800	dihydrouridine synthase, putative	2.80887
Pf3D7_12_v3	1708721	1709034	314	27.55	7.19898	2.89011	5.26014			PF3D7_0400100	erythrocyte membrane protein 1, PfEMP1	2.80875
Pf3D7_07_v3	1417713	1418299	587	33.18	8.104	2.88978	6.10664			PF3D7_0609700	protein KIC6	2.80612
Pf3D7_01_v3	475584	475889	306	48.94	11.1077	2.88718	8.85901			PF3D7_0409200	protein SOF1, putative	2.80574
Pf3D7_07_v3	62677	62910	234	24.84	6.50193	2.8869	4.63304			PF3D7_0100100	erythrocyte membrane protein 1, PfEMP1	2.80515
Pf3D7_04_v3	580728	581077	350	53.73	10.9896	2.88585	8.785			PF3D7_0205900	26S proteasome regulatory subunit RPN1, putative	2.80294
Pf3D7_09_v3	1129514	1129885	372	35.79	9.04264	2.88533	6.96412			PF3D7_0826500	ubiquitin conjugation factor E4 B, putative	2.80294
Pf3D7_03_v3	541634	542004	371	24	6.36202	2.88503	4.49147			PF3D7_0416800	small GTP-binding protein sar1	2.80171
Pf3D7_12_v3	1685021	1685352	332	21.03	5.81334	2.88482	4.00007			PF3D7_1471100	exported protein 2	2.80011
Pf3D7_10_v3	615825	616063	239	20.43	5.74543	2.88351	3.93507			PF3D7_1433400	PHD finger protein PHD2, putative	2.79919
Pf3D7_10_v3	1153280	1153827	548	21.78	6.03046	2.88309	4.19729			PF3D7_0700400	stevor	2.7968
Pf3D7_04_v3	1040471	1040895	425	20.41	5.75218	2.88153	3.94184			PF3D7_1309200	protein phosphatase PPM6, putative	2.79566
Pf3D7_06_v3	1166203	1166439	237	20.63	5.76618	2.88086	3.9656			PF3D7_1000300	rifin	2.79555
Pf3D7_07_v3	508425	508648	224	88.04	17.7261	2.88055	15.1442			PF3D7_1123500	golgi protein 2	2.79493
Pf3D7_09_v3	651074	651828	755	20.4	5.94501	2.88041	4.1494			PF3D7_0605300	serine/threonine protein kinase ARK1	2.7925
Pf3D7_02_v3	646156	646381	226	20.4	5.70288	2.88019	3.8908			PF3D7_0934400	AP2 domain transcription factor, putative	2.79152
Pf3D7_09_v3	457271	457511	241	20.69	5.7482	2.88002	3.93205			PF3D7_0905400	high molecular weight rhoptry protein 3	2.79088
Pf3D7_14_v3	3106972	3107288	317	22.71	6.17555	2.87998	4.33123			PF3D7_1238900	protein kinase 2	2.79067
Pf3D7_06_v3	1327187	1327421	235	21.9	5.95879	2.87825	4.12274			PF3D7_1471600	apical polar ring protein APR2, putative	2.79023
Pf3D7_12_v3	430699	431009	311	36.56	8.80168	2.8772	6.72053			PF3D7_0115700	erythrocyte membrane protein 1, PfEMP1	2.78969
Pf3D7_14_v3	3270036	3270390	355	26.58	6.99169	2.87636	5.08886			PF3D7_1434700	mitochondrial import inner membrane translocase subunit TIM17, putative	2.78875
Pf3D7_13_v3	2130549	2130762	214	22.8	6.19766	2.87607	4.35132			PF3D7_0412000	LITAF-like zinc finger protein, putative	2.78557
Pf3D7_12_v3	1920764	1922000	1237	21.72	5.99943	2.87582	4.18174			PF3D7_1301600	erythrocyte binding antigen-140	2.7852
Pf3D7_13_v3	1093052	1093745	694	21.99	6.1155	2.87443	4.28856			PF3D7_0209100	patatin-like phospholipase 1	2.78474
Pf3D7_12_v3	1167003	1167473	471	20.36	5.84144	2.87418	4.04326			PF3D7_1310800	tetratricopeptide repeat protein, putative	2.7827
Pf3D7_11_v3	1777830	1778060	231	26.06	6.75435	2.87297	4.84443			PF3D7_0314700	RING finger protein RNF1	2.78075
Pf3D7_09_v3	371231	371470	240	21.66	5.89752	2.87218	4.06814			PF3D7_0420100	serine/threonine protein kinase RIO2	2.78057
Pf3D7_14_v3	1216647	1216913	267	25.69	6.70636	2.87127	4.80556			PF3D7_1035500	merozoite surface protein 6	2.77912
Pf3D7_03_v3	65100	65612	513	20.4	5.80078	2.86994	4.00163			PF3D7_1479700	rifin	2.77641
Pf3D7_01_v3	413888	414285	398	20.8	5.71509	2.86925	3.8996			PF3D7_0937400	rifin	2.77614
Pf3D7_08_v3	998408	998911	504	20.32	5.63543	2.8691	3.82712			PF3D7_0501400	interspersed repeat antigen	2.77605
Pf3D7_07_v3	1379625	1380106	482	21.86	6.10094	2.86853	4.28207			PF3D7_0405300	liver specific protein 2, putative	2.77579
Pf3D7_10_v3	1384070	1384455	386	20.93	5.78896	2.86849	3.97744			PF3D7_0500100	erythrocyte membrane protein 1, PfEMP1	2.77527
Pf3D7_05_v3	569246	569846	601	21.85	5.99628	2.86821	4.1708			PF3D7_0623000	chorismate synthase	2.77262
Pf3D7_07_v3	7720	8093	374	25.85	6.90872	2.8672	5.0204			PF3D7_0933600	mitochondrial-processing peptidase subunit beta, putative	2.77239
Pf3D7_12_v3	928663	928929	267	22.87	6.22264	2.86699	4.37675			PF3D7_1018200	serine/threonine protein phosphatase 8, putative	2.77171
Pf3D7_06_v3	1123422	1123654	233	20.38	5.61589	2.86605	3.81122			PF3D7_0408800	conserved Plasmodium protein, unknown function	2.77157
Pf3D7_05_v3	1258987	1259418	432	32.88	7.93703	2.86584	5.91036			PF3D7_1036000	merozoite surface protein 11	2.77101
Pf3D7_12_v3	1621778	1622059	282	20.29	5.64396	2.86572	3.8383			PF3D7_1219700	raf kinase inhibitor	2.76889
Pf3D7_07_v3	995069	995310	242	22.62	6.05937	2.86316	4.2154			PF3D7_1033200	early transcribed membrane protein 10.2	2.76809
Pf3D7_09_v3	240585	242320	1736	26.66	6.61521	2.86294	4.72238			PF3D7_0204100	Sel1 repeat-containing protein, putative	2.76613
Pf3D7_13_v3	1365624	1365881	258	20.27	5.64275	2.86252	3.83935			PF3D7_1126000	threonine--tRNA ligase	2.76611
Pf3D7_13_v3	2793803	2794150	348	21.14	5.80043	2.86182	3.98774			PF3D7_0902300	serine/threonine protein kinase, FIKK family	2.76517
Pf3D7_08_v3	1462948	1463589	642	33.05	8.36602	2.86117	6.36569			PF3D7_1132600	pre-mRNA-splicing factor 38A, putative	2.76504
Pf3D7_07_v3	581350	582007	658	22.31	6.23958	2.85961	4.42561			PF3D7_1455600	ferlin, putative	2.76367
Pf3D7_14_v3	667400	668127	728	20.84	5.90197	2.859	4.10274			PF3D7_0209000	6-cysteine protein P230	2.76248
Pf3D7_04_v3	1182217	1182646	430	31.46	7.59954	2.8589	5.60061			PF3D7_1021700	VPS13 domain-containing protein, putative	2.76237
Pf3D7_03_v3	362831	363132	302	21.91	5.96605	2.85814	4.15064			PF3D7_0806300	ferlin-like protein, putative	2.76209
Pf3D7_12_v3	1066471	1066713	243	20.88	5.71921	2.85797	3.91027			PF3D7_1023900	chromodomain-helicase-DNA-binding protein 1 homolog, putative	2.76209
Pf3D7_02_v3	648942	649915	974	20.2	5.67528	2.85268	3.88166			PF3D7_0211800	asparagine--tRNA ligase	2.76152
Pf3D7_13_v3	1973427	1973637	211	20.65	5.65713	2.852	3.85022			PF3D7_1362000	cytochrome c oxidase subunit ApiCOX24, putative	2.75936
Pf3D7_06_v3	1114662	1115721	1060	20.19	5.66589	2.85106	3.87288			PF3D7_0606000	protein KIC1	2.75911
Pf3D7_13_v3	1465591	1466036	446	26.84	6.94348	2.85077	5.03511			PF3D7_0408500	flap endonuclease 1	2.7585
Pf3D7_13_v3	1163195	1163753	559	20.18	5.57008	2.84995	3.7709			PF3D7_0727200	cysteine desulfurase IscS	2.75758
Pf3D7_13_v3	2450551	2450786	236	26.66	6.85722	2.84763	4.95237			PF3D7_1124300	bromodomain protein 7	2.75739
Pf3D7_03_v3	617906	618188	283	27.35	6.92503	2.84713	4.99984			PF3D7_1134000	heat shock protein 70	2.75713
Pf3D7_03_v3	276164	276461	298	20.15	5.56093	2.84615	3.7648			PF3D7_0305100	conserved Plasmodium protein, unknown function	2.75643
Pf3D7_05_v3	676004	676212	209	20.14	5.55039	2.84543	3.75345			PF3D7_0615800	conserved oligomeric Golgi complex subunit 4, putative	2.75586
Pf3D7_12_v3	17749	17957	209	37.41	8.22162	2.84336	6.17802			PF3D7_1150400	erythrocyte membrane protein 1, PfEMP1	2.7557
Pf3D7_10_v3	619551	620000	450	20.12	5.53798	2.84286	3.74148			PF3D7_1034500	armadillo repeat protein, putative	2.75563
Pf3D7_01_v3	99707	100839	1133	22.85	6.39495	2.84193	4.57265			PF3D7_0606600	WD repeat-containing protein, putative	2.75523
Pf3D7_10_v3	1626109	1626696	588	27.87	7.19912	2.84174	5.31299			PF3D7_0504600	2-oxoisovalerate dehydrogenase subunit beta, mitochondrial, putative	2.75489
Pf3D7_12_v3	1458600	1458870	271	21.3	5.73286	2.84063	3.91754			PF3D7_1323000	beta-hydroxyacyl-ACP dehydratase	2.75479
Pf3D7_08_v3	290928	291204	277	20.22	5.69009	2.83479	3.92138			PF3D7_1472200	histone deacetylase, putative	2.75479
Pf3D7_12_v3	1151203	1151416	214	20.73	5.65276	2.83472	3.86299			PF3D7_0631800	rifin	2.75347
Pf3D7_13_v3	476799	477057	259	25.15	6.46732	2.83458	4.58735			PF3D7_0811300	CCR4-associated factor 1	2.75307
Pf3D7_04_v3	588384	588612	229	105.46	20.6117	2.83447	17.8889			PF3D7_1035100	probable protein, unknown function	2.75206
Pf3D7_13_v3	2480372	2480598	227	20.06	5.51844	2.83382	3.72806			PF3D7_0417200	bifunctional dihydrofolate reductase-thymidylate synthase	2.75171
Pf3D7_11_v3	1624549	1624922	374	25.06	6.46046	2.83324	4.58287			PF3D7_0413200	rifin	2.75057
Pf3D7_11_v3	4052	4428	377	37.93	8.97243	2.83298	6.87599			PF3D7_0632800	erythrocyte membrane protein 1, PfEMP1	2.74895
Pf3D7_12_v3	972845	973068	224	20.05	5.53248	2.83272	3.74477			PF3D7_0922500	phosphoglycerate kinase	2.74891
Pf3D7_11_v3	1926243	1926710	468	56.92	12.3476	2.8317	9.99647			PF3D7_1118300	insulinase, putative	2.74724
Pf3D7_01_v3	388399	388850	452	21.64	5.75851	2.83055	3.9481			PF3D7_0934500	V-type proton ATPase subunit E, putative	2.74672
Pf3D7_12_v3	1058916	1059143	228	22.05	5.83772	2.82989	4.01332			PF3D7_0900500	rifin	2.74624
Pf3D7_07_v3	708732	709012	281	25.03	6.5215	2.82985	4.64696			PF3D7_0716000	RNA-binding protein, putative	2.74622
Pf3D7_02_v3	721261	721661	401	20.5	5.63695	2.82926	3.85533			PF3D7_0604300	conserved Plasmodium protein, unknown function	2.74376
Pf3D7_11_v3	581668	581933	266	20.02	5.54393	2.82915	3.75886			PF3D7_0604400	conserved protein, unknown function	2.74376
Pf3D7_13_v3	1255836	1256112	277	24.73	6.36419	2.82819	4.49513			PF3D7_1330500	CTLH domain-containing protein, putative	2.74308
Pf3D7_10_v3	1109758	1110048	291	21.16	5.70555	2.8272	3.89961			PF3D7_0206900	merozoite surface protein 5	2.74295
Pf3D7_04_v3	1159041	1159447	407	39.63	8.64254	2.82662	6.60459			PF3D7_0207000	merozoite surface protein 4	2.74295
Pf3D7_11_v3	1060264	1060763	500	21	5.83019	2.82482	4.0381			PF3D7_1132200	T-complex protein 1 subunit alpha	2.74236
Pf3D7_05_v3	4539	5366	828	19.99	5.64359	2.8247	3.8686			PF3D7_0613700	syntaxin-binding protein, putative	2.74203
Pf3D7_06_v3	518019	518424	406	21.5	5.80721	2.82446	4.00378			PF3D7_1105400	40S ribosomal protein S4, putative	2.74176
Pf3D7_11_v3	970091	970411	321	20	5.50059	2.82392	3.71935			PF3D7_0405700	lysine decarboxylase, putative	2.74159
Pf3D7_05_v3	5802	7665	1864	38.16	9.00642	2.82361	6.95644			PF3D7_1239600	hydroxyethylthiazole kinase	2.74117
Pf3D7_03_v3	1016005	1016442	438	26.6	6.66155	2.82326	4.78529			PF3D7_1133400	apical membrane antigen 1	2.7396
Pf3D7_14_v3	1290493	1290738	246	22.33	5.9524	2.8225	4.13608			PF3D7_1104300	conserved Plasmodium protein, unknown function	2.73854
Pf3D7_11_v3	1228484	1228789	306	20.01	5.51938	2.82162	3.7435			PF3D7_0808900	rifin	2.73758
Pf3D7_07_v3	1127241	1127548	308	19.96	5.47428	2.82131	3.68932			PF3D7_1031500	ATP-dependent DNA helicase DDX3X	2.73595
Pf3D7_12_v3	1527528	1527783	256	20.22	5.51315	2.82044	3.72701			PF3D7_0311300	phosphatidylinositol 3- and 4-kinase, putative	2.73433
Pf3D7_05_v3	33566	34074	509	33.34	8.1597	2.81909	6.17788			PF3D7_1475400	cysteine repeat modular protein 4	2.73362
Pf3D7_13_v3	769408	769663	256	20.15	5.52012	2.81817	3.73863			PF3D7_0603300	dihydroorotate dehydrogenase	2.73282
Pf3D7_06_v3	670245	670762	518	22.54	6.01187	2.81805	4.18902			PF3D7_1035300	glutamate-rich protein GLURP	2.73276
Pf3D7_02_v3	151116	151365	250	26.9	6.74141	2.81768	4.83548			PF3D7_1465700	plasmepsin VIII, putative	2.72716
Pf3D7_14_v3	1530249	1530472	224	20.17	5.48808	2.81573	3.70544			PF3D7_1372600	rifin	2.72684
Pf3D7_02_v3	905058	905401	344	36.67	8.2053	2.81472	6.17959			PF3D7_1115700	cysteine proteinase falcipain 2a	2.72599
Pf3D7_14_v3	427247	428584	1338	19.98	5.53513	2.8144	3.75847			PF3D7_1022700	phospholipid scramblase	2.72568
Pf3D7_13_v3	1413455	1413679	225	22.55	5.95822	2.81367	4.13374			PF3D7_1022600	kelch protein K10	2.72568
Pf3D7_08_v3	219929	220146	218	22.31	5.90532	2.811	4.08728			PF3D7_1430100	serine/threonine protein phosphatase 2A activator	2.72528
Pf3D7_12_v3	1148671	1148874	204	19.89	5.34805	2.81094	3.56287			PF3D7_0800100	erythrocyte membrane protein 1, PfEMP1	2.72447
Pf3D7_07_v3	1439789	1442015	2227	38.49	8.60474	2.81039	6.54805			PF3D7_0423500	glideosome associated protein with multiple membrane spans 2	2.72426
Pf3D7_04_v3	207813	208012	200	21.4	5.68959	2.81026	3.88781			PF3D7_1455800	LCCL domain-containing protein	2.72365
Pf3D7_05_v3	1014307	1014546	240	19.88	5.38097	2.80985	3.59938			PF3D7_1412500	actin II	2.72336
Pf3D7_05_v3	18150	18359	210	20.16	5.42305	2.80902	3.63846			PF3D7_0613900	myosin E, putative	2.72089
Pf3D7_12_v3	1515277	1515517	241	19.87	5.47077	2.80893	3.69565			PF3D7_1255200	erythrocyte membrane protein 1, PfEMP1	2.71848
Pf3D7_09_v3	773382	773757	376	22.56	5.93237	2.80887	4.1077			PF3D7_0416900	conserved Plasmodium protein, unknown function	2.71757
Pf3D7_04_v3	29510	29718	209	61.46	12.2863	2.80875	9.96861			PF3D7_0420900	erythrocyte membrane protein 1, PfEMP1	2.71725
Pf3D7_06_v3	418506	418778	273	22.72	5.9357	2.80612	4.11041			PF3D7_0823500	inner membrane complex protein 1i, putative	2.7165
Pf3D7_04_v3	439874	440151	278	19.85	5.41378	2.80574	3.63689			PF3D7_0108700	secreted ookinete protein, putative	2.71639
Pf3D7_01_v3	36551	36840	290	25.34	6.38685	2.80515	4.51686			PF3D7_1338800	CPW-WPC family protein	2.7159
Pf3D7_02_v3	237738	237978	241	19.84	5.42244	2.80294	3.65146			PF3D7_1111100	replication factor C subunit 5, putative	2.71413
Pf3D7_08_v3	1153097	1153402	306	20.19	5.45325	2.80294	3.67387			PF3D7_1332200	conserved protein, unknown function	2.71362
Pf3D7_04_v3	730692	731458	767	21.05	5.65816	2.80171	3.86846			PF3D7_0722300	ubiquitin carboxyl-terminal hydrolase, putative	2.71259
[truncated: 1,571 more rows]

## Sheet: Schizont_40HPI
Peaks										Target Genes
[truncated: 451 more rows]

## Sheet: DHA_Troph24HPI
Peaks										Target Genes
[truncated: 677 more rows]
