# Supplementary material for: PfHDAC1 is an essential regulator of P. falciparum asexual proliferation and host cell invasion genes with a dynamic genomic occupancy responsive to artemisinin stress
Source: mBio. 2024 May 6;15(6):e02377-23. doi: 10.1128/mbio.02377-23 (PMC11237754; doi:10.1128/mbio.02377-23)
Supplement: Table S3 — Details of the DESeq2 differential gene expression analysis. [file mbio.02377-23-s0009.xlsx]

## Sheet: GenesDeregulated_HDAC1Overexpr
Upregulated Genes						Downregulated Genes
Gene ID	Product Description	log2FoldChange				GeneID	Product Description	log2FoldChange
PF3D7_0700400	stevor	6.61036				PF3D7_1040300	rifin	-1.00303
PF3D7_1040200	stevor	6.31584				PF3D7_1011200	BET1-like protein, putative	-1.01158
PF3D7_1031200	MORN repeat-containing protein 1	4.85158				PF3D7_1452200	aminomethyltransferase, putative	-1.01511
PF3D7_0722200	rhoptry-associated leucine zipper-like protein 1	4.28165				PF3D7_1436700	conserved protein, unknown function	-1.01809
PF3D7_1136200	conserved Plasmodium protein, unknown function	4.25439				PF3D7_1222100	conserved Plasmodium protein, unknown function	-1.01888
PF3D7_1012200	rhoptry associated adhesin	4.02942				PF3D7_0314300	DER1-like protein	-1.03383
PF3D7_1431400	surface-related antigen SRA	4.00738				PF3D7_1216100	conserved protein, unknown function	-1.04146
PF3D7_0831600	cytoadherence linked asexual protein 8	3.97502				PF3D7_1121200	conserved protein, unknown function	-1.06534
PF3D7_0917300	conserved protein, unknown function	3.96816				PF3D7_0509200	leucine-rich repeat protein	-1.06856
PF3D7_1019200	conserved Plasmodium protein, unknown function	3.95848				PF3D7_1477300	Plasmodium exported protein (PHIST), unknown function	-1.07542
PF3D7_0501500	rhoptry-associated protein 3	3.94192				PF3D7_1436500	GTP-binding protein, putative	-1.07882
PF3D7_0302200	cytoadherence linked asexual protein 3.2	3.90006				PF3D7_1001300	Plasmodium exported protein (PHISTa), unknown function	-1.08174
PF3D7_1252100	rhoptry neck protein 3	3.89987				PF3D7_1105500	centrin-4	-1.10646
PF3D7_1449200	conserved Plasmodium protein, unknown function	3.86225				PF3D7_1364700	WD repeat-containing protein, putative, pseudogene	-1.11036
PF3D7_0404700	dipeptidyl aminopeptidase 3	3.83215				PF3D7_0202900	palmitoyltransferase DHHC12, putative	-1.12096
PF3D7_1318000	conserved protein, unknown function	3.81427				PF3D7_1232300	cytochrome b5, putative	-1.12643
PF3D7_0620400	merozoite surface protein 10	3.76728				PF3D7_0412300	phosphopantothenoylcysteine synthetase, putative	-1.12884
PF3D7_0425900	rifin	3.76711				PF3D7_0627200	myosin light chain, putative	-1.13071
PF3D7_1118700	myosin light chain B	3.76385				PF3D7_1322800	respiratory chain complex 2 associated protein 2	-1.13864
PF3D7_0817700	rhoptry neck protein 5	3.74828				PF3D7_0719100	ATP synthase F0 subunit a-like protein, putative	-1.21048
PF3D7_1410400	rhoptry-associated protein 1	3.72762				PF3D7_0715500	ATP synthase subunit epsilon, mitochondrial, putative	-1.2237
PF3D7_1129300	conserved Plasmodium protein, unknown function	3.72539				PF3D7_1435900	conserved Plasmodium protein, unknown function	-1.2346
PF3D7_1372700	rifin	3.70675				PF3D7_0414200	calmodulin-like protein	-1.26938
PF3D7_0302500	cytoadherence linked asexual protein 3.1	3.66328				PF3D7_0808900	rifin	-1.32835
PF3D7_1035600	merozoite surface protein	3.6398				PF3D7_0822500	dynein light chain 1	-1.39056
PF3D7_0501600	rhoptry-associated protein 2	3.61552				PF3D7_1442800	conserved Plasmodium protein, unknown function	-1.40669
PF3D7_1463900	rhoptry neck protein 11, putative	3.60905				PF3D7_0423800	cysteine-rich protective antigen	-1.49433
PF3D7_0507200	subtilisin-like protease 3	3.60743				PF3D7_0200400	stevor	-1.49636
PF3D7_1128900	conserved protein, unknown function	3.58622				PF3D7_0109300	elongation of fatty acids protein, putative	-1.61947
PF3D7_1235200	V-type K+-independent H+-translocating inorganic pyrophosphatase	3.5721				PF3D7_1200500	rifin	-1.79887
PF3D7_0707300	rhoptry-associated membrane antigen	3.56406				PF3D7_1434200	calmodulin	-1.80957
PF3D7_1228600	merozoite surface protein 9	3.55971				PF3D7_0901600	stevor	-1.85389
PF3D7_1035200	S-antigen	3.55042				PF3D7_1404700	cysteine-rich small secreted protein CSS, putative	-1.9607
PF3D7_0914400	protein KIC3	3.54344				PF3D7_1253000	gametocyte erythrocyte cytosolic protein	-1.97964
PF3D7_1116000	rhoptry neck protein 4	3.52874				PF3D7_1444000	conserved Plasmodium protein, unknown function	-1.98893
PF3D7_0905400	high molecular weight rhoptry protein 3	3.52514				PF3D7_1478700	Plasmodium exported protein, unknown function, pseudogene	-2.06265
PF3D7_0828600	folate transporter 1	3.52164				PF3D7_1131900	conserved Plasmodium protein, unknown function	-2.1925
PF3D7_1007300	RING zinc finger protein, putative	3.52061				PF3D7_0700800	Pfmc-2TM Maurer's cleft two transmembrane protein	-2.62232
PF3D7_1401600	Plasmodium exported protein (PHISTb), unknown function	3.51115				PF3D7_1400700	stevor	-3.79251
PF3D7_1337700	phosphoinositide-binding protein PH2	3.49752
PF3D7_0423300	conserved Plasmodium protein, unknown function	3.49395
PF3D7_1452000	rhoptry neck protein 2	3.44891
PF3D7_1035100	probable protein, unknown function	3.42237
PF3D7_0423400	apical asparagine-rich protein AARP	3.41307
PF3D7_0613300	rhoptry protein ROP14	3.39267
PF3D7_0308100	zinc finger protein, putative	3.39074
PF3D7_0405900	apical sushi protein	3.29653
PF3D7_0500900	serine/threonine protein kinase, FIKK family	3.28172
PF3D7_0321400	pseudo protein kinase 1, putative	3.28009
PF3D7_1141800	EELM2 domain-containing protein, putative	3.23184
PF3D7_0528400	palmitoyltransferase DHHC7	3.21827
PF3D7_0222600	rifin	3.2167
PF3D7_0900300	rifin	3.19511
PF3D7_0500100	erythrocyte membrane protein 1, PfEMP1	3.19488
PF3D7_1035700	duffy binding-like merozoite surface protein	3.17534
PF3D7_0214900	rhoptry neck protein 6	3.15809
PF3D7_1410800	ankyrin-repeat protein, putative	3.13413
PF3D7_1035300	glutamate-rich protein GLURP	3.12104
PF3D7_1117400	conserved Plasmodium protein, unknown function	3.07647
PF3D7_0817600	conserved protein, unknown function	3.06983
PF3D7_1310200	conserved Plasmodium protein, unknown function	3.0678
PF3D7_0206800	merozoite surface protein 2	3.04975
PF3D7_1035900	merozoites-associated armadillo repeats protein	3.04519
PF3D7_1019100	conserved Plasmodium protein, unknown function	3.04069
PF3D7_1036000	merozoite surface protein 11	3.03928
PF3D7_0522600	magnesium transporter NIPA, putative	3.02545
PF3D7_0916000	major facilitator superfamily domain-containing protein, putative	2.99032
PF3D7_0419700	apical merozoite protein	2.98186
PF3D7_1440400	zinc finger protein, putative	2.97546
PF3D7_1332200	conserved protein, unknown function	2.97382
PF3D7_1138000	conserved Plasmodium protein, unknown function	2.96603
PF3D7_0217500	calcium-dependent protein kinase 1	2.96461
PF3D7_1206000	shewanella-like protein phosphatase 2	2.95519
PF3D7_1313600	Clu domain-containing protein, putative	2.94055
PF3D7_0618000	conserved Plasmodium membrane protein, unknown function	2.93825
PF3D7_1313500	TMEM238 domain-containing protein, putative	2.91667
PF3D7_0902100	serine/threonine protein kinase, FIKK family	2.90598
PF3D7_1100100	erythrocyte membrane protein 1, PfEMP1	2.89515
PF3D7_0530900	formin 1	2.8942
PF3D7_1315300	conserved protein, unknown function	2.8847
PF3D7_1455600	ferlin, putative	2.87472
PF3D7_1003000	guanylate cyclase organizer UGO, putative	2.87012
PF3D7_1307900	tripartite motif protein, putative	2.81949
PF3D7_1341500	inner membrane complex suture component, putative	2.79385
PF3D7_1359800	ADP-ribosylation factor, putative	2.77217
PF3D7_0929400	high molecular weight rhoptry protein 2	2.76619
PF3D7_0802800	serine/threonine protein phosphatase 2B catalytic subunit A	2.75589
PF3D7_1018200	serine/threonine protein phosphatase 8, putative	2.75378
PF3D7_1108100	conserved Plasmodium protein, unknown function	2.74913
PF3D7_1436600	cGMP-dependent protein kinase	2.72515
PF3D7_1335100	merozoite surface protein 7	2.72305
PF3D7_0935800	cytoadherence linked asexual protein 9	2.71509
PF3D7_1449600	conserved protein, unknown function	2.71186
PF3D7_0704500	serine/threonine protein kinase, putative	2.69273
PF3D7_1145200	serine/threonine protein kinase, putative	2.68949
PF3D7_0515400	conserved protein, unknown function	2.68677
PF3D7_1137200	apical exonemal protein	2.67844
PF3D7_0607700	conserved Plasmodium protein, unknown function	2.66158
PF3D7_1401500	esterase, putative	2.65976
PF3D7_0321100	conserved Plasmodium protein, unknown function	2.65804
PF3D7_0813100	conserved Plasmodium protein, unknown function	2.65423
PF3D7_0508000	6-cysteine protein P38	2.64959
PF3D7_1035800	probable protein, unknown function	2.64116
PF3D7_1009700	tubulin--tyrosine ligase, putative	2.63158
PF3D7_0905500	conserved protein, unknown function	2.60675
PF3D7_1348000	conserved Plasmodium protein, unknown function	2.60585
PF3D7_0934800	cAMP-dependent protein kinase catalytic subunit	2.60291
PF3D7_1435600	conserved Plasmodium protein, unknown function	2.59375
PF3D7_1022700	phospholipid scramblase	2.58093
PF3D7_0809100	erythrocyte membrane protein 1, PfEMP1	2.56795
PF3D7_1461400	MORN repeat protein, putative	2.55978
PF3D7_0506900	rhomboid protease ROM4	2.55779
PF3D7_0508100	SET domain protein, putative	2.54886
PF3D7_0808700	erythrocyte membrane protein 1, PfEMP1	2.54571
PF3D7_1373500	erythrocyte membrane protein 1, PfEMP1	2.52669
PF3D7_0207600	serine repeat antigen 5	2.51098
PF3D7_1432200	conserved Plasmodium protein, unknown function	2.5089
PF3D7_0833500	erythrocyte membrane protein 1, PfEMP1	2.49246
PF3D7_0609800	palmitoyltransferase DHHC2, putative	2.47119
PF3D7_0220800	cytoadherence linked asexual protein 2	2.46004
PF3D7_1238000	COPI associated protein, putative	2.44424
PF3D7_1341800	inner membrane complex protein 1k, putative	2.44366
PF3D7_1206400	thiosulfate sulfurtransferase, putative	2.43148
PF3D7_1308000	conserved Plasmodium membrane protein, unknown function	2.41875
PF3D7_0515700	glideosome-associated protein 40, putative	2.41797
PF3D7_0630400	conserved Plasmodium protein, unknown function	2.41793
PF3D7_0401700	Plasmodium exported protein, unknown function, pseudogene	2.40025
PF3D7_0614700	F-box protein FBXO6, putative	2.39492
PF3D7_0806300	ferlin-like protein, putative	2.39486
PF3D7_0730800	Plasmodium exported protein, unknown function	2.38674
PF3D7_0621100	tetratricopeptide repeat protein, putative	2.38494
PF3D7_0407800	protein CINCH	2.38212
PF3D7_1345600	inner membrane complex protein	2.37717
PF3D7_1322600	conserved Plasmodium protein, unknown function	2.36031
PF3D7_0105400	conserved Plasmodium protein, unknown function	2.34461
PF3D7_0729800	dynein light chain, putative	2.33483
PF3D7_0611600	basal complex transmembrane protein 1	2.33107
PF3D7_1142900	conserved Plasmodium protein, unknown function	2.31739
PF3D7_1403200	EGF domain-containing protein, putative	2.309
PF3D7_0314800	conserved Plasmodium protein, unknown function	2.30515
PF3D7_1361800	glideosome-associated connector	2.30457
PF3D7_0104100	protein E140, putative	2.29103
PF3D7_0900400	rifin	2.28498
PF3D7_1440900	conserved Plasmodium protein, unknown function	2.27364
PF3D7_0828700	coiled-coil domain-containing protein 39, putative	2.26831
PF3D7_0632200	rifin	2.26734
PF3D7_0511600	apical rhoptry neck protein	2.2666
PF3D7_0706300	apicomplexan kinetochore protein 11, putative	2.26423
PF3D7_1323700	glideosome associated protein with multiple membrane spans 1	2.26367
PF3D7_0803200	filament assembling protein, putative	2.24535
PF3D7_1029900	ORC3 domain-containing protein, putative	2.23531
PF3D7_1140400	conserved Plasmodium protein, unknown function	2.22749
PF3D7_0732500	rifin	2.22711
PF3D7_0209600	transporter, putative	2.20649
PF3D7_1240400	erythrocyte membrane protein 1, PfEMP1	2.20625
PF3D7_1035400	merozoite surface protein 3	2.19711
PF3D7_1010400	MORN repeat protein, putative	2.18679
PF3D7_0930200	leucine-rich repeat protein	2.18621
PF3D7_0604100	AP2 domain transcription factor	2.17412
PF3D7_0925700	histone deacetylase 1	2.17295
PF3D7_1247700	conserved Plasmodium protein, unknown function	2.17185
PF3D7_0102600	serine/threonine protein kinase, FIKK family	2.16905
PF3D7_0930300	merozoite surface protein 1	2.16243
PF3D7_1112900	conserved protein, unknown function	2.16231
PF3D7_0532600	Plasmodium exported protein, unknown function	2.16122
PF3D7_1423300	serine/threonine protein phosphatase 7	2.16088
PF3D7_0517900	zinc finger protein, putative	2.15486
PF3D7_0612700	6-cysteine protein P12	2.15075
PF3D7_0421300	erythrocyte membrane protein 1, PfEMP1	2.14926
PF3D7_0712000	erythrocyte membrane protein 1, PfEMP1	2.14529
PF3D7_0100100	erythrocyte membrane protein 1, PfEMP1	2.1402
PF3D7_0423500	glideosome associated protein with multiple membrane spans 2	2.10565
PF3D7_0404000	conserved Plasmodium protein, unknown function	2.10418
PF3D7_0702000	Plasmodium exported protein (hyp12), unknown function	2.10158
PF3D7_1236900	conserved Plasmodium protein, unknown function	2.10081
PF3D7_1114800	glycerol-3-phosphate dehydrogenase, putative	2.09091
PF3D7_0304100	inner membrane complex protein 1e, putative	2.0793
PF3D7_1437300	conserved Plasmodium protein, unknown function	2.07807
PF3D7_1435200	conserved protein, unknown function	2.07764
PF3D7_1423100	ankyrin-repeat protein, putative	2.07637
PF3D7_1020300	cytoplasmic dynein intermediate chain, putative	2.05909
PF3D7_0208000	serine repeat antigen 1	2.05478
PF3D7_1434400	conserved protein, unknown function	2.04859
PF3D7_1436200	basal complex protein BCP1	2.0481
PF3D7_1013800	conserved Plasmodium protein, unknown function	2.00851
PF3D7_0400100	erythrocyte membrane protein 1, PfEMP1	2.00357
PF3D7_1030200	claudin-like apicomplexan microneme protein, putative	2.00306
PF3D7_0409900	actin-like protein, putative	1.99964
PF3D7_0704100	basal complex transmembrane protein 2	1.99271
PF3D7_1320700	conserved protein, unknown function	1.98733
PF3D7_0528300	conserved protein, unknown function	1.98533
PF3D7_1412000	p1/s1 nuclease, putative	1.9847
PF3D7_1140600	conserved Plasmodium protein, unknown function	1.98125
PF3D7_1201100	RESA-like protein with PHIST and DnaJ domains	1.97387
PF3D7_0806200	Dpy-19-like C-mannosyltransferase	1.96775
PF3D7_1003400	conserved Plasmodium protein, unknown function	1.9562
PF3D7_1014900	protein KIC8	1.94532
PF3D7_0924600	conserved Plasmodium protein, unknown function	1.93744
PF3D7_0401800	Plasmodium exported protein (PHISTb), unknown function	1.9317
PF3D7_0531100	conserved Plasmodium protein, unknown function	1.93078
PF3D7_0404900	6-cysteine protein P41	1.92619
PF3D7_0301200	serine/threonine protein kinase, FIKK family	1.91788
PF3D7_1037500	dynamin-like protein	1.89961
PF3D7_0909100	conserved Plasmodium membrane protein, unknown function	1.8994
PF3D7_0308300	PhIL1-interacting candidate PIC4	1.89415
PF3D7_0711700	erythrocyte membrane protein 1, PfEMP1	1.88796
PF3D7_1306000	conserved Plasmodium protein, unknown function	1.88561
PF3D7_0407700	TH1 domain-containing protein, putative	1.88139
PF3D7_0220500	Plasmodium exported protein (hyp2), unknown function	1.87566
PF3D7_1209500	cGMP-specific 3',5'-cyclic phosphodiesterase alpha	1.87248
PF3D7_1422200	conserved Plasmodium protein, unknown function	1.87246
PF3D7_0934600	conserved Plasmodium protein, unknown function	1.85988
PF3D7_1133300	cell division control protein CDC50B	1.85867
PF3D7_0628100	HECT domain-containing protein 1, putative	1.85671
PF3D7_0419400	conserved Plasmodium protein, unknown function	1.85321
PF3D7_1126700	conserved Plasmodium protein, unknown function	1.85002
PF3D7_1113000	conserved Plasmodium protein, unknown function	1.84853
PF3D7_1300300	erythrocyte membrane protein 1, PfEMP1	1.84737
PF3D7_0207800	serine repeat antigen 3	1.84671
PF3D7_0414500	RNA-binding protein, putative	1.83111
PF3D7_0907500	conserved protein, unknown function	1.82054
PF3D7_1224100	conserved protein, unknown function	1.81987
PF3D7_1406800	glideosome associated protein with multiple membrane spans 3	1.81722
PF3D7_1114900	filamin domain-containing protein, putative	1.81274
PF3D7_1232500	CG2-related protein, putative	1.80189
PF3D7_0532300	Plasmodium exported protein (PHISTb), unknown function	1.7928
PF3D7_0308700	conserved protein, unknown function	1.78498
PF3D7_1301400	Plasmodium exported protein (hyp12), unknown function	1.7753
PF3D7_0730900	EMP1-trafficking protein	1.77508
PF3D7_1351700	inner membrane complex protein 1f, putative	1.76949
PF3D7_0935700	Plasmodium exported protein, unknown function	1.76716
PF3D7_0207700	serine repeat antigen 4	1.76073
PF3D7_1327500	conserved protein, unknown function	1.75207
PF3D7_0936000	ring-exported protein 2	1.75174
PF3D7_1200600	erythrocyte membrane protein 1, PfEMP1	1.75052
PF3D7_0508500	ND6 protein, putative	1.73318
PF3D7_0722900	conserved protein, unknown function	1.72603
PF3D7_0816100	phosphopantothenoylcysteine decarboxylase, putative	1.72552
PF3D7_1356800	serine/threonine protein kinase ARK3, putative	1.72069
PF3D7_1016700	Plasmodium exported protein (PHISTc), unknown function	1.71857
PF3D7_0929600	G2 protein, putative	1.71227
PF3D7_1365600	DNA topoisomerase 6 subunit B	1.70636
PF3D7_1247800	dipeptidyl aminopeptidase 2	1.69677
PF3D7_0216800	TMEM121 domain-containing protein, putative	1.69543
PF3D7_1025400	conserved Plasmodium membrane protein, unknown function	1.69172
PF3D7_1025900	conserved protein, unknown function	1.69089
PF3D7_0414800	conserved Plasmodium protein, unknown function	1.68251
PF3D7_1243900	double C2-like domain-containing protein	1.67433
PF3D7_1014100	merozoite surface protein MSA180	1.65692
PF3D7_1135100	protein phosphatase PPM8, putative	1.64943
PF3D7_0215300	acyl-CoA synthetase	1.64728
PF3D7_1030800	calmodulin, putative	1.64241
PF3D7_0112800	Plasmodium exported protein (hyp11), unknown function	1.63928
PF3D7_1348600	conserved Plasmodium protein, unknown function	1.63176
PF3D7_1358600	zinc finger protein, putative	1.6272
PF3D7_0621400	Pf77 protein	1.62236
PF3D7_0820600	conserved protein, unknown function	1.62173
PF3D7_0114500	Plasmodium exported protein (hyp10), unknown function	1.61866
PF3D7_1223100	cAMP-dependent protein kinase regulatory subunit	1.60944
PF3D7_0611500	EF hand domain-containing protein, putative	1.60494
PF3D7_1478100	Plasmodium exported protein (hyp13), unknown function	1.60393
PF3D7_1468400	C3H1-type zinc finger protein CZIF1	1.59859
PF3D7_1475700	tubulin epsilon chain, putative	1.59736
PF3D7_0723300	conserved protein, unknown function	1.58756
PF3D7_1035500	merozoite surface protein 6	1.58754
PF3D7_0417600	conserved Plasmodium protein, unknown function	1.57083
PF3D7_0924800	telomeric repeat binding factor 1, putative	1.56031
PF3D7_0818100	C3H1-type zinc finger protein CZIF2	1.55956
PF3D7_0318500	conserved Plasmodium protein, unknown function	1.54996
PF3D7_0709900	hydrolase, putative	1.54902
PF3D7_1150400	erythrocyte membrane protein 1, PfEMP1	1.54615
PF3D7_0936800	Plasmodium exported protein (PHISTc), unknown function	1.54354
PF3D7_1370300	membrane associated histidine-rich protein 1	1.54226
PF3D7_0508900	protein AAP6	1.52744
PF3D7_1417300	cysteine protease ATG4, putative	1.51169
PF3D7_1229300	PhIL1-interacting candidate PIC1	1.50755
PF3D7_1321100	protein kinase domain-containing protein, putative	1.50573
PF3D7_1240300	erythrocyte membrane protein 1, PfEMP1	1.49329
PF3D7_1126800	alternative splicing factor SR-MG, putative	1.48588
PF3D7_0802600	adenylyl cyclase beta	1.47276
PF3D7_0303400	palmitoyltransferase DHHC1	1.47106
PF3D7_0614600	conserved Plasmodium protein, unknown function	1.45682
PF3D7_0902300	serine/threonine protein kinase, FIKK family	1.45608
PF3D7_1343800	VPS13 domain-containing protein, putative	1.45599
PF3D7_0113400	Plasmodium exported protein, unknown function	1.45555
PF3D7_1430200	plasmepsin IX	1.44886
PF3D7_1333600	U3 small nucleolar RNA-associated protein 4, putative	1.44851
PF3D7_0932000	conserved Plasmodium protein, unknown function	1.44712
PF3D7_1227300	conserved Plasmodium protein, unknown function	1.44574
PF3D7_1217400	conserved protein, unknown function	1.44476
PF3D7_1115900	palmitoyltransferase DHHC9	1.43159
PF3D7_1039000	serine/threonine protein kinase, FIKK family	1.43144
PF3D7_0902700	Plasmodium exported protein (PHISTb), unknown function, pseudogene	1.42734
PF3D7_1438800	OST-HTH associated domain protein, putative	1.42536
PF3D7_1246300	protein KIC4	1.42148
PF3D7_0401500	stevor, pseudogene	1.41539
PF3D7_0209000	6-cysteine protein P230	1.41432
PF3D7_0826200	alpha/beta hydrolase, putative	1.41343
PF3D7_0508400	CFA20 domain-containing protein, putative	1.41321
PF3D7_1310700	PhIL1-interacting candidate PIC5	1.41034
PF3D7_0114000	exported protein family 1	1.40907
PF3D7_0725400	conserved Plasmodium protein, unknown function	1.40393
PF3D7_0609700	protein KIC6	1.39382
PF3D7_1134900	conserved Plasmodium protein, unknown function	1.38756
PF3D7_1019600	conserved Plasmodium protein, unknown function	1.36967
PF3D7_1349100	nucleoside diphosphate hydrolase, putative	1.36824
PF3D7_1251200	coronin	1.36637
PF3D7_0424700	serine/threonine protein kinase, FIKK family	1.36493
PF3D7_0800300	erythrocyte membrane protein 1, PfEMP1	1.36034
PF3D7_1222700	glideosome-associated protein 45	1.35737
PF3D7_1329700	apicoplast calcium binding protein 1	1.35716
PF3D7_0936300	ring-exported protein 3	1.34109
PF3D7_1027300	peroxiredoxin	1.33302
PF3D7_1440500	allantoicase, putative	1.32892
PF3D7_1403800	nuclear formin-like protein MISFIT, putative	1.32843
PF3D7_0800800	Plasmodium exported protein (hyp7), unknown function	1.32044
PF3D7_0603800	NdP2 protein, putative	1.31943
PF3D7_0220300	Plasmodium exported protein, unknown function	1.31708
PF3D7_0913150	conserved protein, unknown function	1.31402
PF3D7_0522100	conserved Plasmodium protein, unknown function	1.31311
PF3D7_1305500	mitogen-activated protein kinase phosphatase 1, putative	1.30914
PF3D7_1133000	conserved Plasmodium protein, unknown function	1.30174
PF3D7_MIT03100	ribosomal RNA fragment RNA13	1.30107
PF3D7_1218000	thrombospondin-related apical membrane protein	1.2959
PF3D7_0729700	zinc finger protein, putative	1.28939
PF3D7_0204100	Sel1 repeat-containing protein, putative	1.28719
PF3D7_0426000	erythrocyte membrane protein 1, PfEMP1	1.27821
PF3D7_0830200	28S ribosomal RNA	1.2752
PF3D7_1438400	metacaspase-2	1.27432
PF3D7_0919900	regulator of chromosome condensation-PP1-interacting protein	1.26561
PF3D7_1007200	rho GTPase-activating protein, putative	1.26401
PF3D7_0907200	GTPase-activating protein, putative	1.25838
PF3D7_1461100	conserved Plasmodium protein, unknown function	1.25536
PF3D7_1361500	PH domain-containing protein, putative	1.24825
PF3D7_0928100	conserved Plasmodium protein, unknown function	1.23469
PF3D7_0805100	conserved protein, unknown function	1.23334
PF3D7_0705100	conserved Plasmodium protein, unknown function	1.22467
PF3D7_1476200	Plasmodium exported protein (PHISTb), unknown function	1.21644
PF3D7_1358400	conserved Plasmodium protein, unknown function	1.21184
PF3D7_1221900	conserved Plasmodium membrane protein, unknown function	1.21007
PF3D7_1229800	myosin J, putative	1.20919
PF3D7_1208400	amino acid transporter, putative	1.2025
PF3D7_0935900	ring-exported protein 1	1.19899
PF3D7_1016800	Plasmodium exported protein (PHISTc), unknown function	1.19821
PF3D7_0522400	conserved Plasmodium protein, unknown function	1.19458
PF3D7_1430800	PhIL1 interacting protein PIP3	1.19358
PF3D7_1241400	RNA-binding protein, putative	1.17329
PF3D7_1107800	AP2 domain transcription factor, putative	1.17031
PF3D7_1202300	dynein heavy chain, putative	1.16823
PF3D7_0201900	erythrocyte membrane protein 3	1.16002
PF3D7_1118400	haloacid dehalogenase-like hydrolase, putative	1.15804
PF3D7_0828900	conserved protein, unknown function	1.15791
PF3D7_1001500	early transcribed membrane protein 10.1	1.15752
PF3D7_0414900	armadillo-domain containing rhoptry protein	1.15736
PF3D7_0109000	photosensitized INA-labeled protein PHIL1	1.15446
PF3D7_1122300	conserved Plasmodium protein, unknown function	1.15443
PF3D7_0810300	protein phosphatase PPM5, putative	1.14891
PF3D7_0501400	interspersed repeat antigen	1.14813
PF3D7_0923300	perforin-like protein 3	1.1446
PF3D7_1461800	conserved Plasmodium protein, unknown function	1.14435
PF3D7_0216900	conserved Plasmodium protein, unknown function	1.13562
PF3D7_0913800	conserved Plasmodium protein, unknown function	1.13548
PF3D7_0918400	conserved Plasmodium protein, unknown function	1.1344
PF3D7_0810900	conserved Plasmodium protein, unknown function	1.13272
PF3D7_1359700	conserved Plasmodium protein, unknown function	1.12611
PF3D7_0908500	conserved Plasmodium protein, unknown function	1.12136
PF3D7_1136700	armadillo-interacting protein AIP	1.11415
PF3D7_MIT03800	ribosomal RNA fragment RNA14	1.1111
PF3D7_1474000	conserved Plasmodium protein, unknown function	1.10697
PF3D7_1232700	Nd9 protein	1.10579
PF3D7_1401400	early transcribed membrane protein 14.1	1.10276
PF3D7_1404800	conserved Plasmodium protein, unknown function	1.10078
PF3D7_0932100	protein MAM3, putative	1.09911
PF3D7_1477500	Plasmodium exported protein (PHISTb), unknown function	1.09799
PF3D7_0625400	conserved Plasmodium protein, unknown function	1.0963
PF3D7_1206100	IMP-specific 5'-nucleotidase 1	1.09495
PF3D7_MIT00300	ribosomal RNA fragment RNA9	1.08904
PF3D7_1102700	early transcribed membrane protein 11.1	1.08778
PF3D7_1227700	protein KIC2	1.08465
PF3D7_0322600	conserved Plasmodium protein, unknown function	1.08436
PF3D7_0211500	GAF domain-related protein, putative	1.08345
PF3D7_1328800	transcriptional regulatory protein sir2a	1.08342
PF3D7_0906500	arginase	1.07879
PF3D7_1470950	small integral membrane protein 15, putative	1.0781
PF3D7_0919200	PPPDE peptidase, putative	1.07771
PF3D7_0802100	AP2 domain transcription factor AP2-LT	1.07768
PF3D7_0703600	conserved protein, unknown function	1.06376
PF3D7_0102200	ring-infected erythrocyte surface antigen	1.0611
PF3D7_0614100	filamin domain-containing protein, putative	1.06016
PF3D7_1319600	ACDC domain-containing protein, putative	1.05722
PF3D7_1003600	inner membrane complex protein 1c, putative	1.05567
PF3D7_0726200	serine/threonine protein kinase, FIKK family	1.05293
PF3D7_0515600	gamete egress protein GEP, putative	1.05085
PF3D7_0410100	tRNA Serine	1.04383
PF3D7_1409400	conserved protein, unknown function	1.03877
PF3D7_1146800	conserved Plasmodium protein, unknown function	1.03685
PF3D7_0900100	erythrocyte membrane protein 1, PfEMP1	1.03634
PF3D7_1148700	Plasmodium exported protein (PHISTc), unknown function	1.03521
PF3D7_0606400	conserved Plasmodium protein, unknown function	1.03211
PF3D7_0717500	calcium-dependent protein kinase 4	1.03209
PF3D7_1476000	conserved Plasmodium protein, unknown function	1.02821
PF3D7_1031400	OTU-like cysteine protease	1.02212
PF3D7_1334300	MSP7-like protein	1.01987
PF3D7_0424500	serine/threonine protein kinase, FIKK family	1.01937
PF3D7_1227000	conserved Plasmodium protein, unknown function	1.01715
PF3D7_0612500	conserved Plasmodium protein, unknown function	1.01293
PF3D7_0412400	erythrocyte membrane protein 1, PfEMP1	1.01118
PF3D7_0902600	serine/threonine protein kinase, FIKK family	1.00992
PF3D7_1230300	subpellicular microtubule protein 2, putative	1.00896
PF3D7_1423500	conserved Plasmodium protein, unknown function	1.00064
PF3D7_1000600	rifin	1.00042

## Sheet: PfHDAC1OEvsGFPOE_DESeq2
	baseMean	log2FoldChange	lfcSE	stat	pvalue	padj
PF3D7_0700400	8.69204	6.61036	1.30736	5.05628	4.28e-07	9.72e-06
PF3D7_0100200	2.40432	1.55502	1.33553	1.16435	0.244281	0.546977
PF3D7_0100300	0	NA	NA	NA	NA	NA
PF3D7_0100400	0	NA	NA	NA	NA	NA
PF3D7_0100500	0	NA	NA	NA	NA	NA
PF3D7_0100600	0	NA	NA	NA	NA	NA
PF3D7_0100700	0	NA	NA	NA	NA	NA
PF3D7_0100800	3.57238	1.24456	1.37332	0.906238	0.36481	0.661463
PF3D7_0100900	6.44489	-0.307221	0.725982	-0.423181	0.672164	0.861019
PF3D7_0101000	1.33329	0.900247	1.63982	0.548991	0.583012	0.809377
PF3D7_0101100	0	NA	NA	NA	NA	NA
PF3D7_0101200	0	NA	NA	NA	NA	NA
PF3D7_0101300	0	NA	NA	NA	NA	NA
PF3D7_0101400	0	NA	NA	NA	NA	NA
PF3D7_0101500	0	NA	NA	NA	NA	NA
PF3D7_0101600	3.99976	2.69558	1.41511	1.90486	0.0567984	0.254237
PF3D7_0101700	0	NA	NA	NA	NA	NA
PF3D7_0101800	0	NA	NA	NA	NA	NA
PF3D7_0101900	0.165037	1.02472	4.08047	0.251127	0.801716	NA
PF3D7_0102000	0.290347	-1.66346	4.05072	-0.410657	0.681324	NA
PF3D7_0102100	1.26478	-0.576474	1.76249	-0.327079	0.743608	0.890623
PF3D7_1040200	14.0761	6.31584	1.31449	4.8048	1.55e-06	3.23e-05
PF3D7_0102300	825.196	-0.538767	0.217202	-2.48048	0.0131205	0.0980474
PF3D7_0102400	3.57696	1.53692	1.05778	1.45297	0.146232	0.424444
PF3D7_0102500	127.816	-0.40561	0.223016	-1.81875	0.0689503	0.284007
PF3D7_1031200	87.1015	4.85158	0.460931	10.5256	6.58e-26	6.38e-24
PF3D7_0102700	20.8691	-0.469009	0.467783	-1.00262	0.316045	0.620085
PF3D7_0102800	78.6516	-0.58333	0.245502	-2.37606	0.0174984	0.119496
PF3D7_0102900	1643.85	0.0166464	0.186403	0.089303	0.928841	0.970589
PF3D7_0103000	47.671	-0.0431152	0.300155	-0.143643	0.885782	0.954186
PF3D7_0103100	81.172	0.242662	0.265276	0.914753	0.360321	0.657426
PF3D7_0103200	2233.43	-0.459438	0.265232	-1.73221	0.0832365	0.31805
PF3D7_0103300	85.907	-0.109271	0.243538	-0.448684	0.65366	0.847656
PF3D7_0103400	379.483	0.0241533	0.175289	0.137792	0.890405	0.955345
PF3D7_0103500	62.2985	0.155308	0.339244	0.457805	0.647092	0.844757
PF3D7_0103600	446.226	-0.341432	0.183487	-1.86079	0.0627735	0.269818
PF3D7_0103700	154.827	-0.356226	0.19618	-1.81581	0.0693995	0.284376
PF3D7_0103800	3.2015	2.40433	1.3368	1.79858	0.0720853	0.290731
PF3D7_0103900	579.985	-0.220584	0.154728	-1.42563	0.153975	0.435847
PF3D7_0104000	46.4164	-0.313534	0.305865	-1.02507	0.305329	0.60997
PF3D7_0722200	340.361	4.28165	0.330243	12.9652	1.93e-38	3.88e-36
PF3D7_0104200	1191.67	-0.353649	0.321471	-1.1001	0.27129	0.577112
PF3D7_0104300	711.588	0.160794	0.152722	1.05285	0.29241	0.597266
PF3D7_0104400	582.641	-0.118375	0.164723	-0.718627	0.47237	0.739029
PF3D7_0104500	829.161	-0.0567341	0.138256	-0.410355	0.681546	0.86507
PF3D7_0104600	44.6204	0.0114368	0.315341	0.036268	0.971069	0.989922
PF3D7_0104700	3.42425	1.60559	1.11489	1.44014	0.149829	0.428838
PF3D7_0104800	425.288	0.0913143	0.200965	0.454379	0.649556	0.846283
PF3D7_0104900	21.9778	-0.451761	0.472121	-0.956876	0.33863	0.637413
PF3D7_0105000	329.671	-0.223868	0.272038	-0.82293	0.410548	0.698072
PF3D7_0105100	41.8684	-0.483645	0.320175	-1.51057	0.130899	0.402075
PF3D7_0105200	527.338	0.0864914	0.156043	0.55428	0.579387	0.80713
PF3D7_0105300	84.2871	0.859644	0.367472	2.33935	0.0193175	0.12889
PF3D7_1136200	41.6547	4.25439	0.523331	8.12944	4.31e-16	2.13e-14
PF3D7_0105500	187.939	-0.362206	0.191183	-1.89455	0.0581524	0.257793
PF3D7_0105600	231.816	0.0599013	0.190753	0.314026	0.753502	0.895607
PF3D7_0105700	162.228	0.368557	0.322122	1.14415	0.252561	0.555804
PF3D7_0105800	418.967	0.312397	0.182377	1.71292	0.0867274	0.326147
PF3D7_0105900	446.96	-0.563451	0.262917	-2.14308	0.0321068	0.18142
PF3D7_0106000	241.786	0.359052	0.177753	2.01995	0.0433888	0.218155
PF3D7_0106100	909.679	-0.155783	0.146689	-1.06199	0.28824	0.593149
PF3D7_0106200	24.7673	0.54997	0.464317	1.18447	0.236227	0.539497
PF3D7_0106300	1480.88	0.112143	0.137214	0.817282	0.413767	0.700685
PF3D7_0106400	428.174	0.244796	0.19372	1.26366	0.206353	0.509348
PF3D7_0106500	49.2798	-0.0772242	0.286416	-0.269622	0.787451	0.91291
PF3D7_0106600	2.56938	0.79635	1.15611	0.688821	0.490936	0.751122
PF3D7_0106700	329.926	0.285519	0.201901	1.41415	0.157318	0.438737
PF3D7_0106800	887.746	-0.445431	0.199764	-2.22979	0.0257615	0.156151
PF3D7_0106900	306.078	-0.368913	0.192213	-1.91929	0.0549478	0.250376
PF3D7_0107000	361.361	-0.188073	0.166362	-1.13051	0.258263	0.561736
PF3D7_0107100	104.779	-0.239303	0.238514	-1.0033	0.315714	0.6197
PF3D7_0107200	54.3304	-0.054546	0.307404	-0.177441	0.859162	0.943383
PF3D7_0107300	9.01625	0.702955	0.68137	1.03168	0.302222	0.607347
PF3D7_0107400	517.632	-0.638095	0.169225	-3.77069	0.000162798	0.00247558
PF3D7_0107500	4391.26	0.177487	0.123423	1.43804	0.150423	0.429141
PF3D7_0107600	12.9088	0.740512	0.611848	1.21029	0.226169	0.530656
PF3D7_0107700	96.8128	-0.413559	0.249217	-1.65944	0.0970276	0.342284
PF3D7_0107800	130.03	-0.0656828	0.213915	-0.307051	0.758804	0.898439
PF3D7_0107900	250.903	0.116584	0.249977	0.46638	0.640944	0.841886
PF3D7_0108000	379.652	0.0645737	0.217716	0.296596	0.766775	0.903177
PF3D7_0108100	94.7182	-0.658378	0.244234	-2.69569	0.00702431	0.0616513
PF3D7_0108300	1026.2	0.193359	0.195811	0.987479	0.323408	0.626317
PF3D7_0108400	173.303	-0.682978	0.26329	-2.59402	0.00948621	0.0772934
PF3D7_0108500	1092.97	0.659948	0.23547	2.80268	0.00506795	0.0485161
PF3D7_0108600	514.853	-0.428846	0.167518	-2.55999	0.0104674	0.0832142
PF3D7_0108700	896.126	-0.0128862	0.169972	-0.0758137	0.939567	0.974556
PF3D7_0108800	282.34	-0.363085	0.182245	-1.99229	0.0463391	0.227819
PF3D7_0108900	26.9097	0.994311	0.438619	2.26692	0.0233954	0.147982
PF3D7_1012200	393.191	4.02942	0.22974	17.539	7.21e-69	3.14e-66
PF3D7_0109100	17.1524	0.426973	0.513556	0.831407	0.405744	0.695091
PF3D7_0109200	116.074	-0.160558	0.267345	-0.600563	0.548131	0.786201
PF3D7_1431400	267.032	4.00738	0.241185	16.6154	5.4e-62	2.02e-59
PF3D7_0109400	831.643	-0.253237	0.156628	-1.61681	0.105919	0.358532
PF3D7_0109500	54.4425	0.0989844	0.288458	0.34315	0.731486	0.884308
PF3D7_0109600	224.564	-0.198337	0.230676	-0.859806	0.389896	0.683494
PF3D7_0109700	325.535	-0.0573584	0.194166	-0.295409	0.767682	0.903361
PF3D7_0109800	133.069	0.00241731	0.214424	0.0112735	0.991005	0.996894
PF3D7_0109850	109.77	0.117331	0.261227	0.449153	0.653321	0.8476
PF3D7_0109950	133.188	-0.329886	0.211102	-1.56269	0.118126	0.381851
PF3D7_0110000	238.717	0.325908	0.209596	1.55494	0.119961	0.385461
PF3D7_0110100	219.87	-0.156576	0.197738	-0.791837	0.428456	0.713094
PF3D7_0110200	144.27	0.0570635	0.208227	0.274045	0.78405	0.911724
PF3D7_0110300	71.0276	-0.41308	0.285819	-1.44525	0.148387	0.427778
PF3D7_0110400	617.477	-0.018759	0.154515	-0.121406	0.903369	0.960668
PF3D7_0110500	367.67	0.0197082	0.244769	0.0805176	0.935826	0.973609
PF3D7_0110600	2453.75	0.253049	0.214441	1.18004	0.237984	0.540552
PF3D7_0110700	1742.01	-0.340031	0.132747	-2.5615	0.0104221	0.0830197
PF3D7_0110800	313.173	0.0505971	0.164493	0.307593	0.758392	0.898154
PF3D7_0110900	191.778	-0.446272	0.404161	-1.10419	0.269509	0.575198
PF3D7_0111000	223.021	0.172407	0.224521	0.767888	0.442554	0.718857
PF3D7_0111200	81.9029	-0.463195	0.295745	-1.5662	0.117303	0.381599
PF3D7_0111300	227.648	-0.417922	0.185006	-2.25897	0.0238853	0.149455
PF3D7_0111400	92.1198	-0.272758	0.240989	-1.13183	0.257706	0.56099
PF3D7_0111500	841.53	0.213545	0.206065	1.0363	0.300064	0.604869
PF3D7_0111600	138.276	-0.811573	0.43109	-1.88261	0.0597538	0.26333
PF3D7_0111700	23.3288	-0.122939	0.443455	-0.277231	0.781603	0.910551
PF3D7_0111800	728.583	-0.206803	0.148159	-1.39582	0.162769	0.447188
PF3D7_0111900	162.288	0.243311	0.25708	0.946442	0.343923	0.643537
PF3D7_0112000	209.369	-0.215029	0.203639	-1.05593	0.290999	0.595546
PF3D7_0112100	0.145173	-0.898834	4.08047	-0.220277	0.825655	NA
PF3D7_0112200	979.549	-0.140243	0.140104	-1.00099	0.31683	0.620499
PF3D7_0112300	0.5285	1.08091	2.98596	0.361999	0.717353	NA
PF3D7_0112500	0	NA	NA	NA	NA	NA
PF3D7_0112700	169.615	-0.240447	0.290496	-0.827712	0.407834	0.696547
PF3D7_0831600	131.428	3.97502	0.344549	11.5369	8.6e-31	1.12e-28
PF3D7_0112900	17.9922	-0.0758929	0.460612	-0.164765	0.869129	0.947564
PF3D7_0113000	2482.41	0.720826	0.251052	2.87123	0.00408882	0.0412112
PF3D7_0113100	9.32383	0.635845	0.740914	0.858189	0.390788	0.683726
PF3D7_0113200	959.891	0.463734	0.176423	2.62853	0.00857545	0.0716584
PF3D7_0113300	70.7657	0.246152	0.302103	0.814796	0.415189	0.70253
PF3D7_0917300	31.698	3.96816	0.597597	6.6402	3.13e-11	1.12e-09
PF3D7_0113600	2.51031	-1.90359	1.52754	-1.24618	0.212699	0.51467
PF3D7_0113700	96.2524	0.242476	0.252068	0.961947	0.336076	0.636363
PF3D7_0113800	15.7576	-0.667434	0.531484	-1.25579	0.209191	0.512302
PF3D7_0113900	14.8179	0.310331	0.56795	0.546405	0.584788	0.810123
PF3D7_1019200	5.18191	3.95848	1.27765	3.09825	0.00194665	0.022041
PF3D7_0114100	52.6803	0.318632	0.293978	1.08386	0.278426	0.584812
PF3D7_0114200	473.06	0.131334	0.182769	0.718581	0.472399	0.739029
PF3D7_0114300	1095.73	-0.0770403	0.151203	-0.509516	0.61039	0.825456
PF3D7_0114400	10.5504	0.284167	0.580051	0.489899	0.624205	0.833127
PF3D7_0501500	83.2858	3.94192	0.379171	10.3961	2.58e-25	2.46e-23
PF3D7_0114600	1.13894	-0.242151	2.09624	-0.115517	0.908036	NA
PF3D7_0114700	0	NA	NA	NA	NA	NA
PF3D7_0114750	0	NA	NA	NA	NA	NA
PF3D7_0114800	0	NA	NA	NA	NA	NA
PF3D7_0114900	0	NA	NA	NA	NA	NA
PF3D7_0115000	0.530765	2.56141	2.88825	0.88684	0.375165	NA
PF3D7_0115050	0	NA	NA	NA	NA	NA
PF3D7_0115100	0	NA	NA	NA	NA	NA
PF3D7_0115150	0	NA	NA	NA	NA	NA
PF3D7_0115200	0.498439	1.00486	2.67155	0.376133	0.706818	NA
PF3D7_0115300	0	NA	NA	NA	NA	NA
PF3D7_0115400	0	NA	NA	NA	NA	NA
PF3D7_0115500	0	NA	NA	NA	NA	NA
PF3D7_0115600	7.56182	-0.452207	0.878398	-0.514809	0.606687	0.824138
PF3D7_0115700	8.95937	0.667634	0.66115	1.00981	0.312588	0.617969
PF3D7_0200100	1.15702	1.30851	1.92856	0.678493	0.497459	NA
PF3D7_0200200	0.297217	-1.69786	3.51535	-0.482984	0.629107	NA
PF3D7_0200300	0	NA	NA	NA	NA	NA
PF3D7_0302200	2443.3	3.90006	0.15414	25.302	3.04e-141	1.59e-137
PF3D7_0200500	0.843968	0.375998	2.59694	0.144785	0.88488	NA
PF3D7_0200600	0	NA	NA	NA	NA	NA
PF3D7_0200700	0	NA	NA	NA	NA	NA
PF3D7_0200800	0	NA	NA	NA	NA	NA
PF3D7_0200900	0.154309	1.02472	4.08047	0.251127	0.801716	NA
PF3D7_0201000	0	NA	NA	NA	NA	NA
PF3D7_0201100	0	NA	NA	NA	NA	NA
PF3D7_0201200	0.145173	-0.898834	4.08047	-0.220277	0.825655	NA
PF3D7_0201300	3.7414	3.29247	1.44875	2.27262	0.0230491	0.146322
PF3D7_0201400	0.455384	-0.716573	3.10715	-0.23062	0.81761	NA
PF3D7_0201500	164.136	0.373876	0.207772	1.79945	0.0719468	0.290397
PF3D7_0201600	488.819	0.982536	0.239446	4.10337	4.07e-05	0.000714737
PF3D7_0201700	2.67606	0.182581	1.24757	0.146349	0.883646	0.953543
PF3D7_0201800	133.388	0.953152	0.25076	3.80105	0.000144085	0.00220382
PF3D7_1252100	731.287	3.89987	0.183777	21.2207	6.16e-100	1.07e-96
PF3D7_0202000	35163.1	0.778207	0.217063	3.58517	0.000336862	0.00475382
PF3D7_0202100	101.47	-0.140164	0.225327	-0.622047	0.533911	0.776311
PF3D7_0202200	5.78709	0.970291	0.796409	1.21833	0.223097	0.527349
PF3D7_0202300	27.2567	0.931888	0.497459	1.87329	0.0610279	0.266212
PF3D7_0202400	107.369	0.0792831	0.249689	0.317527	0.750844	0.894277
PF3D7_0202500	142.854	0.872842	0.229123	3.80949	0.000139252	0.00213614
PF3D7_0202600	87.9824	0.327186	0.248345	1.31747	0.187681	0.483388
PF3D7_0202700	191.444	-0.768866	0.402147	-1.9119	0.0558885	0.252246
PF3D7_0202800	35.8826	-0.0571285	0.323016	-0.17686	0.859619	0.943686
PF3D7_1449200	1047.61	3.86225	0.208043	18.5647	6.21e-77	4.06e-74
PF3D7_0203000	72.9721	0.0922	0.262214	0.351621	0.725122	0.881182
PF3D7_0203100	23.9935	0.373466	0.476064	0.784486	0.432755	0.713955
PF3D7_0203200	65.9127	0.214053	0.332061	0.644618	0.519175	0.76679
PF3D7_0203300	104.083	0.124881	0.282796	0.441593	0.658784	0.851519
PF3D7_0203400	655.114	-0.350038	0.190455	-1.8379	0.0660765	0.276517
PF3D7_0203500	3.28046	-0.127964	1.17092	-0.109285	0.912976	0.963725
PF3D7_0203600	64.3188	-0.225472	0.272146	-0.828499	0.407388	0.69642
PF3D7_0203700	267.746	0.704011	0.274269	2.56686	0.0102623	0.0822412
PF3D7_0203800	165.17	-0.271614	0.19592	-1.38635	0.16564	0.451284
PF3D7_0203900	162.218	-0.35869	0.248427	-1.44385	0.148782	0.428095
PF3D7_0204000	115.128	-0.0858734	0.265739	-0.323149	0.746582	0.892284
PF3D7_0404700	146.722	3.83215	0.30272	12.6591	9.97e-37	1.86e-34
PF3D7_0204200	1243.2	-0.0652234	0.141287	-0.461639	0.644341	0.843385
PF3D7_0204300	238.371	-0.0979989	0.178289	-0.549664	0.58255	0.809081
PF3D7_0204400	13.9318	-0.20354	0.583588	-0.348774	0.727259	0.881768
PF3D7_0204500	214.422	0.276156	0.348925	0.791448	0.428683	0.713244
PF3D7_0204600	124.571	0.521655	0.220824	2.36231	0.0181616	0.122743
PF3D7_0204700	156.355	0.0262531	0.196556	0.133566	0.893746	0.957122
PF3D7_0204800	233.903	-0.232955	0.182893	-1.27372	0.202762	0.502677
PF3D7_0204900	220.792	-0.607361	0.1883	-3.2255	0.00125755	0.0151223
PF3D7_0205000	19.8997	-0.261525	0.427416	-0.611874	0.540621	0.781211
PF3D7_0205100	16.3069	-0.338676	0.485317	-0.697846	0.485273	0.747927
PF3D7_0205200	1.93119	1.6841	1.40138	1.20174	0.229464	0.532532
PF3D7_0205300	91.0575	-0.225336	0.29153	-0.772943	0.439556	0.718263
PF3D7_0205400	139.825	0.0670491	0.22565	0.297137	0.766362	0.903177
PF3D7_0205500	14.6178	-0.289054	0.511447	-0.56517	0.571958	0.802122
PF3D7_0205600	243.944	0.220426	0.252406	0.873299	0.3825	0.680162
PF3D7_0205700	106.559	0.203175	0.229132	0.886716	0.375232	0.673358
PF3D7_0205800	152.644	-0.129936	0.226797	-0.572918	0.5667	0.796757
PF3D7_0205900	1606.56	-0.0181199	0.133073	-0.136165	0.891691	0.956415
PF3D7_0206000	91.5934	0.0236678	0.243738	0.0971032	0.922644	0.968758
PF3D7_0206100	291.241	-0.245372	0.20096	-1.221	0.222085	0.525669
PF3D7_0206200	36.8306	0.664344	0.363846	1.8259	0.0678658	0.281975
PF3D7_0206300	219.426	0.227121	0.184113	1.2336	0.217352	0.520212
PF3D7_0206500	120.73	0.123919	0.235211	0.526843	0.598303	0.820588
PF3D7_0206600	36.6206	-0.275415	0.413442	-0.666152	0.505314	0.761558
PF3D7_0206700	528.806	-0.0466415	0.146594	-0.318169	0.750357	0.894104
PF3D7_1318000	97.8787	3.81427	0.338455	11.2696	1.85e-29	2.25e-27
PF3D7_0206900	154.365	-0.277876	0.323552	-0.858828	0.390435	0.683523
PF3D7_0207000	1209.65	0.702222	0.218654	3.21157	0.00132013	0.0157662
PF3D7_0207100	150.848	-0.225541	0.254787	-0.885211	0.376043	0.673888
PF3D7_0207200	94.604	-0.175389	0.280538	-0.625187	0.531848	0.775295
PF3D7_0207300	1.06809	-0.33051	1.84092	-0.179535	0.857518	NA
PF3D7_0207400	170.128	0.617897	0.191146	3.23259	0.00122674	0.0148888
PF3D7_0207500	254.307	0.485689	0.240475	2.0197	0.0434141	0.218155
PF3D7_0620400	23.4116	3.76728	0.613023	6.14541	7.98e-10	2.45e-08
PF3D7_0425900	37.0052	3.76711	0.546573	6.89223	5.49e-12	2.07e-10
PF3D7_1118700	133.463	3.76385	0.30662	12.2753	1.23e-34	2.07e-32
PF3D7_0207900	28.2561	0.791503	0.434453	1.82184	0.0684796	0.283311
PF3D7_0817700	754.377	3.74828	0.166057	22.5722	8.12e-113	2.12e-109
PF3D7_0208100	592.142	-0.25817	0.16144	-1.59917	0.109783	0.367239
PF3D7_0208200	776.485	0.0276287	0.15476	0.178526	0.85831	0.943383
PF3D7_0208300	89.7922	0.0471878	0.316715	0.148991	0.88156	0.952187
PF3D7_0208400	402.297	0.0868119	0.163706	0.530291	0.59591	0.818615
PF3D7_0208500	262.386	-0.530754	0.356457	-1.48897	0.136495	0.410049
PF3D7_0208600	623.88	0.0777361	0.160454	0.484476	0.628048	0.834936
PF3D7_0208700	335.548	-0.480028	0.25628	-1.87306	0.06106	0.266212
PF3D7_0208800	307.26	-0.442417	0.184791	-2.39414	0.0166592	0.115576
PF3D7_0208900	9.15184	0.189746	0.605236	0.313507	0.753896	0.895727
PF3D7_1410400	1366.75	3.72762	0.175799	21.2038	8.8e-100	1.15e-96
PF3D7_0209100	218.406	0.00917893	0.210828	0.0435377	0.965273	0.987936
PF3D7_0209200	108.844	0.00346308	0.248303	0.013947	0.988872	0.996645
PF3D7_0209300	246.329	-0.624002	0.304507	-2.04922	0.0404405	0.209243
PF3D7_0209400	91.2486	-0.195171	0.251384	-0.776386	0.437521	0.717453
PF3D7_0209500	1.31695	-0.0211247	1.60094	-0.0131952	0.989472	0.996645
PF3D7_1129300	95.6824	3.72539	0.334993	11.1208	9.94e-29	1.08e-26
PF3D7_0209700	199.951	-0.079356	0.214579	-0.369822	0.711515	0.876157
PF3D7_0209800	2487.28	-0.225053	0.148295	-1.51761	0.129113	0.400825
PF3D7_0209900	51.2701	0.0102386	0.421499	0.0242909	0.980621	0.993461
PF3D7_0210000	403.463	-0.366645	0.27608	-1.32804	0.184166	0.476916
PF3D7_0210100	2975.96	0.0735995	0.215137	0.342105	0.732272	0.884713
PF3D7_0210200	229.092	-0.0335197	0.226287	-0.14813	0.882241	0.952725
PF3D7_0210300	141.553	-0.638913	0.342451	-1.8657	0.0620827	0.267949
PF3D7_0210400	110.013	-0.249648	0.282866	-0.882567	0.377471	0.675292
PF3D7_0210500	63.4774	0.128401	0.345967	0.371136	0.710536	0.875787
PF3D7_0210600	87.5526	0.0862033	0.266565	0.323386	0.746403	0.892284
PF3D7_0210700	16.0571	0.386901	0.617819	0.626237	0.53116	0.775181
PF3D7_0210800	174.769	0.190841	0.231945	0.822784	0.410631	0.698072
PF3D7_0210900	2213.3	-0.104215	0.136308	-0.764553	0.444538	0.720377
PF3D7_0211000	2.70579	-1.62241	1.18108	-1.37367	0.169544	0.456686
PF3D7_0211100	28.1436	0.476328	0.383513	1.24201	0.214232	0.516666
PF3D7_0211200	177.444	-0.75023	0.362583	-2.06913	0.0385342	0.203609
PF3D7_0211300	26.7114	-0.219221	0.470714	-0.46572	0.641416	0.841886
PF3D7_0211400	17.2052	0.36509	0.530457	0.688255	0.491292	0.751245
PF3D7_1372700	27.5368	3.70675	0.55535	6.67462	2.48e-11	9e-10
PF3D7_0211600	35.1547	0.0705251	0.386196	0.182615	0.8551	0.942795
PF3D7_0211700	195.973	-0.0622677	0.190211	-0.327361	0.743395	0.890623
PF3D7_0211800	6718.39	-0.039781	0.156947	-0.253467	0.799907	0.918518
PF3D7_0211900	240.662	-0.298751	0.201183	-1.48497	0.137551	0.410926
PF3D7_0212000	283.185	-0.590936	0.187041	-3.15939	0.001581	0.0185431
PF3D7_0212100	721.836	0.0344934	0.258867	0.133248	0.893997	0.957122
PF3D7_0212200	621.277	-0.0244303	0.181623	-0.134511	0.892998	0.957032
PF3D7_0212300	2643.93	0.401186	0.266459	1.50562	0.132165	0.403124
PF3D7_0212400	466.673	0.0795412	0.165228	0.481402	0.630231	0.836523
PF3D7_0212500	906.391	0.164235	0.165216	0.994062	0.320193	0.621989
PF3D7_0212600	40.3773	6.39e-05	0.318446	0.000200579	0.99984	0.999936
PF3D7_0212700	176.169	0.0165566	0.195768	0.0845724	0.932601	0.971413
PF3D7_0212800	239.709	-0.23403	0.190141	-1.23082	0.218389	0.521641
PF3D7_0212900	371.478	0.153545	0.207569	0.739727	0.459466	0.728764
PF3D7_0213000	577.577	-0.0497247	0.180156	-0.27601	0.782541	0.910875
PF3D7_0213100	1423.95	-0.124264	0.166536	-0.746169	0.455565	0.726574
PF3D7_0213200	273.529	-0.619296	0.33943	-1.82452	0.0680735	0.282613
PF3D7_0213300	193.068	-0.739438	0.791632	-0.934068	0.350269	0.650198
PF3D7_0213400	136.39	-0.135547	0.232482	-0.583044	0.559864	0.791832
PF3D7_0213500	166.284	-0.218012	0.190341	-1.14537	0.252054	0.555261
PF3D7_0213600	55.6356	-0.252488	0.289796	-0.871264	0.38361	0.680718
PF3D7_0213700	119.774	0.395785	0.301973	1.31066	0.189972	0.486413
PF3D7_0213800	15.7556	0.229722	0.58241	0.394433	0.693261	0.870471
PF3D7_0213900	149.047	0.497016	0.264249	1.88086	0.0599905	0.26344
PF3D7_0214000	1049.37	0.379198	0.237452	1.59695	0.110277	0.36837
PF3D7_0214100	2822.73	0.369529	0.22712	1.62702	0.103732	0.353961
PF3D7_0214200	408.772	-0.36016	0.229831	-1.56706	0.1171	0.381176
PF3D7_0214300	15.0361	0.089865	0.677241	0.132693	0.894436	0.957201
PF3D7_0214400	346.174	0.530168	0.210096	2.52346	0.0116207	0.0893943
PF3D7_0214500	69.004	-0.410139	0.38228	-1.07287	0.283327	0.589075
PF3D7_0214600	22.7581	-0.433836	0.464175	-0.934639	0.349974	0.649882
PF3D7_0214700	13.4724	0.542011	0.569793	0.951241	0.341482	0.641504
PF3D7_0214800	713.839	0.628282	0.193343	3.24956	0.00115583	0.0141595
PF3D7_0302500	194	3.66328	0.314024	11.6656	1.91e-31	2.63e-29
PF3D7_0215000	561.742	0.13187	0.148863	0.885854	0.375696	0.673888
PF3D7_0215100	56.3236	0.0747978	0.373652	0.20018	0.84134	0.93839
PF3D7_0215200	11.7232	0.631702	0.624316	1.01183	0.311619	0.616754
PF3D7_1035600	76.5349	3.6398	0.402771	9.03691	1.61e-19	1e-17
PF3D7_0215400	1411.42	0.115822	0.177634	0.652024	0.514386	0.764638
PF3D7_0215500	358.645	0.154578	0.1976	0.782277	0.434052	0.715251
PF3D7_0215600	273.188	0.33866	0.239044	1.41673	0.156562	0.438659
PF3D7_0215700	559.596	0.220053	0.23808	0.92428	0.355341	0.65348
PF3D7_0215800	113.385	-0.529704	0.229135	-2.31175	0.0207912	0.135949
PF3D7_0215900	10.6925	0.543818	0.851372	0.638755	0.522983	0.768746
PF3D7_0216000	14.0774	0.745174	0.574124	1.29793	0.19431	0.491983
PF3D7_0216100	449.375	-0.453538	0.201633	-2.24932	0.0244923	0.151053
PF3D7_0216200	204.04	-0.272304	0.221915	-1.22706	0.219799	0.523244
PF3D7_0216300	117.906	0.101776	0.225751	0.450832	0.65211	0.847423
PF3D7_0216400	138.513	-0.575102	0.374765	-1.53457	0.12489	0.39403
PF3D7_0216500	34.4385	-0.275704	0.342429	-0.805142	0.420738	0.706235
PF3D7_0216600	257.747	0.850838	0.261242	3.25689	0.00112641	0.0138641
PF3D7_0216700	112.363	-0.0782319	0.264171	-0.296141	0.767122	0.903177
PF3D7_0501600	51.4009	3.61552	0.548758	6.58855	4.44e-11	1.55e-09
PF3D7_1463900	313.341	3.60905	0.199569	18.0842	4.25e-73	2.22e-70
PF3D7_0217000	185.279	-0.37997	0.23427	-1.62193	0.104818	0.356041
PF3D7_0217100	915.315	-0.0488528	0.180698	-0.270357	0.786886	0.912885
PF3D7_0217200	66.6748	0.306429	0.2535	1.20879	0.226742	0.530656
PF3D7_0217300	52.4719	0.440999	0.309454	1.42509	0.154132	0.436054
PF3D7_0217400	308.205	-0.206544	0.187672	-1.10056	0.271089	0.576919
PF3D7_0507200	151.214	3.60743	0.29671	12.1581	5.2e-34	8e-32
PF3D7_0217600	432.67	-0.256308	0.154297	-1.66113	0.0966871	0.342284
PF3D7_0217700	261.816	-0.0105092	0.211629	-0.0496585	0.960395	0.98596
PF3D7_0217800	667.778	-0.194183	0.185526	-1.04666	0.295256	0.599659
PF3D7_0217900	472.171	-0.329636	0.154094	-2.13918	0.032421	0.181968
PF3D7_0218000	635.462	-0.626789	0.146217	-4.2867	1.81e-05	0.000337594
PF3D7_0218100	98.4814	0.464073	0.402505	1.15296	0.248926	0.551786
PF3D7_0218200	245.456	0.0850321	0.200452	0.424202	0.671419	0.86062
PF3D7_0218300	199.337	-0.550496	0.22527	-2.44371	0.0145371	0.105616
PF3D7_0218400	392.304	0.139176	0.210141	0.662301	0.507778	0.762384
PF3D7_0218500	530.773	-0.190106	0.193547	-0.982221	0.325991	0.628155
PF3D7_0218600	1567.23	0.142388	0.214141	0.664929	0.506096	0.762162
PF3D7_0218700	302.499	0.249136	0.184506	1.35029	0.176924	0.467184
PF3D7_0218800	2180.24	-0.11461	0.134724	-0.850699	0.394936	0.687311
PF3D7_0218900	17.7618	0.0238066	0.519512	0.0458249	0.96345	0.987229
PF3D7_0219000	30.5718	-0.324855	0.402499	-0.807097	0.419611	0.706235
PF3D7_0219100	96.8356	-0.452967	0.33599	-1.34816	0.177608	0.468044
PF3D7_0219200	1172.58	0.0731087	0.263997	0.27693	0.781834	0.910551
PF3D7_0219300	230.259	0.00167914	0.222985	0.00753028	0.993992	0.998054
PF3D7_0219400	183.8	0.300519	0.213843	1.40533	0.159924	0.442483
PF3D7_0219500	425.13	-0.305068	0.17861	-1.70801	0.0876348	0.327441
PF3D7_0219600	336.004	-0.000748776	0.221867	-0.00337489	0.997307	0.999026
PF3D7_0219700	51.0456	-0.211384	0.373702	-0.565648	0.571633	0.802096
PF3D7_0219800	165.596	0.471609	0.21039	2.2416	0.0249874	0.152876
PF3D7_0219900	18.4658	-0.351972	0.491031	-0.716803	0.473496	0.739158
PF3D7_0220000	528.832	-0.0851239	0.201768	-0.421889	0.673106	0.861019
PF3D7_0220100	173.824	0.435595	0.199823	2.1799	0.0292648	0.171044
PF3D7_0220200	7651.48	0.0231016	0.128032	0.180437	0.856809	0.942977
PF3D7_1128900	95.8693	3.58622	0.30641	11.704	1.22e-31	1.72e-29
PF3D7_0220400	2.02382	-0.408316	1.51571	-0.269389	0.78763	0.91291
PF3D7_1235200	66.9526	3.5721	0.379618	9.40972	4.97e-21	3.66e-19
PF3D7_0220600	340.969	0.322033	0.166285	1.93663	0.0527905	0.244162
PF3D7_0220700	662.085	0.306797	0.179857	1.70578	0.0880497	0.328054
PF3D7_0707300	654.265	3.56406	0.25668	13.8852	7.79e-44	1.77e-41
PF3D7_0220900	0.86316	-0.63831	2.27032	-0.281155	0.778592	NA
PF3D7_0221000	0	NA	NA	NA	NA	NA
PF3D7_0221100	3.60197	-1.42497	1.06525	-1.33769	0.180998	0.472456
PF3D7_0221200	50.9351	0.252403	0.367153	0.687461	0.491792	0.751282
PF3D7_0221300	0.492316	-0.768573	3.03582	-0.253169	0.800138	NA
PF3D7_0221400	0	NA	NA	NA	NA	NA
PF3D7_0221500	5.93202	0.898411	0.954919	0.940825	0.346795	0.647194
PF3D7_0221600	0	NA	NA	NA	NA	NA
PF3D7_0221650	0.188228	1.02472	4.08047	0.251127	0.801716	NA
PF3D7_0221700	4.96818	3.89343	1.27038	3.06478	0.00217832	0.0241856
PF3D7_0221800	1.15876	1.31963	1.76134	0.749216	0.453727	NA
PF3D7_0221900	0	NA	NA	NA	NA	NA
PF3D7_0222000	0	NA	NA	NA	NA	NA
PF3D7_0222100	3.22523	-0.904205	1.22638	-0.737296	0.460943	0.729755
PF3D7_0222200	0	NA	NA	NA	NA	NA
PF3D7_0222300	0	NA	NA	NA	NA	NA
PF3D7_0222400	0	NA	NA	NA	NA	NA
PF3D7_0222500	0.297217	-1.69786	3.51535	-0.482984	0.629107	NA
PF3D7_1228600	2321.25	3.55971	0.195596	18.1993	5.23e-74	3.04e-71
PF3D7_0222700	0.145173	-0.898834	4.08047	-0.220277	0.825655	NA
PF3D7_0222800	1.67813	-1.26653	1.52695	-0.829448	0.406851	0.695729
PF3D7_0222900	0	NA	NA	NA	NA	NA
PF3D7_0223100	0	NA	NA	NA	NA	NA
PF3D7_0223200	0.353265	1.97449	3.3268	0.593509	0.552841	NA
PF3D7_0223300	0	NA	NA	NA	NA	NA
PF3D7_0223400	0.188228	1.02472	4.08047	0.251127	0.801716	NA
PF3D7_0223500	0.716736	-2.91942	2.64915	-1.10202	0.270452	NA
PF3D7_0300100	7.92261	0.0577863	0.747793	0.0772758	0.938404	0.974294
PF3D7_0300200	1.16719	2.54591	1.85536	1.37219	0.170003	NA
PF3D7_0300300	0	NA	NA	NA	NA	NA
PF3D7_0300400	4.10927	4.49241	1.42747	3.14712	0.00164885	0.0192097
PF3D7_0300500	0	NA	NA	NA	NA	NA
PF3D7_0300600	0	NA	NA	NA	NA	NA
PF3D7_0300700	0.145173	-0.898834	4.08047	-0.220277	0.825655	NA
PF3D7_0300800	0	NA	NA	NA	NA	NA
PF3D7_0300900	5.30784	-0.536746	0.902608	-0.594661	0.55207	0.787532
PF3D7_0301000	0.564684	2.64492	3.36201	0.786708	0.431453	NA
PF3D7_0301100	0.145173	-0.898834	4.08047	-0.220277	0.825655	NA
PF3D7_1035200	225.178	3.55042	0.864996	4.10455	4.05e-05	0.00071351
PF3D7_0301300	74.6423	0.463188	0.260121	1.78066	0.0749674	0.297384
PF3D7_0301400	141.097	-0.459275	0.269206	-1.70603	0.0880018	0.328054
PF3D7_0301500	60.0868	-0.280372	0.391617	-0.715935	0.474032	0.739314
PF3D7_0301600	157.132	0.898622	0.224829	3.99691	6.42e-05	0.00106572
PF3D7_0301700	627.055	0.348519	0.169012	2.06209	0.0391989	0.205873
PF3D7_0301800	9.69439	-0.906857	0.623867	-1.45361	0.146056	0.424444
PF3D7_0301900	35.7863	-0.531205	0.379753	-1.39882	0.161867	0.445881
PF3D7_0302000	97.4909	-0.284811	0.346932	-0.820942	0.41168	0.699186
PF3D7_0302100	410.144	-0.183566	0.197088	-0.931392	0.351651	0.651376
PF3D7_0914400	221.279	3.54344	0.24611	14.3978	5.34e-47	1.4e-44
PF3D7_0302300	0	NA	NA	NA	NA	NA
PF3D7_0302400	0	NA	NA	NA	NA	NA
PF3D7_1116000	676.994	3.52874	0.22931	15.3885	1.96e-53	6.39e-51
PF3D7_0302600	226.598	-0.046906	0.193242	-0.242732	0.808213	0.921683
PF3D7_0302700	53.9125	-0.0984124	0.321588	-0.30602	0.759589	0.898878
PF3D7_0302800	123.168	-0.0133563	0.224613	-0.0594638	0.952583	0.981091
PF3D7_0302900	529.259	-0.127142	0.152803	-0.832066	0.405372	0.6948
PF3D7_0303000	68.1054	0.226079	0.256695	0.88073	0.378464	0.676131
PF3D7_0303100	83.8982	0.512309	0.24737	2.07102	0.038357	0.202877
PF3D7_0303200	878.271	0.123583	0.164915	0.749371	0.453634	0.726013
PF3D7_0303300	135.761	-0.46897	0.426694	-1.09908	0.271735	0.577823
PF3D7_0905400	1643.64	3.52514	0.182277	19.3395	2.5e-83	2.18e-80
PF3D7_0303500	196.967	0.0665143	0.195881	0.339566	0.734184	0.885067
PF3D7_0303600	165.793	-0.239299	0.20306	-1.17847	0.238611	0.541273
PF3D7_0303700	332.189	0.103336	0.179448	0.575857	0.564712	0.7953
PF3D7_0303800	96.7118	0.116683	0.257872	0.452485	0.65092	0.846711
PF3D7_0303900	1.11274	-0.253149	1.8304	-0.138303	0.890001	NA
PF3D7_0304000	4.01222	0.186229	0.922161	0.201948	0.839957	0.938215
PF3D7_0828600	62.2814	3.52164	0.373447	9.43009	4.1e-21	3.09e-19
PF3D7_0304200	567.102	0.346666	0.171204	2.02487	0.0428806	0.216514
PF3D7_0304300	42.6513	-0.162714	0.348486	-0.466916	0.64056	0.841886
PF3D7_0304400	4464.5	-0.212257	0.139432	-1.52229	0.127935	0.399269
PF3D7_0304500	190.225	-0.411773	0.188741	-2.18168	0.0291329	0.17085
PF3D7_0304600	141.524	0.21939	0.238505	0.919857	0.357647	0.655061
PF3D7_0304700	17.1609	0.00981254	0.469902	0.0208821	0.98334	0.993697
PF3D7_0304800	249.685	-0.557566	0.217895	-2.55887	0.0105012	0.0833565
PF3D7_0304900	306.848	-0.0646788	0.166988	-0.387326	0.698515	0.873102
PF3D7_0305000	95.9162	0.0851528	0.239864	0.355005	0.722586	0.881182
PF3D7_0305100	313.251	-0.0705531	0.177063	-0.398464	0.690288	0.869904
PF3D7_0305200	125.862	0.987054	0.279329	3.53366	0.000409845	0.0056717
PF3D7_0305300	382.42	-0.0758464	0.203671	-0.372396	0.709598	0.87553
PF3D7_0305400	119.863	-0.288543	0.269652	-1.07005	0.284595	0.589425
PF3D7_0305500	704.792	0.370144	0.230985	1.60246	0.109053	0.365913
PF3D7_0305600	517.67	0.274494	0.18494	1.48424	0.137746	0.411139
PF3D7_0305700	476.667	-0.757469	0.951069	-0.79644	0.425776	0.711025
PF3D7_0305800	3.76528	-0.901818	1.04394	-0.863857	0.387667	0.682956
PF3D7_0305900	28.2338	-0.575085	0.384326	-1.49635	0.134563	0.40594
PF3D7_0306000	9.186	0.123314	0.674242	0.182893	0.854882	0.942795
PF3D7_0306100	289.061	-0.0674073	0.176927	-0.380988	0.703212	0.874377
PF3D7_0306200	464.459	-0.188355	0.179062	-1.05189	0.292848	0.597883
PF3D7_0306300	1044.31	-0.056837	0.221652	-0.256425	0.797623	0.917663
PF3D7_0306400	189.805	-0.131647	0.210961	-0.624034	0.532605	0.775733
PF3D7_0306500	241.535	0.137973	0.196317	0.702806	0.482177	0.74513
PF3D7_0306600	154.134	-0.561721	0.24558	-2.28733	0.0221767	0.142514
PF3D7_0306700	820.977	-0.45334	0.16311	-2.77935	0.0054468	0.0507883
PF3D7_0306800	1448.39	0.179122	0.222551	0.80486	0.4209	0.706235
PF3D7_0306900	18582.4	-0.143457	0.170247	-0.84264	0.39943	0.691142
PF3D7_0307000	301.539	-0.0779007	0.245045	-0.317904	0.750558	0.89414
PF3D7_0307100	146.537	0.347323	0.268347	1.29431	0.19556	0.49419
PF3D7_0307200	6148.83	-0.119125	0.162824	-0.73162	0.4644	0.731779
PF3D7_0307300	4.62678	0.643094	0.960794	0.669336	0.503281	0.760164
PF3D7_0307400	307.761	-0.173326	0.285282	-0.607559	0.54348	0.782749
PF3D7_0307500	502.192	-0.272011	0.153126	-1.77639	0.0756688	0.298594
PF3D7_0307600	324.479	-0.265044	0.163495	-1.62111	0.104994	0.356406
PF3D7_0307700	1803.92	-0.0709706	0.140639	-0.504629	0.613819	0.82588
PF3D7_0307800	215.227	0.0260441	0.20598	0.12644	0.899383	0.959373
PF3D7_0307900	92.4549	-0.0271394	0.246686	-0.110016	0.912397	0.963725
PF3D7_0308000	577.676	-0.359814	0.150283	-2.39423	0.0166552	0.115576
PF3D7_1007300	41.4261	3.52061	0.497923	7.0706	1.54e-12	6.16e-11
PF3D7_0308200	3789.63	0.00439831	0.122576	0.0358822	0.971376	0.989922
PF3D7_1401600	533.59	3.51115	0.182604	19.2282	2.15e-82	1.61e-79
PF3D7_0308400	93.1861	0.521392	0.306183	1.70288	0.0885913	0.329092
PF3D7_0308500	1833.85	-0.482327	0.162312	-2.9716	0.0029625	0.0311182
PF3D7_0308600	611.437	-0.404764	0.261262	-1.54927	0.121317	0.387895
PF3D7_1337700	62.4578	3.49752	0.400019	8.74337	2.26e-18	1.27e-16
PF3D7_0308800	27.2774	-0.51138	0.377605	-1.35427	0.17565	0.465227
PF3D7_0308900	663.65	-0.0651287	0.146919	-0.443298	0.65755	0.850976
PF3D7_0309000	120.656	0.483077	0.289859	1.66659	0.0955952	0.341104
PF3D7_0309100	10.1088	-0.818813	0.631564	-1.29649	0.194808	0.492767
PF3D7_0309200	150.214	0.122649	0.243498	0.503694	0.614476	0.82588
PF3D7_0309300	48.5581	0.225445	0.335305	0.672358	0.501356	0.758865
PF3D7_0309400	85.8896	-0.0348113	0.279237	-0.124666	0.900788	0.959678
PF3D7_0309500	1138.81	-0.0925368	0.219019	-0.422506	0.672656	0.861019
PF3D7_0309600	14242.4	-0.277411	0.148173	-1.87221	0.0611776	0.266461
PF3D7_0309700	53.5482	0.64993	0.306516	2.12038	0.0339742	0.18727
PF3D7_0309800	20.4246	-0.373629	0.449715	-0.830814	0.406079	0.695091
PF3D7_0309900	109.327	-0.273	0.222226	-1.22848	0.219268	0.52274
PF3D7_0310000	319.882	0.0785109	0.266539	0.294557	0.768333	0.903642
PF3D7_0310100	18.8605	0.461166	0.449152	1.02675	0.304539	0.609194
PF3D7_0310200	515.391	0.355834	0.248446	1.43224	0.152076	0.432108
PF3D7_0310300	289.84	0.368507	0.223217	1.65089	0.0987604	0.34487
PF3D7_0310400	310.179	0.624803	0.183007	3.4141	0.00063993	0.00850046
PF3D7_0310500	232.073	0.143886	0.182781	0.787207	0.431161	0.713955
PF3D7_0310600	31.6595	-0.960081	0.419578	-2.2882	0.0221256	0.142372
PF3D7_0310700	131.708	-0.0439242	0.259833	-0.169048	0.865759	0.947134
PF3D7_0310800	89.1685	0.12266	0.293228	0.41831	0.675721	0.863173
PF3D7_0310900	65.1035	-0.178447	0.258242	-0.691007	0.489561	0.750613
PF3D7_0311000	0.145173	-0.898834	4.08047	-0.220277	0.825655	NA
PF3D7_0311100	269.062	-0.123613	0.223935	-0.552003	0.580946	0.807328
PF3D7_0311200	243.195	-0.252578	0.202362	-1.24815	0.211975	0.514446
PF3D7_0311300	1065.84	0.0434468	0.150802	0.288105	0.773266	0.905114
PF3D7_0311400	11.3585	-0.735784	0.612683	-1.20092	0.229782	0.532561
PF3D7_0311500	4.79648	-0.281198	0.876704	-0.320744	0.748404	0.893609
PF3D7_0311600	191.442	-0.0908378	0.198726	-0.457102	0.647598	0.844902
PF3D7_0311700	18.7379	0.813622	0.489083	1.66357	0.0961989	0.341525
PF3D7_0311800	199.431	-0.103166	0.203617	-0.506665	0.61239	0.825456
PF3D7_0311900	71.6106	-0.0476588	0.399186	-0.11939	0.904966	0.961948
PF3D7_0312000	231.889	-0.940452	0.235732	-3.98949	6.62e-05	0.00109063
PF3D7_0312100	227.566	-0.27413	0.200575	-1.36672	0.171712	0.459827
PF3D7_0312200	46.9849	0.0102607	0.357528	0.0286989	0.977105	0.991703
PF3D7_0312300	55.8864	-0.347842	0.309816	-1.12274	0.261548	0.566525
PF3D7_0312400	631.339	0.0183386	0.156819	0.116941	0.906907	0.962082
PF3D7_0312500	283.157	0.344896	0.249615	1.38171	0.16706	0.452781
PF3D7_0312600	14.1402	0.0986432	0.498238	0.197984	0.843058	0.938758
PF3D7_0312700	21.0282	-0.0625747	0.451888	-0.138474	0.889866	0.955241
PF3D7_0312800	6406.45	-0.0089576	0.179661	-0.0498584	0.960235	0.98596
PF3D7_0312900	39.1344	0.835321	0.338312	2.46909	0.0135458	0.100366
PF3D7_0313000	57.038	-0.334844	0.349354	-0.958467	0.337827	0.636846
PF3D7_0313100	596.684	-0.0618608	0.160086	-0.386422	0.699184	0.873654
PF3D7_0313200	203.54	-0.337691	0.195841	-1.72431	0.0846514	0.320878
PF3D7_0313300	8.31477	-0.0666129	0.664905	-0.100184	0.920198	0.967632
PF3D7_0313400	171.014	-0.159365	0.210268	-0.757914	0.448503	0.722994
PF3D7_0313500	137.135	-0.265255	0.212843	-1.24625	0.212674	0.51467
PF3D7_0313600	181.168	-0.497319	0.220642	-2.25396	0.0241985	0.150157
PF3D7_0313700	225.75	-0.152694	0.17284	-0.883442	0.376998	0.675137
PF3D7_0313800	317.161	-0.0706789	0.219524	-0.321965	0.747479	0.892913
PF3D7_0313900	4.75347	0.794827	1.03487	0.768043	0.442462	0.718857
PF3D7_0314000	471.45	0.178562	0.14916	1.19712	0.231261	0.533625
PF3D7_0314100	93.8972	0.590976	0.305103	1.93697	0.0527484	0.244162
PF3D7_0314200	356.63	-0.727611	0.327507	-2.22167	0.0263059	0.158646
PF3D7_0423300	142.032	3.49395	0.282911	12.35	4.87e-35	8.49e-33
PF3D7_0314400	18.9569	0.851534	0.52176	1.63204	0.102671	0.351256
PF3D7_0314500	290.789	0.04777	0.232936	0.205078	0.837511	0.936716
PF3D7_0314600	492.585	0.0700132	0.200917	0.348468	0.727488	0.881768
PF3D7_0314700	30.9394	0.42805	0.425941	1.00495	0.314919	0.619053
PF3D7_1452000	262.114	3.44891	0.238482	14.4619	2.11e-47	5.81e-45
PF3D7_0314900	59.6612	0.282364	0.365514	0.772513	0.439811	0.718263
PF3D7_0315000	137.625	-0.651204	0.236144	-2.75766	0.00582167	0.0537067
PF3D7_0315100	210.385	-0.596913	0.312386	-1.91082	0.0560281	0.252658
PF3D7_0315200	7.65349	-0.482729	0.729333	-0.661878	0.50805	0.762384
PF3D7_0315300	34.765	0.129274	0.370337	0.349072	0.727035	0.881768
PF3D7_0315400	340.739	-0.576659	0.214987	-2.68229	0.00731189	0.0633254
PF3D7_0315500	172.27	-0.711981	0.311941	-2.28243	0.0224643	0.143131
PF3D7_0315600	62.5388	-0.392773	0.262325	-1.49728	0.134321	0.405678
PF3D7_0315700	10.2811	0.0470071	0.621579	0.0756253	0.939717	0.974556
PF3D7_0315800	102.643	-0.135652	0.277015	-0.489692	0.624352	0.833127
PF3D7_0315900	0	NA	NA	NA	NA	NA
PF3D7_0316000	157.843	-0.620942	0.243935	-2.54552	0.0109115	0.0857028
PF3D7_0316100	374.801	-0.398269	0.161987	-2.45865	0.0139462	0.102224
PF3D7_0316200	551.523	-0.247284	0.159928	-1.54622	0.122052	0.389288
PF3D7_0316300	1332.93	-0.0217056	0.155198	-0.139857	0.888773	0.955138
PF3D7_0316400	503.553	-0.0200449	0.19965	-0.1004	0.920027	0.967632
PF3D7_0316500	439.784	0.327157	0.236989	1.38048	0.16744	0.45312
PF3D7_0316600	1426.12	-0.115481	0.158581	-0.728213	0.466483	0.733887
PF3D7_0316700	723.607	-0.0554648	0.21567	-0.257174	0.797045	0.917347
PF3D7_0316800	5467.48	-0.284755	0.14324	-1.98796	0.0468165	0.22909
PF3D7_0316900	699.57	-0.136573	0.158301	-0.862744	0.388278	0.682956
PF3D7_0317000	429.971	-0.00813608	0.197345	-0.0412277	0.967114	0.989047
PF3D7_0317100	44.4933	-0.289585	0.483284	-0.599202	0.549038	0.786639
PF3D7_0317200	1344.56	0.428709	0.285693	1.50059	0.13346	0.404479
PF3D7_0317300	398.352	0.432254	0.222284	1.9446	0.051823	0.241825
PF3D7_0317400	313.33	-0.0666716	0.219973	-0.30309	0.761822	0.900178
PF3D7_0317500	301.483	0.201263	0.179801	1.11936	0.262986	0.567644
PF3D7_0317600	225.158	-0.0967835	0.213957	-0.45235	0.651017	0.846711
PF3D7_0317700	225.528	0.0216694	0.202886	0.106806	0.914943	0.965322
PF3D7_0317800	395.108	-0.390149	0.203611	-1.91614	0.0553469	0.251173
PF3D7_0317900	97.7125	-0.163299	0.239069	-0.683063	0.494567	0.752495
PF3D7_0318000	1.88306	-0.988576	1.52946	-0.646356	0.518049	0.766367
PF3D7_0318100	185.507	0.000360444	0.182537	0.00197464	0.998424	0.999571
PF3D7_0318200	1160.65	0.0842364	0.169199	0.497853	0.618587	0.828638
PF3D7_0318300	151.583	0.0766084	0.209055	0.366451	0.714028	0.87678
PF3D7_0318400	3.58756	-0.383915	1.00252	-0.382948	0.701758	0.874377
PF3D7_1035100	126.722	3.42237	0.287788	11.892	1.3e-32	1.89e-30
PF3D7_0318600	198.121	0.00407009	0.180594	0.0225373	0.982019	0.993697
PF3D7_0318700	5.62998	1.28167	0.914567	1.4014	0.161094	0.444394
PF3D7_0318800	2.55292	0.425518	1.31691	0.323119	0.746605	0.892284
PF3D7_0318900	686.042	-0.0423282	0.1832	-0.231049	0.817277	0.927168
PF3D7_0319000	297.547	0.325919	0.190048	1.71493	0.0863576	0.325543
PF3D7_0319100	225.149	-0.109294	0.197125	-0.554443	0.579276	0.80713
PF3D7_0319200	248.866	0.113242	0.181698	0.623247	0.533122	0.776166
PF3D7_0319300	140.634	0.00871563	0.23624	0.0368931	0.97057	0.989922
PF3D7_0319400	97.6501	-0.08031	0.230273	-0.348761	0.727269	0.881768
PF3D7_0319500	448.769	-0.140917	0.197776	-0.712506	0.476152	0.741295
PF3D7_0319600	4403.74	-0.0786796	0.171594	-0.458522	0.646578	0.844517
PF3D7_0319700	285.654	0.183768	0.202114	0.909232	0.363228	0.659639
PF3D7_0319800	10.2203	0.518058	0.632301	0.819322	0.412603	0.699953
PF3D7_0319900	88.0383	-0.420202	0.386341	-1.08765	0.276751	0.583004
PF3D7_0320000	478.3	-0.508056	0.152472	-3.33213	0.000861846	0.010916
PF3D7_0320100	164.405	-0.0748645	0.210817	-0.355116	0.722502	0.881182
PF3D7_0320200	10.0457	1.04758	0.6509	1.60944	0.10752	0.362629
PF3D7_0320300	456.415	-0.198866	0.167989	-1.1838	0.236492	0.5395
PF3D7_0320400	2.46614	-2.64548	1.50991	-1.75208	0.0797602	0.309514
PF3D7_0320500	402.82	0.204387	0.27925	0.731913	0.464222	0.731779
PF3D7_0320600	255.471	-0.821996	0.329545	-2.49434	0.0126192	0.095668
PF3D7_0320700	840.315	-0.290554	0.144849	-2.00591	0.0448656	0.222879
PF3D7_0320800	1341.27	-0.721357	0.675613	-1.06771	0.285652	0.589425
PF3D7_0320900	2253.36	0.456705	0.209692	2.17798	0.0294076	0.171495
PF3D7_0321000	484.62	-0.0172609	0.192722	-0.0895641	0.928634	0.970589
PF3D7_0423400	117.141	3.41307	0.361969	9.42917	4.13e-21	3.09e-19
PF3D7_0321200	81.6821	0.260242	0.258775	1.00567	0.314575	0.618856
PF3D7_0321300	23.6967	0.263652	0.545993	0.482885	0.629177	0.835813
PF3D7_0613300	100.884	3.39267	0.304462	11.1432	7.73e-29	8.61e-27
PF3D7_0321500	480.11	-0.387106	0.158607	-2.44066	0.0146605	0.106071
PF3D7_0321600	733.436	-0.0226056	0.157177	-0.143823	0.885641	0.954186
PF3D7_0321700	80.5715	0.109475	0.280224	0.390671	0.69604	0.872093
PF3D7_0321800	565.698	0.127494	0.152314	0.837048	0.402565	0.692772
PF3D7_0321900	155.45	0.0327875	0.216982	0.151107	0.879891	0.951906
PF3D7_0322000	14597.2	0.038417	0.203145	0.189111	0.850006	0.941033
PF3D7_0322100	216.143	-0.0877404	0.208153	-0.421519	0.673376	0.861019
PF3D7_0322200	22.2419	0.717973	0.430485	1.66783	0.0953502	0.340695
PF3D7_0322300	872.527	-0.336446	0.145225	-2.31672	0.0205188	0.134841
PF3D7_0322400	439.507	0.20677	0.172647	1.19764	0.231056	0.533387
PF3D7_0322500	205.359	-0.264507	0.284862	-0.928544	0.353126	0.652288
PF3D7_0308100	60.7906	3.39074	0.369206	9.18387	4.16e-20	2.79e-18
PF3D7_0322700	305.495	-0.207235	0.194445	-1.06578	0.286525	0.590549
PF3D7_0322800	2.51575	0.998878	1.23872	0.806376	0.420026	0.706235
PF3D7_0322900	2903.3	-0.297244	0.198208	-1.49966	0.133703	0.404745
PF3D7_0323000	1157.19	-0.0504496	0.186342	-0.270737	0.786593	0.9128
PF3D7_0323100	338.082	0.113095	0.170589	0.662971	0.507349	0.762384
PF3D7_0323200	149.342	-0.491467	0.218577	-2.24849	0.0245451	0.151053
PF3D7_0323300	7.30696	0.172156	0.707265	0.24341	0.807688	0.921486
PF3D7_0323400	11.8489	0.637892	0.617109	1.03368	0.301287	0.6064
PF3D7_0323500	375.042	0.134987	0.194101	0.695448	0.486774	0.749137
PF3D7_0323600	128.024	-0.325289	0.210718	-1.54372	0.122656	0.39008
PF3D7_0323700	217.256	0.152593	0.190464	0.801166	0.423036	0.708031
PF3D7_0323800	498.94	0.395334	0.277624	1.42399	0.154449	0.436155
PF3D7_0323900	0	NA	NA	NA	NA	NA
PF3D7_0324000	0	NA	NA	NA	NA	NA
PF3D7_0324100	0.290347	-1.66346	4.05072	-0.410657	0.681324	NA
PF3D7_0324200	0	NA	NA	NA	NA	NA
PF3D7_0324300	0	NA	NA	NA	NA	NA
PF3D7_0324400	0.929787	0.056044	2.18949	0.0255969	0.979579	NA
PF3D7_0324500	0.297217	-1.69786	3.51535	-0.482984	0.629107	NA
PF3D7_0324600	0.145173	-0.898834	4.08047	-0.220277	0.825655	NA
PF3D7_0324700	0	NA	NA	NA	NA	NA
PF3D7_0324800	2.15475	-0.42985	1.63229	-0.263342	0.792287	0.915092
PF3D7_0324900	3.51528	1.63827	1.17888	1.38968	0.164625	0.450158
PF3D7_0405900	250.824	3.29653	0.288526	11.4254	3.12e-30	3.89e-28
PF3D7_0400200	1.82961	4.36408	1.735	2.51531	0.0118927	0.0912178
PF3D7_0400300	2.31905	3.64896	1.57932	2.31047	0.0208624	0.136074
PF3D7_0400400	6.48573	0.579409	0.828864	0.69904	0.484527	0.747287
PF3D7_0400500	5.15851	-1.53784	1.24422	-1.23599	0.216464	0.519971
PF3D7_0400600	0	NA	NA	NA	NA	NA
PF3D7_0400700	0.165037	1.02472	4.08047	0.251127	0.801716	NA
PF3D7_0400800	0	NA	NA	NA	NA	NA
PF3D7_0400900	0.484384	2.45438	2.96058	0.82902	0.407093	NA
PF3D7_0401000	0	NA	NA	NA	NA	NA
PF3D7_0401100	0	NA	NA	NA	NA	NA
PF3D7_0401200	0	NA	NA	NA	NA	NA
PF3D7_0401300	0.460661	0.861179	3.09671	0.278095	0.780939	NA
PF3D7_0401400	0.648917	-1.43853	2.45321	-0.586384	0.557618	NA
PF3D7_0500900	71.1482	3.28172	0.387805	8.46231	2.62e-17	1.4e-15
PF3D7_0401600	1878.61	0.978038	0.148041	6.60653	3.93e-11	1.38e-09
PF3D7_0321400	25.7779	3.28009	0.519527	6.3136	2.73e-10	8.7e-09
PF3D7_1141800	244.124	3.23184	0.220522	14.6554	1.24e-48	3.62e-46
PF3D7_0401900	3.38287	3.23045	1.35428	2.38536	0.0170622	0.117808
PF3D7_0402000	3285.84	0.697781	0.208902	3.34023	0.000837093	0.0107062
PF3D7_0402100	137	0.64751	0.240601	2.69122	0.00711905	0.061963
PF3D7_0402200	2.37523	-1.37332	1.41422	-0.971078	0.33151	0.633017
PF3D7_0402300	15.9792	-0.800852	0.484672	-1.65236	0.0984618	0.344312
PF3D7_0402400	2708.14	0.092989	0.319846	0.29073	0.771258	0.904198
PF3D7_0402500	2.07704	2.53997	1.59355	1.59391	0.110956	0.369924
PF3D7_0402600	4.87949	0.692655	1.03102	0.671816	0.501701	0.758865
PF3D7_0402700	0	NA	NA	NA	NA	NA
PF3D7_0402800	0	NA	NA	NA	NA	NA
PF3D7_0402900	0.330075	1.89427	4.04045	0.468827	0.639193	NA
PF3D7_0403000	3.31813	0.232316	1.30023	0.178673	0.858195	0.943383
PF3D7_0403100	129.375	-0.0603336	0.211756	-0.284921	0.775705	0.906751
PF3D7_0403200	217.176	0.153817	0.190658	0.806773	0.419797	0.706235
PF3D7_0403300	87.484	-0.627121	0.348379	-1.80011	0.0718429	0.290201
PF3D7_0403400	268.176	-0.137089	0.177237	-0.773476	0.439241	0.718021
PF3D7_0403500	36.0601	-0.267055	0.44808	-0.595998	0.551177	0.786881
PF3D7_0403600	380.708	-0.605672	0.166756	-3.63209	0.00028114	0.00404022
PF3D7_0403700	418.592	0.212984	0.209324	1.01749	0.308921	0.613504
PF3D7_0403800	132.32	0.688499	0.288658	2.38518	0.017071	0.117808
PF3D7_0403900	130.816	0.400892	0.206743	1.93909	0.0524907	0.243205
PF3D7_0528400	132	3.21827	0.290016	11.0969	1.3e-28	1.39e-26
PF3D7_0404100	3.53654	1.39629	1.0017	1.39393	0.16334	0.447458
PF3D7_0404200	23.8007	-0.640221	0.406774	-1.5739	0.115511	0.379071
PF3D7_0404300	504.364	0.233475	0.270258	0.863897	0.387645	0.682956
PF3D7_0404400	1.56192	0.711152	1.65426	0.42989	0.667276	0.858113
PF3D7_0404500	34.6511	0.0807992	0.446177	0.181092	0.856295	0.942808
PF3D7_0404600	251.324	-0.0887624	0.170848	-0.51954	0.603384	0.823025
PF3D7_0222600	9.9717	3.2167	0.788365	4.08022	4.5e-05	0.0007826
PF3D7_0404800	14.2498	0.606306	0.602003	1.00715	0.313864	0.618369
PF3D7_0900300	22.1059	3.19511	0.622206	5.13513	2.82e-07	6.61e-06
PF3D7_0405000	359.383	0.288916	0.163147	1.7709	0.0765777	0.300509
PF3D7_0405100	224.134	0.34406	0.249128	1.38106	0.167262	0.452871
PF3D7_0405200	242.876	0.49599	0.213888	2.31893	0.0203989	0.134391
PF3D7_0405300	3.22181	-0.127781	1.01909	-0.125387	0.900217	0.959373
PF3D7_0405400	1612.03	0.109813	0.211288	0.519731	0.603251	0.823025
PF3D7_0405500	125.967	-0.0792301	0.219407	-0.361111	0.718017	0.878489
PF3D7_0405600	108.831	-0.306526	0.283485	-1.08128	0.279574	0.585917
PF3D7_0405700	49.6836	0.884573	0.314371	2.81378	0.00489624	0.047255
PF3D7_0405800	39.4248	-0.752062	0.33191	-2.26586	0.0234598	0.14821
PF3D7_0500100	19.654	3.19488	0.674638	4.7357	2.18e-06	4.5e-05
PF3D7_0406000	865.529	0.0415355	0.313003	0.1327	0.894431	0.957201
PF3D7_0406100	2142.96	0.369213	0.250414	1.47441	0.140371	0.416536
PF3D7_0406200	4251.59	0.883284	0.162842	5.42419	5.82e-08	1.48e-06
PF3D7_0406400	319.22	-0.105227	0.180478	-0.583043	0.559864	0.791832
PF3D7_0406500	146.754	0.410231	0.197613	2.07594	0.0378998	0.201273
PF3D7_0406600	4.1032	-1.30191	1.08535	-1.19953	0.230323	0.533107
PF3D7_0406700	127.712	0.00142913	0.233809	0.0061124	0.995123	0.998054
PF3D7_0406800	114.618	0.00100594	0.219748	0.00457768	0.996348	0.99883
PF3D7_0406900	4.58834	-0.200038	0.898618	-0.222606	0.823842	0.929978
PF3D7_0407000	27.0674	-0.516224	0.410626	-1.25716	0.208695	0.512255
PF3D7_0407100	187.967	-0.00126685	0.194647	-0.00650844	0.994807	0.998054
PF3D7_0407200	326.847	-0.082165	0.205628	-0.39958	0.689466	0.869688
PF3D7_0407300	384.044	0.287186	0.200814	1.43011	0.152686	0.433605
PF3D7_0407400	248.528	-0.258134	0.230601	-1.1194	0.26297	0.567644
PF3D7_0407500	269.172	-0.0765669	0.193969	-0.394737	0.693037	0.870471
PF3D7_0407600	2.7285	-0.772416	1.24629	-0.619771	0.535408	0.77733
PF3D7_1035700	241.41	3.17534	0.246145	12.9003	4.49e-38	8.69e-36
PF3D7_0214900	98.1534	3.15809	0.29678	10.6412	1.92e-26	1.93e-24
PF3D7_0407900	112.14	0.333386	0.28229	1.18101	0.237601	0.540152
PF3D7_0408000	9.6324	0.239578	0.611078	0.392058	0.695016	0.871499
PF3D7_0408100	46.5728	0.0368382	0.313437	0.11753	0.90644	0.962008
PF3D7_0408200	9.38704	0.386908	0.628339	0.615764	0.538051	0.779004
PF3D7_0408300	711.096	0.0927635	0.174023	0.533053	0.593997	0.81814
PF3D7_0408400	108.251	-0.579589	0.241284	-2.4021	0.0163011	0.114151
PF3D7_0408500	925.229	0.0605138	0.182943	0.330779	0.740812	0.889133
PF3D7_0408600	11.9067	0.0408359	0.54848	0.0744528	0.94065	0.975137
PF3D7_0408700	2.84112	0.749309	1.16418	0.643635	0.519812	0.766995
PF3D7_0408800	5.61072	-0.126518	0.811338	-0.155938	0.876082	0.95118
PF3D7_0408900	525.062	-0.247102	0.148407	-1.66503	0.0959073	0.341286
PF3D7_0409000	25.765	0.458674	0.388011	1.18212	0.23716	0.539857
PF3D7_0409100	952.419	0.073054	0.139168	0.524934	0.599629	0.821345
PF3D7_0409200	589.68	0.253292	0.210306	1.2044	0.228436	0.531325
PF3D7_0409300	219.349	-0.0414379	0.18767	-0.220802	0.825246	0.930857
PF3D7_0409400	421.29	0.156762	0.200586	0.781523	0.434495	0.715251
PF3D7_0409500	584.286	-0.612115	0.165972	-3.68805	0.000225978	0.00332984
PF3D7_0409600	159.801	0.14997	0.224113	0.669173	0.503385	0.760164
PF3D7_0409700	199.234	-0.29405	0.310564	-0.946825	0.343728	0.643536
PF3D7_0409800	664.443	-0.0136739	0.172532	-0.0792546	0.93683	0.974063
PF3D7_1410800	35.3162	3.13413	0.539194	5.81263	6.15e-09	1.68e-07
PF3D7_0410000	87.2291	0.740543	0.292191	2.53445	0.0112624	0.0876688
PF3D7_1035300	106.556	3.12104	0.36604	8.5265	1.51e-17	8.22e-16
PF3D7_0410200	2.64569	-0.707364	1.1177	-0.632875	0.526815	0.771924
PF3D7_0410300	802.506	-0.185831	0.159921	-1.16202	0.245228	0.547634
PF3D7_0410400	103.661	0.19014	0.221021	0.860281	0.389634	0.683428
PF3D7_0410500	3.32758	0.572215	1.11771	0.511954	0.608683	0.824733
PF3D7_0410600	140.269	0.360529	0.273835	1.31659	0.187975	0.483758
PF3D7_0410700	195.957	0.636034	0.194383	3.27206	0.00106766	0.0132795
PF3D7_0410800	326.332	0.150818	0.232599	0.648401	0.516726	0.765503
PF3D7_0410900	341.982	-0.0104201	0.174768	-0.0596227	0.952456	0.981091
PF3D7_0411000	74.3321	0.481785	0.287436	1.67615	0.0937095	0.337367
PF3D7_0411100	24.6337	0.460291	0.485578	0.947925	0.343167	0.642947
PF3D7_0411200	116.229	0.248727	0.242675	1.02494	0.305393	0.60997
PF3D7_0411300	48.0366	0.0412944	0.320528	0.128832	0.89749	0.959095
PF3D7_0411400	129.144	-0.0372054	0.212057	-0.17545	0.860726	0.944307
PF3D7_0411500	56.8042	0.718225	0.425443	1.68818	0.0913762	0.334295
PF3D7_0411600	13.6382	0.263066	0.527112	0.49907	0.61773	0.828551
PF3D7_0411700	0	NA	NA	NA	NA	NA
PF3D7_0411800	69.4699	-0.245506	0.308655	-0.795406	0.426377	0.711392
PF3D7_0411900	258.126	-0.132768	0.190869	-0.695596	0.486682	0.749137
PF3D7_0412000	314.247	-0.152922	0.18487	-0.827185	0.408132	0.696782
PF3D7_0412100	95.9398	-0.72729	0.235139	-3.09303	0.00198125	0.0223843
PF3D7_0412200	39.4428	-0.62631	0.32487	-1.92788	0.0538701	0.247379
PF3D7_1117400	25.1761	3.07647	0.532752	5.77467	7.71e-09	2.09e-07
PF3D7_0817600	304.801	3.06983	0.226832	13.5335	9.92e-42	2.16e-39
PF3D7_0412500	0	NA	NA	NA	NA	NA
PF3D7_0412600	0	NA	NA	NA	NA	NA
PF3D7_0412700	10.7389	0.928122	0.567739	1.63477	0.102097	0.350211
PF3D7_0412800	0	NA	NA	NA	NA	NA
PF3D7_0412900	0	NA	NA	NA	NA	NA
PF3D7_0413000	0	NA	NA	NA	NA	NA
PF3D7_0413100	1.99166	0.144597	1.38517	0.10439	0.91686	0.966433
PF3D7_0413200	4.16408	-2.05509	1.08369	-1.89637	0.0579107	0.257157
PF3D7_0413300	6.76237	-0.166253	0.82874	-0.200609	0.841004	0.938215
PF3D7_0413400	0	NA	NA	NA	NA	NA
PF3D7_0413500	395.614	-0.124212	0.190187	-0.653104	0.51369	0.764638
PF3D7_0413600	447.128	-0.0794984	0.220071	-0.36124	0.71792	0.878489
PF3D7_0413700	2040.73	-0.406513	0.134823	-3.01516	0.00256846	0.0275885
PF3D7_0413800	51.5104	-0.464275	0.522234	-0.889017	0.373994	0.672059
PF3D7_0413900	206.056	0.0819906	0.205776	0.398445	0.690302	0.869904
PF3D7_0414000	385.885	-0.155906	0.162435	-0.959807	0.337152	0.636753
PF3D7_0414100	79.9578	-0.18726	0.254053	-0.737091	0.461067	0.729755
PF3D7_1310200	42.5792	3.0678	0.590732	5.19321	2.07e-07	4.91e-06
PF3D7_0414300	116.466	-0.40043	0.33509	-1.19499	0.232091	0.535068
PF3D7_0414400	4.47639	-0.296997	0.929269	-0.319603	0.74927	0.8939
PF3D7_0206800	411.834	3.04975	0.310626	9.81809	9.41e-23	7.94e-21
PF3D7_0414600	146.594	0.423605	0.205107	2.06529	0.0388955	0.204752
PF3D7_0414700	306.304	0.0486659	0.235816	0.206372	0.8365	0.936437
PF3D7_1035900	59.5136	3.04519	0.483241	6.3016	2.95e-10	9.34e-09
PF3D7_1019100	68.7413	3.04069	0.334303	9.0956	9.41e-20	6.07e-18
PF3D7_0415000	138.809	0.0562738	0.220098	0.255676	0.798201	0.917862
PF3D7_0415100	256.814	-0.328587	0.252838	-1.29959	0.193741	0.491431
PF3D7_0415200	223.8	-0.579613	0.217387	-2.66627	0.00766986	0.0658802
PF3D7_0415300	1548.3	0.0950943	0.147859	0.643143	0.520131	0.766995
PF3D7_0415400	951.113	-0.331747	0.294098	-1.12801	0.259314	0.562851
PF3D7_0415500	474.358	0.0869656	0.22107	0.393386	0.694035	0.870831
PF3D7_0415600	42.5198	-0.34177	0.415494	-0.822564	0.410756	0.698072
PF3D7_0415700	1134.26	-0.717348	0.30154	-2.37895	0.017362	0.118888
PF3D7_0415800	48.1336	-0.114338	0.310481	-0.368261	0.712678	0.876157
PF3D7_0415900	6877.81	-0.013309	0.162157	-0.082075	0.934587	0.9729
PF3D7_0416000	381.345	-0.148298	0.206908	-0.716734	0.473538	0.739158
PF3D7_0416100	574.654	0.290001	0.264319	1.09716	0.27257	0.578189
PF3D7_0416200	308.033	0.192223	0.200684	0.957844	0.338142	0.636953
PF3D7_0416300	107.256	-0.074556	0.249387	-0.298957	0.764973	0.902475
PF3D7_0416400	992.423	0.0180635	0.17905	0.100886	0.919641	0.967632
PF3D7_0416500	151.577	0.371127	0.199807	1.85743	0.0632503	0.27075
PF3D7_0416600	158.77	-0.721487	0.366344	-1.96942	0.0489045	0.235128
PF3D7_0416700	494.263	-0.0361105	0.187283	-0.192813	0.847106	0.940015
PF3D7_0416800	1133.28	-0.333308	0.179508	-1.85678	0.0633422	0.27075
PF3D7_0416900	507.534	-0.132035	0.159528	-0.827663	0.407862	0.696547
PF3D7_0417000	11.1616	0.383049	0.646593	0.592412	0.553575	0.788156
PF3D7_0417100	4.42386	-1.48802	1.00927	-1.47436	0.140385	0.416536
PF3D7_0417200	272.517	-0.393779	0.199767	-1.97119	0.0487022	0.234587
PF3D7_0417300	321.564	0.395387	0.256159	1.54352	0.122704	0.39008
PF3D7_0417400	761.315	0.0602277	0.160466	0.375329	0.707415	0.87553
PF3D7_0417500	105.62	-0.334469	0.229942	-1.45458	0.145786	0.424378
PF3D7_1036000	116.117	3.03928	0.343233	8.85487	8.38e-19	4.92e-17
PF3D7_0417700	22.4561	-0.180609	0.489086	-0.369279	0.71192	0.876157
PF3D7_0417800	702.044	-0.257858	0.188177	-1.37029	0.170596	0.458574
PF3D7_0417900	9.2655	0.795822	0.684903	1.16195	0.245257	0.547634
PF3D7_0418000	31.1667	0.630859	0.349383	1.80564	0.0709748	0.28736
PF3D7_0418100	329.24	-0.212028	0.174404	-1.21573	0.224088	0.528837
PF3D7_0418200	245.589	-0.133518	0.270027	-0.494463	0.620979	0.830566
PF3D7_0418300	2940.57	0.199357	0.163863	1.21661	0.223754	0.528661
PF3D7_0418400	33.8543	-0.237021	0.334888	-0.707761	0.479094	0.74278
PF3D7_0418500	81.6929	-0.53539	0.241065	-2.22094	0.0263551	0.158646
PF3D7_0418600	57.899	-0.243785	0.291037	-0.837642	0.402232	0.692772
PF3D7_0418700	138.053	0.444548	0.2187	2.03268	0.0420844	0.213972
PF3D7_0418800	1.31008	-0.0189539	1.71672	-0.0110407	0.991191	0.996894
PF3D7_0418900	80.3463	-0.291373	0.270647	-1.07658	0.281668	0.587481
PF3D7_0419000	59.5738	0.14041	0.363921	0.385827	0.699625	0.873654
PF3D7_0419100	23.7662	-0.544314	0.477282	-1.14045	0.254101	0.557316
PF3D7_0419200	99.8911	0.667989	0.296108	2.2559	0.0240771	0.149937
PF3D7_0419300	811.464	-0.444403	0.162822	-2.72938	0.00634538	0.0569343
PF3D7_0522600	196.492	3.02545	0.263897	11.4645	1.99e-30	2.54e-28
PF3D7_0419500	53.3257	-0.39684	0.329211	-1.20543	0.228039	0.531325
PF3D7_0419600	3622.08	-0.090641	0.165696	-0.547032	0.584357	0.810099
PF3D7_0916000	68.8249	2.99032	0.309785	9.65291	4.78e-22	3.85e-20
PF3D7_0419800	526.578	0.0759053	0.168131	0.451466	0.651654	0.847117
PF3D7_0419900	434.114	0.285854	0.174898	1.6344	0.102175	0.350247
PF3D7_0420000	241.46	0.154974	0.196219	0.789803	0.429643	0.713836
PF3D7_0420100	220.244	0.0929814	0.185824	0.500372	0.616813	0.827745
PF3D7_0420200	106.336	0.307348	0.287192	1.07018	0.284537	0.589425
PF3D7_0420300	519.264	0.194507	0.260416	0.746909	0.455118	0.726574
PF3D7_0420400	282.967	-0.355545	0.225078	-1.57965	0.114186	0.376138
PF3D7_0420500	11.3346	0.237231	0.701801	0.338032	0.735339	0.88521
PF3D7_0420600	110.445	0.337496	0.226997	1.48679	0.137071	0.410376
PF3D7_0420700	3.85516	1.24807	1.03184	1.20955	0.226452	0.530656
PF3D7_0420800	0	NA	NA	NA	NA	NA
PF3D7_0420900	0	NA	NA	NA	NA	NA
PF3D7_0421000	0	NA	NA	NA	NA	NA
PF3D7_0421100	1.1366	1.43797	1.89073	0.760535	0.446935	NA
PF3D7_0421200	1.95967	-0.132691	1.63494	-0.0811597	0.935315	0.973464
PF3D7_0419700	166.011	2.98186	0.315883	9.43976	3.74e-21	2.87e-19
PF3D7_0421400	0	NA	NA	NA	NA	NA
PF3D7_0421500	0.154309	1.02472	4.08047	0.251127	0.801716	NA
PF3D7_0421600	0	NA	NA	NA	NA	NA
PF3D7_0421700	1.20706	0.807493	2.34446	0.344426	0.730526	0.883556
PF3D7_0421800	3.6367	0.112146	1.61575	0.0694081	0.944665	0.977942
PF3D7_0421900	1.96194	0.875287	1.66747	0.524919	0.59964	0.821345
PF3D7_0422000	61.0062	-0.4412	0.292391	-1.50894	0.131314	0.402793
PF3D7_0422100	281.678	-0.0248095	0.165285	-0.150101	0.880685	0.952187
PF3D7_0422200	280.654	0.037365	0.170381	0.219302	0.826415	0.931274
PF3D7_0422300	43.576	0.287023	0.310536	0.924283	0.355339	0.65348
PF3D7_0422400	2906.03	-0.281305	0.143095	-1.96586	0.0493152	0.236015
PF3D7_0422500	414.129	0.169302	0.176158	0.961077	0.336513	0.636407
PF3D7_0422600	6.14569	-1.30062	0.894616	-1.45383	0.145993	0.424444
PF3D7_0422700	152.605	-0.759425	0.320731	-2.3678	0.0178944	0.121408
PF3D7_0422800	91.2012	-0.276129	0.254253	-1.08604	0.277462	0.58383
PF3D7_0422900	75.2172	-0.10123	0.280538	-0.360843	0.718217	0.878489
PF3D7_0423000	79.3992	-0.735385	0.299822	-2.45274	0.0141772	0.103577
PF3D7_0423100	400.582	-0.544065	0.231027	-2.35499	0.0185234	0.124909
PF3D7_0423200	16.2479	-0.97224	0.522617	-1.86033	0.0628388	0.269876
PF3D7_1440400	24.5778	2.97546	0.61283	4.85529	1.2e-06	2.54e-05
PF3D7_1332200	296.421	2.97382	0.257404	11.5531	7.12e-31	9.55e-29
PF3D7_1138000	50.2437	2.96603	0.381519	7.77427	7.59e-15	3.48e-13
PF3D7_0423600	313.8	0.224074	0.18516	1.21016	0.226216	0.530656
PF3D7_0423700	1733.89	0.868697	0.175707	4.944	7.65e-07	1.66e-05
PF3D7_0217500	416.896	2.96461	0.195198	15.1877	4.27e-52	1.31e-49
PF3D7_0423900	1.16331	1.15806	2.09536	0.552678	0.580484	NA
PF3D7_0424000	40.3281	-0.250788	0.323783	-0.774556	0.438602	0.717845
PF3D7_0424100	11.3535	0.452867	0.645914	0.701126	0.483224	0.746308
PF3D7_0424200	1.24109	-3.74823	1.95823	-1.91409	0.0556082	0.251414
PF3D7_0424300	2.60294	-0.200006	1.19702	-0.167087	0.867302	0.947143
PF3D7_0424400	0.636427	1.4981	2.457	0.609727	0.542043	NA
PF3D7_1206000	22.4916	2.95519	0.507464	5.82345	5.76e-09	1.59e-07
PF3D7_0424600	1009.01	0.209897	0.15763	1.33158	0.182998	0.475069
PF3D7_1313600	32.3457	2.94055	0.440165	6.68057	2.38e-11	8.71e-10
PF3D7_0424800	2.05967	1.61218	1.3954	1.15535	0.247948	0.55075
PF3D7_0424900	83.7017	0.537749	0.271516	1.98054	0.047643	0.230974
PF3D7_0425000	0.342537	1.93733	3.35805	0.57692	0.563993	NA
PF3D7_0425050	0	NA	NA	NA	NA	NA
PF3D7_0425100	0.673673	0.245663	2.4612	0.0998143	0.920492	NA
PF3D7_0425200	0.165037	1.02472	4.08047	0.251127	0.801716	NA
PF3D7_0425250	0	NA	NA	NA	NA	NA
PF3D7_0425300	0.152044	-0.898834	4.08047	-0.220277	0.825655	NA
PF3D7_0425400	0.154309	1.02472	4.08047	0.251127	0.801716	NA
PF3D7_0425500	37.8718	-0.326452	0.357298	-0.913668	0.360891	0.658007
PF3D7_0425600	0	NA	NA	NA	NA	NA
PF3D7_0425700	0	NA	NA	NA	NA	NA
PF3D7_0425800	9.39663	0.42383	0.725137	0.584483	0.558895	0.791832
PF3D7_0618000	60.0878	2.93825	0.333417	8.81253	1.22e-18	7.03e-17
PF3D7_1313500	22.4814	2.91667	0.524184	5.56421	2.63e-08	6.89e-07
PF3D7_0902100	12.2597	2.90598	0.786848	3.69318	0.000221464	0.00327253
PF3D7_0500200	0	NA	NA	NA	NA	NA
PF3D7_0500300	0.378749	0.062951	3.29026	0.0191325	0.984735	NA
PF3D7_0500400	0.154309	1.02472	4.08047	0.251127	0.801716	NA
PF3D7_0500500	0.718993	2.99665	2.63775	1.13606	0.255929	NA
PF3D7_0500600	0.145173	-0.898834	4.08047	-0.220277	0.825655	NA
PF3D7_0500700	0	NA	NA	NA	NA	NA
PF3D7_0500800	549.029	0.847837	0.20967	4.04368	5.26e-05	0.000896574
PF3D7_1100100	29.3729	2.89515	0.473484	6.11458	9.68e-10	2.93e-08
PF3D7_0501000	1185.7	-0.0291748	0.191685	-0.152202	0.879028	0.951416
PF3D7_0501100	83.108	0.755871	0.271457	2.7845	0.00536104	0.0503476
PF3D7_0501200	349.099	0.328369	0.205624	1.59694	0.110279	0.36837
PF3D7_0501300	327.691	0.764126	0.19413	3.93616	8.28e-05	0.00131645
PF3D7_0530900	39.2285	2.8942	0.434713	6.65772	2.78e-11	1e-09
PF3D7_1315300	10.9495	2.8847	0.724326	3.98261	6.82e-05	0.00111426
PF3D7_1455600	46.1215	2.87472	0.444366	6.46926	9.85e-11	3.3e-09
PF3D7_0501700	0.566977	1.07916	2.92204	0.369317	0.711891	NA
PF3D7_0501800	668.123	-0.217063	0.171983	-1.26212	0.206904	0.510046
PF3D7_0501900	91.4049	-0.186074	0.269748	-0.689806	0.490316	0.750613
PF3D7_0502000	215.543	0.161682	0.208068	0.777063	0.437122	0.717207
PF3D7_0502100	121.525	-0.49449	0.230588	-2.14447	0.0319949	0.181418
PF3D7_0502200	372.403	-0.276362	0.222038	-1.24466	0.213256	0.515073
PF3D7_0502300	6.33281	0.532272	0.87077	0.611266	0.541023	0.781362
PF3D7_0502400	8.69322	0.919773	0.644526	1.42705	0.153565	0.435147
PF3D7_0502500	0.165037	1.02472	4.08047	0.251127	0.801716	NA
PF3D7_0502600	86.3999	-0.0781885	0.23551	-0.331997	0.739892	0.888924
PF3D7_0502700	112.947	-0.0408825	0.240097	-0.170275	0.864794	0.946577
PF3D7_0502800	9.61246	0.313268	0.600377	0.521785	0.60182	0.822823
PF3D7_0502900	98.0279	-0.356962	0.295786	-1.20683	0.2275	0.531035
PF3D7_0503000	626.429	-0.375375	0.211333	-1.77623	0.075695	0.298594
PF3D7_0503100	272.276	-0.0592809	0.185792	-0.319071	0.749673	0.8939
PF3D7_0503200	88.9394	0.0846169	0.292333	0.289453	0.772234	0.904514
PF3D7_0503300	952.476	0.479584	0.23479	2.04261	0.0410908	0.211353
PF3D7_0503400	2899.33	-0.661581	0.635511	-1.04102	0.297865	0.60276
PF3D7_0503500	21.2954	0.34278	0.447467	0.766044	0.44365	0.719737
PF3D7_0503600	104.419	-0.194762	0.254202	-0.766172	0.443574	0.719737
PF3D7_0503800	2049.25	-0.2806	0.152223	-1.84335	0.0652775	0.274571
PF3D7_0503900	96.4961	-0.548384	0.271465	-2.02009	0.043374	0.218155
PF3D7_0504000	754.608	-0.00516404	0.213823	-0.024151	0.980732	0.993461
PF3D7_0504100	55.5452	0.425003	0.378368	1.12325	0.261331	0.566288
PF3D7_0504200	215.373	-0.341141	0.218334	-1.56248	0.118176	0.381851
PF3D7_0504300	13.5109	0.199649	0.532544	0.374896	0.707738	0.87553
PF3D7_0504400	366.071	-0.34565	0.183268	-1.88603	0.0592903	0.261728
PF3D7_0504500	9.68623	-0.918076	0.664161	-1.38231	0.166877	0.452781
PF3D7_0504600	26.9277	0.95524	0.446039	2.14161	0.0322249	0.181843
PF3D7_0504700	42.4689	-0.0754469	0.328551	-0.229636	0.818375	0.928213
PF3D7_0504800	213.589	-0.0618244	0.202368	-0.305505	0.759982	0.898878
PF3D7_0504900	377.348	-0.493924	0.237878	-2.07637	0.0378595	0.201273
PF3D7_0505000	185.18	0.400205	0.190224	2.10386	0.0353903	0.193243
PF3D7_0505100	305.969	0.431912	0.254691	1.69583	0.0899189	0.331711
PF3D7_0505200	45.1086	0.309944	0.41467	0.747446	0.454794	0.726487
PF3D7_0505300	42.4088	-0.618812	0.361232	-1.71306	0.0867018	0.326147
PF3D7_0505400	70.7358	0.336892	0.308428	1.09229	0.274708	0.580144
PF3D7_0505500	1076.73	-0.284508	0.169211	-1.68138	0.092689	0.335858
PF3D7_0505600	147.328	-0.121133	0.221091	-0.547888	0.583769	0.809689
PF3D7_0505700	266.058	0.206088	0.283723	0.726371	0.467611	0.734777
PF3D7_0505800	2423.82	-0.754009	0.276314	-2.72881	0.00635629	0.0569346
PF3D7_0505900	170.847	0.0708856	0.200687	0.353214	0.723928	0.881182
PF3D7_0506000	107.372	-0.850875	0.378971	-2.24522	0.0247537	0.15198
PF3D7_0506100	1207.79	-0.250936	0.162695	-1.54237	0.122984	0.39008
PF3D7_0506200	15.3238	-0.534894	0.61271	-0.872997	0.382665	0.680162
PF3D7_0506300	402.891	-0.233895	0.201325	-1.16178	0.245325	0.547634
PF3D7_0506400	3.18484	1.59329	1.09253	1.45835	0.144745	0.422988
PF3D7_0506500	155.453	0.577386	0.197506	2.92339	0.00346245	0.035724
PF3D7_0506600	2.39295	-0.105737	1.18327	-0.0893597	0.928796	0.970589
PF3D7_0506700	618.703	0.0927942	0.14522	0.63899	0.522829	0.768746
PF3D7_0506800	465.564	-0.0922485	0.200988	-0.458975	0.646252	0.844517
PF3D7_1003000	86.8528	2.87012	0.309916	9.26098	2.03e-20	1.39e-18
PF3D7_0507000	353.16	-0.420013	0.177468	-2.3667	0.0179475	0.121611
PF3D7_0507100	11305	0.15934	0.206806	0.770482	0.441014	0.718263
PF3D7_1307900	71.0347	2.81949	0.384893	7.32539	2.38e-13	9.97e-12
PF3D7_0507300	9.74306	0.704399	0.659026	1.06885	0.285138	0.589425
PF3D7_0507400	49.9124	0.624628	0.288476	2.16526	0.0303674	0.175527
PF3D7_0507500	25.9737	-0.32418	0.45256	-0.716326	0.47379	0.739158
PF3D7_0507600	215.916	-0.0881787	0.173137	-0.509301	0.610541	0.825456
PF3D7_0507700	69.2274	-0.177152	0.297136	-0.5962	0.551042	0.786881
PF3D7_0507800	796.176	-0.0473472	0.220123	-0.215094	0.829694	0.933281
PF3D7_0507900	1.72118	-1.28838	1.4789	-0.871175	0.383659	0.680718
PF3D7_1341500	16.8075	2.79385	0.587649	4.75427	1.99e-06	4.12e-05
PF3D7_1359800	19.7326	2.77217	0.53343	5.19688	2.03e-07	4.84e-06
PF3D7_0508200	170.443	-0.352218	0.207948	-1.69378	0.0903073	0.332206
PF3D7_0508300	333.973	-0.343092	0.188733	-1.81787	0.0690844	0.284104
PF3D7_0929400	1450.1	2.76619	0.141777	19.5108	8.88e-85	9.29e-82
PF3D7_0802800	300.129	2.75589	0.249376	11.0511	2.16e-28	2.26e-26
PF3D7_0508600	292.174	0.54088	0.176316	3.06767	0.00215735	0.0240108
PF3D7_0508700	302.436	-0.0302809	0.173741	-0.174288	0.861639	0.944517
PF3D7_0508800	267.429	0.0441656	0.200539	0.220235	0.825688	0.930857
PF3D7_1018200	257.968	2.75378	0.231376	11.9018	1.16e-32	1.73e-30
PF3D7_0509000	201.109	-0.155909	0.218761	-0.712691	0.476037	0.741295
PF3D7_0509100	190.384	-0.0869672	0.22046	-0.39448	0.693227	0.870471
PF3D7_1108100	46.6841	2.74913	0.374577	7.33928	2.15e-13	9.06e-12
PF3D7_0509300	416.862	-0.12132	0.189416	-0.640497	0.52185	0.767875
PF3D7_0509400	345.438	0.208728	0.167536	1.24586	0.212814	0.51467
PF3D7_0509500	66.0473	-0.188035	0.25965	-0.724184	0.468953	0.735883
PF3D7_0509600	609.324	-0.31286	0.267566	-1.16928	0.242291	0.544774
PF3D7_0509700	20.6879	-0.0933386	0.431326	-0.216399	0.828677	0.932618
PF3D7_0509800	660.024	0.0834291	0.166448	0.501233	0.616207	0.827144
PF3D7_0509900	52.0273	-0.895892	0.332471	-2.69464	0.00704642	0.0617105
PF3D7_0510000	82.3414	-0.0940649	0.237047	-0.396819	0.691501	0.870456
PF3D7_0510100	803.515	-0.193327	0.15516	-1.24599	0.212769	0.51467
PF3D7_0510200	323.503	-0.254594	0.194686	-1.30772	0.190969	0.487296
PF3D7_0510300	1.64611	0.269433	1.73156	0.155602	0.876347	0.95127
PF3D7_0510400	57.3609	-0.137715	0.306023	-0.450017	0.652698	0.847423
PF3D7_0510500	386.141	-0.26481	0.226132	-1.17104	0.241581	0.543765
PF3D7_0510600	2.53701	0.751729	1.26065	0.596303	0.550973	0.786881
PF3D7_0510700	1.41222	-0.184103	1.54921	-0.118837	0.905404	0.962008
PF3D7_0510800	3.56153	0.224972	1.19831	0.187741	0.85108	0.941527
PF3D7_0510900	83.0858	-0.342286	0.894866	-0.3825	0.702091	0.874377
PF3D7_0511000	3595.04	-0.616555	0.144931	-4.25412	2.1e-05	0.000385203
PF3D7_0511100	11.3933	-0.12899	0.581586	-0.22179	0.824478	0.930294
PF3D7_0511200	347.486	-0.140207	0.251468	-0.557553	0.57715	0.806565
PF3D7_0511300	52.2164	-0.151048	0.326395	-0.462778	0.643523	0.843043
PF3D7_0511400	5.51735	0.951118	0.790836	1.20267	0.229102	0.532165
PF3D7_0511500	1101.46	0.0185637	0.150426	0.123407	0.901784	0.960154
PF3D7_1436600	55.8981	2.72515	0.388797	7.00917	2.4e-12	9.36e-11
PF3D7_0511700	64.1525	-0.470188	0.376017	-1.25044	0.211137	0.514446
PF3D7_0511800	1489.54	-0.102367	0.129971	-0.787614	0.430923	0.713955
PF3D7_0511900	50.1625	-0.570001	0.305359	-1.86666	0.0619493	0.267768
PF3D7_0512000	2282.45	0.0931124	0.179017	0.520131	0.602972	0.823025
PF3D7_0512100	140.238	-0.547871	0.218261	-2.51016	0.0120675	0.0922881
PF3D7_0512200	133.088	-0.217282	0.203442	-1.06803	0.285506	0.589425
PF3D7_0512300	119.359	-0.306754	0.300869	-1.01956	0.307938	0.6126
PF3D7_0512400	2.48294	-0.105553	1.13116	-0.0933144	0.925654	0.970165
PF3D7_0512450	1.52263	-0.537822	1.93674	-0.277695	0.781246	0.910551
PF3D7_0512500	294.217	-0.177304	0.207153	-0.855905	0.39205	0.685158
PF3D7_0512600	717.509	0.221192	0.225298	0.981777	0.32621	0.628155
PF3D7_0512700	382.711	-0.127002	0.161818	-0.784848	0.432543	0.713955
PF3D7_0512800	150.061	0.124278	0.24671	0.503741	0.614443	0.82588
PF3D7_0512900	27.35	-0.4236	0.42625	-0.993783	0.320328	0.621989
PF3D7_0513000	89.3199	-0.307225	0.253135	-1.21368	0.22487	0.529639
PF3D7_0513100	186.713	0.724553	0.242984	2.98189	0.00286473	0.0302126
PF3D7_0513200	296.609	0.0451576	0.165283	0.273214	0.784688	0.912099
PF3D7_0513300	992.11	-0.823745	0.351073	-2.34636	0.0189576	0.127138
PF3D7_0513400	21.5675	0.0365585	0.415805	0.0879223	0.929938	0.971347
PF3D7_0513500	91.0861	0.0951107	0.270141	0.352079	0.724779	0.881182
PF3D7_0513600	2392.93	-0.153682	0.132676	-1.15832	0.246733	0.549034
PF3D7_0513700	27.9762	-0.417034	0.372571	-1.11934	0.262994	0.567644
PF3D7_0513800	793.073	-0.561189	0.150884	-3.71935	0.000199737	0.00295984
PF3D7_0513900	43.8978	-0.741516	0.373595	-1.98481	0.0471651	0.229545
PF3D7_0514000	18.11	-0.35657	0.522457	-0.682487	0.494931	0.752541
PF3D7_0514100	243.946	0.369713	0.234859	1.57419	0.115444	0.379071
PF3D7_0514200	243.437	-0.1057	0.184039	-0.574335	0.565741	0.796391
PF3D7_0514300	83.6509	-0.197628	0.286419	-0.689996	0.490196	0.750613
PF3D7_0514400	1.60346	0.130045	1.50886	0.0861874	0.931317	0.971383
PF3D7_0514500	18.2223	0.626276	0.44388	1.41091	0.15827	0.44023
PF3D7_0514600	353.42	0.0760218	0.203542	0.373494	0.708781	0.87553
PF3D7_0514700	13.5413	0.586653	0.751904	0.780223	0.435259	0.716213
PF3D7_0514800	77.1658	-0.062578	0.306008	-0.204498	0.837964	0.937022
PF3D7_0514900	189.302	0.239872	0.220183	1.08942	0.275969	0.581626
PF3D7_0515000	884.099	0.183792	0.177305	1.03658	0.29993	0.604869
PF3D7_0515100	147.719	-0.721615	0.438786	-1.64457	0.100058	0.347176
PF3D7_0515200	10.7011	-0.0939436	0.73263	-0.128228	0.897969	0.959206
PF3D7_0515300	410.331	-0.135511	0.198311	-0.683328	0.4944	0.75246
PF3D7_1335100	857.823	2.72305	0.158979	17.1284	9.12e-66	3.67e-63
PF3D7_0515500	7.67504	0.0705653	0.718833	0.0981665	0.9218	0.96826
PF3D7_0935800	114.744	2.71509	0.255304	10.6347	2.05e-26	2.03e-24
PF3D7_1449600	23.67	2.71186	0.539286	5.02861	4.94e-07	1.11e-05
PF3D7_0515800	342.789	-0.260486	0.165803	-1.57106	0.11617	0.379892
PF3D7_0515900	981.247	0.0572512	0.217025	0.2638	0.791934	0.914887
PF3D7_0516000	176.586	0.051323	0.192421	0.266722	0.789683	0.914103
PF3D7_0516100	94.2994	-0.469765	0.232139	-2.02364	0.0430075	0.216736
PF3D7_0516200	3352.57	-0.0525446	0.184824	-0.284295	0.776184	0.907109
PF3D7_0516300	316.453	-0.136786	0.179681	-0.76127	0.446496	0.722208
PF3D7_0516400	369.064	0.280315	0.23194	1.20856	0.22683	0.530656
PF3D7_0516500	7.05972	-0.168251	0.747025	-0.225228	0.821802	0.929586
PF3D7_0516600	351.572	-0.0293681	0.185584	-0.158247	0.874262	0.95019
PF3D7_0516700	632.308	-0.0922259	0.227191	-0.405941	0.684786	0.866472
PF3D7_0516800	101.81	0.0980738	0.267537	0.366581	0.713932	0.87678
PF3D7_0516900	14830.1	-0.058218	0.147618	-0.394382	0.693299	0.870471
PF3D7_0517000	483.892	-0.0832799	0.182241	-0.456976	0.647688	0.844902
PF3D7_0517100	126.858	-0.00731674	0.234729	-0.0311711	0.975133	0.990855
PF3D7_0517200	273.111	0.250332	0.176697	1.41673	0.156562	0.438659
PF3D7_0517300	3398.76	0.208606	0.240741	0.866515	0.386208	0.682057
PF3D7_0517400	1027.57	0.226363	0.302076	0.749358	0.453641	0.726013
PF3D7_0517500	17.2283	0.826078	0.532414	1.55157	0.120765	0.387085
PF3D7_0517600	25.6934	0.627765	0.471942	1.33017	0.183461	0.475617
PF3D7_0517700	910.452	0.100052	0.152638	0.655486	0.512155	0.764638
PF3D7_0517800	1.83469	1.47605	1.40396	1.05135	0.2931	0.597883
PF3D7_0704500	110.294	2.69273	0.272107	9.89583	4.34e-23	3.78e-21
PF3D7_0518000	336.387	-0.163458	0.340414	-0.480174	0.631103	0.837044
PF3D7_0518100	137.309	-0.156016	0.224291	-0.695593	0.486684	0.749137
PF3D7_0518200	125.172	0.937255	0.244516	3.8331	0.000126539	0.00195259
PF3D7_0518300	382.974	0.00647985	0.297299	0.0217957	0.982611	0.993697
PF3D7_0518400	2.23145	0.0560873	1.26777	0.044241	0.964712	0.987749
PF3D7_0518500	271.264	-0.0141957	0.212447	-0.0668202	0.946725	0.979299
PF3D7_0518600	235.516	-0.208363	0.199619	-1.0438	0.296577	0.601371
PF3D7_0518700	14.3739	0.0335686	0.528886	0.0634704	0.949392	0.980105
PF3D7_0518800	1.86179	0.996481	1.51479	0.657834	0.510645	0.763912
PF3D7_0518900	1.07722	0.474137	1.87422	0.252979	0.800284	NA
PF3D7_0519000	123.407	0.15361	0.326828	0.470001	0.638354	0.841643
PF3D7_0519100	239.048	-0.110385	0.198958	-0.554818	0.579019	0.807048
PF3D7_0519200	1608.97	-0.456484	0.275893	-1.65457	0.0980118	0.343402
PF3D7_0519300	106.416	-0.368193	0.262063	-1.40498	0.160027	0.442483
PF3D7_0519400	10578.1	-0.227754	0.163879	-1.38977	0.164599	0.450158
PF3D7_0519500	871.861	0.0537308	0.140777	0.381672	0.702705	0.874377
PF3D7_0519600	166.558	0.0743783	0.196138	0.379214	0.704529	0.875187
PF3D7_0519700	750.653	-0.0597755	0.187476	-0.318844	0.749845	0.893901
PF3D7_0519800	664.656	0.303178	0.22368	1.35541	0.175287	0.464737
PF3D7_0519900	328.383	-0.316723	0.160407	-1.9745	0.0483251	0.233386
PF3D7_0520000	9751.41	-0.13037	0.202814	-0.642808	0.520349	0.766995
PF3D7_0520100	182.111	-0.315382	0.274526	-1.14883	0.250628	0.553785
PF3D7_0520200	158.359	0.314143	0.244842	1.28304	0.199476	0.499902
PF3D7_0520300	420.229	-0.0290547	0.246478	-0.11788	0.906163	0.962008
PF3D7_0520400	84.5426	-0.655323	0.408479	-1.6043	0.108648	0.365255
PF3D7_0520500	52.6947	-0.199886	0.305671	-0.653926	0.51316	0.764638
PF3D7_0520600	284.362	0.051375	0.168159	0.305514	0.759975	0.898878
PF3D7_0520700	146.236	-0.103892	0.281665	-0.36885	0.71224	0.876157
PF3D7_0520800	249.029	0.0717241	0.22198	0.32311	0.746612	0.892284
PF3D7_0520900	4392.73	-0.134441	0.141239	-0.951865	0.341165	0.641264
PF3D7_0521000	250.594	0.291168	0.264054	1.10269	0.270164	0.575887
PF3D7_0521100	5.18261	-1.05043	0.824222	-1.27445	0.202505	0.502278
PF3D7_0521200	49.4007	-0.735159	0.31889	-2.30537	0.021146	0.137239
PF3D7_0521300	497.337	-0.264672	0.233118	-1.13536	0.256224	0.559569
PF3D7_0521400	229.035	-0.41809	0.219221	-1.90716	0.0565	0.253452
PF3D7_0521500	153.421	-0.284957	0.24028	-1.18594	0.235647	0.539066
PF3D7_0521600	31.6116	0.321349	0.372405	0.8629	0.388192	0.682956
PF3D7_0521700	52.6553	-0.152567	0.299687	-0.509088	0.61069	0.825456
PF3D7_0521800	21.0913	0.0589835	0.446037	0.132239	0.894795	0.957389
PF3D7_0521900	7.61926	-0.0444879	0.668622	-0.0665367	0.946951	0.979339
PF3D7_0522000	454.013	-0.386061	0.282975	-1.36429	0.172476	0.460318
PF3D7_1145200	352.676	2.68949	0.259178	10.377	3.16e-25	2.9e-23
PF3D7_0522200	328.317	-0.42128	0.197651	-2.13144	0.0330532	0.184921
PF3D7_0522300	332.941	0.197482	0.167557	1.1786	0.238557	0.541273
PF3D7_0515400	50.7109	2.68677	0.372469	7.2134	5.46e-13	2.2e-11
PF3D7_0522500	92.3631	0.0671235	0.269543	0.249027	0.80334	0.920138
PF3D7_1137200	77.5428	2.67844	0.302278	8.86084	7.94e-19	4.72e-17
PF3D7_0522700	28.2166	-0.518386	0.430314	-1.20467	0.228331	0.531325
PF3D7_0522800	152.694	-0.0586009	0.234071	-0.250355	0.802313	0.919565
PF3D7_0522900	37.1951	0.785818	0.369504	2.12668	0.0334463	0.185754
PF3D7_0523000	3720.53	0.112895	0.149646	0.754417	0.450599	0.724318
PF3D7_0523100	257.014	-0.140052	0.174031	-0.804757	0.42096	0.706235
PF3D7_0523200	280.743	-0.175153	0.208686	-0.839311	0.401295	0.69234
PF3D7_0523300	216.436	0.105941	0.24508	0.432272	0.665543	0.85708
PF3D7_0523400	1139.21	-0.153703	0.144772	-1.06169	0.288377	0.593196
PF3D7_0523500	39.9647	-0.848263	0.390253	-2.17362	0.0297335	0.17301
PF3D7_0523600	70.7936	-0.466921	0.290828	-1.60549	0.108386	0.364608
PF3D7_0523700	75.7789	-0.277554	0.253192	-1.09622	0.272984	0.578733
PF3D7_0523800	48.1796	0.137122	0.325304	0.421521	0.673375	0.861019
PF3D7_0523900	213.581	-0.249822	0.367661	-0.679492	0.496826	0.753741
PF3D7_0524000	1814.74	0.270562	0.195161	1.38635	0.16564	0.451284
PF3D7_0524100	136.492	-0.0418023	0.207393	-0.201561	0.84026	0.938215
PF3D7_0524200	2.51124	0.701353	1.22369	0.573145	0.566547	0.796757
PF3D7_0524300	358.515	0.121529	0.171522	0.708531	0.478616	0.742652
PF3D7_0524400	1100.7	-0.322265	0.194707	-1.65513	0.0978989	0.343237
PF3D7_0524500	123.513	-0.177973	0.225726	-0.788446	0.430436	0.713955
PF3D7_0524600	256.693	0.14149	0.199745	0.708351	0.478727	0.742652
PF3D7_0524700	26.2645	0.0214624	0.43517	0.0493197	0.960665	0.98596
PF3D7_0524800	52.3105	0.0297785	0.29989	0.0992981	0.920902	0.96805
PF3D7_0524900	304.551	0.325821	0.176915	1.84168	0.0655218	0.275076
PF3D7_0525000	966.419	0.120191	0.320801	0.374658	0.707915	0.87553
PF3D7_0525100	1050.83	0.0220329	0.137417	0.160335	0.872617	0.949833
PF3D7_0525200	286.146	0.0821028	0.214107	0.383467	0.701373	0.874377
PF3D7_0525300	34.2213	0.170269	0.398789	0.426965	0.669405	0.859724
PF3D7_0525400	112.974	-0.210965	0.229638	-0.918684	0.358261	0.655697
PF3D7_0525500	170.823	0.425151	0.193696	2.19493	0.0281683	0.166933
PF3D7_0525600	692.652	-0.436984	0.219283	-1.99278	0.0462854	0.227769
PF3D7_0525700	188	-0.0415802	0.185411	-0.22426	0.822555	0.929586
PF3D7_0525800	93.7487	0.864259	0.244462	3.53535	0.000407232	0.00566551
PF3D7_0525900	4.06403	0.476206	0.941137	0.50599	0.612863	0.825456
PF3D7_0526000	95.322	-0.348436	0.335283	-1.03923	0.298697	0.603509
PF3D7_0526100	132.212	-0.396587	0.311828	-1.27181	0.203439	0.503877
PF3D7_0526200	285.901	-0.034224	0.174063	-0.196619	0.844126	0.938933
PF3D7_0526300	188.661	0.00581634	0.206353	0.0281863	0.977514	0.991733
PF3D7_0526400	25.4526	0.440031	0.429937	1.02348	0.306082	0.610647
PF3D7_0526500	284.847	0.0475352	0.241817	0.196575	0.84416	0.938933
PF3D7_0526600	269.146	0.283845	0.272658	1.04103	0.297862	0.60276
PF3D7_0526700	303.786	0.0970937	0.214568	0.452507	0.650904	0.846711
PF3D7_0526800	330.312	0.0272801	0.186535	0.146246	0.883727	0.953543
PF3D7_0526900	310.995	-0.208566	0.213609	-0.976391	0.328871	0.631238
PF3D7_0527000	1553.53	0.048561	0.173518	0.279861	0.779584	0.909457
PF3D7_0527100	40.3874	-0.234589	0.341272	-0.687395	0.491834	0.751282
PF3D7_0527200	799.824	0.185374	0.153352	1.20881	0.226735	0.530656
PF3D7_0527300	124.723	-0.045328	0.225454	-0.201052	0.840658	0.938215
PF3D7_0527400	351.312	0.0791049	0.296367	0.266916	0.789534	0.914103
PF3D7_0527500	8270.91	-0.0310823	0.122349	-0.254047	0.799459	0.918518
PF3D7_0527600	477.101	-0.239857	0.161981	-1.48078	0.138666	0.413076
PF3D7_0527700	1.48074	-1.02788	1.69961	-0.604771	0.545331	0.784658
PF3D7_0527800	26.28	0.172631	0.53047	0.32543	0.744856	0.891466
PF3D7_0527900	217.1	0.252417	0.196092	1.28724	0.19801	0.497977
PF3D7_0528000	381.586	-0.55521	0.196818	-2.82093	0.0047884	0.0465579
PF3D7_0528100	835.444	0.345342	0.240932	1.43336	0.151756	0.431768
PF3D7_0528200	3368.54	-0.206631	0.180893	-1.14228	0.253336	0.557033
PF3D7_0607700	54.9934	2.66158	0.34496	7.71562	1.2e-14	5.48e-13
PF3D7_1401500	8.28097	2.65976	0.857516	3.10171	0.00192408	0.0219882
PF3D7_0528500	104.372	-0.176795	0.276734	-0.638864	0.522911	0.768746
PF3D7_0528600	726.923	-0.223666	0.186324	-1.20041	0.229979	0.532781
PF3D7_0528700	56.0527	-0.000418854	0.397401	-0.00105398	0.999159	0.999732
PF3D7_0528800	310.138	-0.089639	0.286585	-0.312783	0.754445	0.895727
PF3D7_0528900	39.5671	-0.661414	0.349604	-1.89189	0.0585051	0.258698
PF3D7_0529000	681.513	-0.218784	0.172305	-1.26975	0.204173	0.505217
PF3D7_0529100	162.767	-0.964386	0.242898	-3.97033	7.18e-05	0.00116599
PF3D7_0529200	45.6703	-0.162822	0.425962	-0.382244	0.702281	0.874377
PF3D7_0529300	77.8012	0.06963	0.329924	0.211049	0.832849	0.934499
PF3D7_0529400	747.771	0.528154	0.19374	2.7261	0.00640881	0.0573068
PF3D7_0529500	79.3722	-0.5378	0.278635	-1.93013	0.0535912	0.24695
PF3D7_0529600	0.335694	-1.83786	3.3843	-0.543054	0.587093	NA
PF3D7_0529700	174.591	-0.492664	0.218876	-2.25088	0.0243931	0.150828
PF3D7_0529800	147.363	0.151259	0.228003	0.663405	0.507071	0.762384
PF3D7_0529900	631.502	-0.0998761	0.180559	-0.55315	0.580161	0.807328
PF3D7_0530000	386.864	-0.304857	0.204817	-1.48844	0.136636	0.410049
PF3D7_0530100	117.64	-0.207168	0.222828	-0.92972	0.352516	0.652055
PF3D7_0530200	658.622	-0.363788	0.229143	-1.5876	0.112377	0.371819
PF3D7_0530300	113.426	0.80419	0.213661	3.76386	0.00016731	0.00252218
PF3D7_0530400	51.7862	0.0338652	0.30822	0.109873	0.91251	0.963725
PF3D7_0530500	5.95663	-0.221541	0.831378	-0.266475	0.789874	0.914121
PF3D7_0530600	108.331	-0.0514436	0.30251	-0.170056	0.864966	0.946577
PF3D7_0530700	117.476	0.499699	0.292918	1.70593	0.0880203	0.328054
PF3D7_0530750	6.01002	-0.00495087	0.79513	-0.00622649	0.995032	0.998054
PF3D7_0530800	52.0909	-0.622444	0.322039	-1.93282	0.0532581	0.246107
PF3D7_0321100	89.083	2.65804	0.280639	9.47139	2.76e-21	2.19e-19
PF3D7_0531000	138.282	-0.00682914	0.216969	-0.0314751	0.974891	0.990801
PF3D7_0813100	71.6139	2.65423	0.323211	8.21207	2.17e-16	1.09e-14
PF3D7_0531200	117.77	-0.384839	0.249435	-1.54284	0.122869	0.39008
PF3D7_0531300	75.6598	-0.821576	0.31166	-2.63612	0.0083859	0.0706387
PF3D7_0531400	74.9104	0.416344	0.265029	1.57094	0.116197	0.379892
PF3D7_0531500	28.8943	-0.296349	0.462444	-0.640831	0.521632	0.767771
PF3D7_0531600	977.892	-0.559343	0.32898	-1.70024	0.0890866	0.329803
PF3D7_0531800	0	NA	NA	NA	NA	NA
PF3D7_0532000	27143.5	0.519401	0.253782	2.04664	0.040693	0.210133
PF3D7_0532100	36109.2	0.67908	0.314941	2.15622	0.0310668	0.178387
PF3D7_0532200	102.746	0.782116	0.233934	3.34332	0.000827816	0.0106135
PF3D7_0508000	194.883	2.64959	0.216524	12.2369	1.97e-34	3.13e-32
PF3D7_0532400	648.949	0.327943	0.172241	1.90398	0.056913	0.254237
PF3D7_0532500	14.5843	0.690631	0.541464	1.27549	0.202136	0.50184
PF3D7_1035800	88.9908	2.64116	0.351211	7.52013	5.47e-14	2.37e-12
PF3D7_0532700	0	NA	NA	NA	NA	NA
PF3D7_0532800	0	NA	NA	NA	NA	NA
PF3D7_0532900	2.01206	-0.515042	1.56735	-0.328608	0.742452	0.890568
PF3D7_0533000	11.3497	0.388117	0.578043	0.671433	0.501945	0.758865
PF3D7_0533100	123.837	0.610644	0.309678	1.97187	0.0486248	0.23443
PF3D7_0600100	0	NA	NA	NA	NA	NA
PF3D7_0600200	3.25871	0.488106	1.14747	0.425376	0.670563	0.860156
PF3D7_0600300	6.27336	-0.453438	0.733894	-0.617852	0.536673	0.778086
PF3D7_0600400	0	NA	NA	NA	NA	NA
PF3D7_0600500	0.618828	1.47407	2.47252	0.596182	0.551053	NA
PF3D7_0600600	0	NA	NA	NA	NA	NA
PF3D7_0600700	0.617235	2.80743	3.24914	0.864054	0.387558	NA
PF3D7_0600800	0.154309	1.02472	4.08047	0.251127	0.801716	NA
PF3D7_0600900	0	NA	NA	NA	NA	NA
PF3D7_0601000	0	NA	NA	NA	NA	NA
PF3D7_0601100	0	NA	NA	NA	NA	NA
PF3D7_0601200	29.4012	0.420904	0.393634	1.06928	0.284944	0.589425
PF3D7_0601300	0	NA	NA	NA	NA	NA
PF3D7_0601400	0	NA	NA	NA	NA	NA
PF3D7_0601500	4.10959	0.0025316	1.09725	0.00230723	0.998159	0.999571
PF3D7_0601600	55.1432	0.706181	0.285634	2.47233	0.0134236	0.0996009
PF3D7_0601700	11.0833	-0.290307	0.567466	-0.511584	0.608942	0.824733
PF3D7_0601800	2.14756	-0.0641371	1.2876	-0.0498115	0.960273	0.98596
PF3D7_0601900	660.568	0.630608	0.195635	3.22338	0.00126686	0.0151995
PF3D7_0602000	142.275	0.239215	0.211077	1.13331	0.257084	0.560077
PF3D7_0602100	110.114	0.0858076	0.226719	0.378475	0.705078	0.87553
PF3D7_0602200	442.798	0.382521	0.250263	1.52847	0.126395	0.396149
PF3D7_0602300	2.53868	-0.679668	1.21191	-0.560822	0.574919	0.804712
PF3D7_0602400	356.845	-0.191511	0.227384	-0.842238	0.399655	0.691142
PF3D7_0602500	224.459	-0.624293	0.300208	-2.07954	0.0375681	0.200668
PF3D7_0602600	185.38	0.153615	0.260545	0.589591	0.555465	0.789361
PF3D7_0602700	32.7607	0.208017	0.410528	0.506707	0.612361	0.825456
PF3D7_0602800	57.2138	0.175425	0.329745	0.532	0.594726	0.818615
PF3D7_0602900	91.485	0.529528	0.2471	2.14297	0.0321153	0.18142
PF3D7_0603000	245.776	-0.0443822	0.269022	-0.164976	0.868963	0.947564
PF3D7_0603100	66.0839	-0.231694	0.262894	-0.881321	0.378144	0.675802
PF3D7_0603200	438.857	-0.347099	0.165265	-2.10026	0.0357061	0.193955
PF3D7_0603300	218.378	0.175397	0.183193	0.957447	0.338342	0.637101
PF3D7_0603400	300.835	-0.0935297	0.207594	-0.450542	0.65232	0.847423
PF3D7_0603500	20.8694	-0.0592552	0.430453	-0.137658	0.890511	0.955345
PF3D7_0603600	47.4573	0.454217	0.346781	1.30981	0.19026	0.486676
PF3D7_0603700	117.195	-0.796465	0.27884	-2.85636	0.00428533	0.0430261
PF3D7_1009700	125.39	2.63158	0.235228	11.1874	4.7e-29	5.46e-27
PF3D7_0603900	3.14415	-0.0392513	1.05638	-0.0371566	0.97036	0.989922
PF3D7_0604000	32.2475	-0.344951	0.384444	-0.89727	0.369575	0.666972
PF3D7_0905500	134.647	2.60675	0.287341	9.07197	1.17e-19	7.46e-18
PF3D7_0604200	39.6022	-0.0527357	0.37018	-0.14246	0.886717	0.954407
PF3D7_0604300	723.324	0.004034	0.191797	0.0210326	0.98322	0.993697
PF3D7_0604400	41.3579	-0.175766	0.334129	-0.526042	0.598859	0.821056
PF3D7_0604500	735.04	0.180897	0.190192	0.951129	0.341539	0.641504
PF3D7_0604600	55.4482	-0.358651	0.326706	-1.09778	0.272301	0.578142
PF3D7_0604700	260.884	-0.611559	0.187458	-3.26238	0.0011048	0.0136625
PF3D7_0604800	50.3906	0.119935	0.289329	0.41453	0.678486	0.863789
PF3D7_0604900	285.352	-0.585337	0.166595	-3.51353	0.0004422	0.00607126
PF3D7_0605000	121.673	-0.187259	0.234827	-0.797433	0.4252	0.710613
PF3D7_0605100	970.744	0.137908	0.199057	0.692806	0.488431	0.750004
PF3D7_0605200	129.933	-0.382588	0.232363	-1.64651	0.0996595	0.346965
PF3D7_0605300	101.876	0.0088976	0.346625	0.0256693	0.979521	0.993163
PF3D7_0605400	34.7814	0.0614739	0.384888	0.159719	0.873103	0.949833
PF3D7_0605500	138.844	-0.204993	0.242536	-0.845208	0.397995	0.689831
PF3D7_0605600	10.2642	-0.824126	0.722486	-1.14068	0.254002	0.557316
PF3D7_0605700	1.84577	-0.148019	1.45997	-0.101385	0.919245	0.967632
PF3D7_0605800	159.62	-0.408688	0.263607	-1.55037	0.121054	0.387772
PF3D7_0605900	70.1558	0.269168	0.273431	0.984409	0.324914	0.6274
PF3D7_0606000	319.11	0.53377	0.176011	3.0326	0.00242455	0.0263129
PF3D7_0606100	463.248	0.0901686	0.169199	0.532913	0.594094	0.81814
PF3D7_0606200	155.693	0.425096	0.230613	1.84333	0.0652805	0.274571
PF3D7_0606300	3.39223	2.13614	1.19685	1.7848	0.074293	0.295984
PF3D7_1348000	5.62609	2.60585	0.92205	2.82615	0.00471106	0.0459768
PF3D7_0606500	119.174	-0.134851	0.213225	-0.632436	0.527102	0.772129
PF3D7_0606600	162.514	-0.109079	0.232866	-0.468418	0.639485	0.841758
PF3D7_0606700	883.677	-0.0350326	0.156291	-0.224151	0.82264	0.929586
PF3D7_0606800	205.332	-0.20608	0.190661	-1.08087	0.279754	0.58606
PF3D7_0606900	360.181	-0.572017	0.211769	-2.70114	0.00691029	0.0609574
PF3D7_0607000	1918.96	0.280591	0.236667	1.18559	0.235783	0.539066
PF3D7_0607100	3.41951	-0.538201	1.03453	-0.520236	0.602899	0.823025
PF3D7_0607200	258.594	-0.858709	0.214295	-4.00713	6.15e-05	0.00102388
PF3D7_0607300	192.438	-0.530619	0.2833	-1.87299	0.0610694	0.266212
PF3D7_0607400	260.344	-0.443709	0.22217	-1.99715	0.0458085	0.225848
PF3D7_0607500	138.725	-0.488594	0.221782	-2.20304	0.027592	0.164577
PF3D7_0607600	109.801	0.435158	0.234592	1.85496	0.0636026	0.271154
PF3D7_0934800	302.106	2.60291	0.320093	8.13174	4.23e-16	2.11e-14
PF3D7_0607800	37.1054	-0.009912	0.424506	-0.0233495	0.981371	0.993622
PF3D7_0607900	178.112	0.0310706	0.215435	0.144223	0.885325	0.954086
PF3D7_0608000	307.001	0.170826	0.247329	0.690685	0.489763	0.750613
PF3D7_0608100	172.754	-0.293109	0.207815	-1.41043	0.158413	0.44023
PF3D7_0608200	146.996	0.00149556	0.248186	0.00602599	0.995192	0.998054
PF3D7_0608300	230.485	-0.0850601	0.189742	-0.448293	0.653942	0.847774
PF3D7_0608310	37.4589	-0.0944764	0.346024	-0.273034	0.784827	0.912099
PF3D7_0608400	163.709	-0.441731	0.218993	-2.0171	0.043685	0.218885
PF3D7_0608500	245.754	-0.163531	0.175828	-0.930065	0.352338	0.651955
PF3D7_0608600	313.531	-0.328286	0.163597	-2.00668	0.0447837	0.222879
PF3D7_0608700	1539.31	-0.0213691	0.138617	-0.154159	0.877484	0.951416
PF3D7_0608800	4503.71	0.0738263	0.195767	0.377113	0.70609	0.87553
PF3D7_0608900	3230.54	-0.161378	0.241621	-0.667898	0.504199	0.760914
PF3D7_0609000	807.76	0.249269	0.212598	1.17249	0.241001	0.543161
PF3D7_0609100	579.737	-0.163972	0.150788	-1.08743	0.276846	0.583004
PF3D7_0609200	176.66	-0.248632	0.263898	-0.942151	0.346115	0.646156
PF3D7_0609300	273.867	-0.394579	0.174771	-2.25769	0.0239651	0.149596
PF3D7_0609400	268.632	0.378184	0.277202	1.36429	0.172476	0.460318
PF3D7_0609500	2.5204	0.269499	1.30121	0.207113	0.835922	0.936437
PF3D7_0609600	9.44836	0.108573	0.626717	0.173241	0.862462	0.944898
PF3D7_1435600	117.859	2.59375	0.249619	10.3908	2.73e-25	2.55e-23
PF3D7_1022700	38.3724	2.58093	0.433543	5.95311	2.63e-09	7.65e-08
PF3D7_0609900	71.3895	0.396719	0.295091	1.34439	0.178821	0.469585
PF3D7_0610000	114.577	-0.127974	0.272607	-0.469447	0.63875	0.841643
PF3D7_0610100	884.412	0.0703093	0.166693	0.42179	0.673178	0.861019
PF3D7_0610200	318.791	-0.00129023	0.191743	-0.00672893	0.994631	0.998054
PF3D7_0610300	8.10871	0.163459	0.682307	0.239568	0.810665	0.923473
PF3D7_0610400	1326.22	-0.213711	0.281255	-0.75985	0.447344	0.722686
PF3D7_0610500	58.2776	-0.933195	0.375923	-2.48241	0.0130496	0.0977971
PF3D7_0610600	516.451	0.381911	0.177238	2.1548	0.0311778	0.178828
PF3D7_0610700	15.47	0.147862	0.509744	0.290072	0.771761	0.904198
PF3D7_0610800	1650.66	-0.315004	0.277705	-1.13432	0.256662	0.55965
PF3D7_0610900	332.597	0.199538	0.188494	1.05859	0.289786	0.594693
PF3D7_0611000	58.971	-0.37851	0.318527	-1.18831	0.23471	0.539058
PF3D7_0611100	27.4989	-0.122553	0.369856	-0.331354	0.740377	0.889073
PF3D7_0611200	347.944	-0.109086	0.168589	-0.647049	0.5176	0.766365
PF3D7_0611300	158.038	-0.600699	0.19739	-3.04321	0.00234068	0.0254805
PF3D7_0611400	79.9914	-0.058996	0.241029	-0.244767	0.806636	0.921486
PF3D7_0809100	62.7594	2.56795	0.50087	5.12698	2.94e-07	6.85e-06
PF3D7_1461400	44.3708	2.55978	0.389932	6.56469	5.21e-11	1.77e-09
PF3D7_0611700	680.815	0.102258	0.272298	0.375535	0.707263	0.87553
PF3D7_0611800	116.432	0.490731	0.216964	2.26181	0.0237094	0.148966
PF3D7_0611900	66.2803	-0.180622	0.300565	-0.600941	0.54788	0.786055
PF3D7_0612000	157.726	-0.551727	0.22567	-2.44484	0.0144916	0.105557
PF3D7_0612100	810.826	-0.175491	0.155166	-1.13099	0.258058	0.561522
PF3D7_0612200	118.113	0.92346	0.230282	4.01012	6.07e-05	0.00101462
PF3D7_0612300	9.79374	-0.722689	0.659433	-1.09592	0.273112	0.578733
PF3D7_0612400	83.5978	-0.301483	0.240709	-1.25248	0.210396	0.514438
PF3D7_0506900	550.545	2.55779	0.179347	14.2617	3.79e-46	9.45e-44
PF3D7_0612600	213.737	0.42025	0.186528	2.25301	0.0242586	0.150351
PF3D7_0508100	212.369	2.54886	0.232727	10.9522	6.49e-28	6.65e-26
PF3D7_0612800	160.128	-0.247446	0.216061	-1.14526	0.252102	0.555261
PF3D7_0612900	1408.5	0.212773	0.149566	1.4226	0.154851	0.436398
PF3D7_0613000	160.326	-0.474344	0.210931	-2.24881	0.0245247	0.151053
PF3D7_0613100	27.4963	0.386834	0.384598	1.00581	0.314505	0.618856
PF3D7_0613200	49.2343	-0.144078	0.463201	-0.311048	0.755764	0.89649
PF3D7_0808700	13.4558	2.54571	0.693314	3.6718	0.000240844	0.003529
PF3D7_0613400	746.085	-0.0230902	0.157678	-0.146439	0.883575	0.953543
PF3D7_0613500	139.915	-0.335793	0.233315	-1.43923	0.150085	0.429014
PF3D7_0613600	61.0524	0.855151	0.330981	2.58369	0.00977505	0.0791537
PF3D7_0613700	1038.44	-0.112422	0.175062	-0.642183	0.520755	0.767127
PF3D7_0613800	483.254	0.614942	0.178068	3.4534	0.000553565	0.00744396
PF3D7_0613900	49.572	-0.418809	0.410554	-1.02011	0.307678	0.6126
PF3D7_0614000	154.582	-0.558121	0.244299	-2.28459	0.0223372	0.142702
PF3D7_1373500	14.2512	2.52669	0.649357	3.89106	9.98e-05	0.00155847
PF3D7_0614200	201.433	-0.149949	0.257095	-0.583242	0.55973	0.791832
PF3D7_0614300	2558.18	-0.1057	0.158928	-0.665082	0.505998	0.762162
PF3D7_0614400	631.318	0.0661402	0.145463	0.454688	0.649334	0.846205
PF3D7_0614500	3979.78	0.0469668	0.17783	0.26411	0.791695	0.914887
PF3D7_0207600	2956.5	2.51098	0.13947	18.0037	1.82e-72	8.66e-70
PF3D7_1432200	58.1851	2.5089	0.312391	8.03127	9.65e-16	4.63e-14
PF3D7_0614800	200.929	-0.0479846	0.19208	-0.249815	0.80273	0.919641
PF3D7_0614900	400.83	0.349586	0.185832	1.88119	0.0599463	0.26344
PF3D7_0615000	217.963	-0.104785	0.197964	-0.529315	0.596587	0.819281
PF3D7_0615100	8.1993	0.590975	0.704608	0.838728	0.401622	0.692676
PF3D7_0615200	15.8057	-0.354397	0.536176	-0.660971	0.508631	0.762632
PF3D7_0615300	305.14	-0.513161	0.263538	-1.9472	0.0515107	0.240797
PF3D7_0615400	601.11	-0.0782557	0.154476	-0.506589	0.612443	0.825456
PF3D7_0615500	603.156	-0.160314	0.161289	-0.99395	0.320247	0.621989
PF3D7_0615600	296.118	0.0197918	0.182283	0.108577	0.913538	0.964034
PF3D7_0615700	226.086	-0.325666	0.247505	-1.3158	0.188242	0.48388
PF3D7_0615800	117.837	-0.18455	0.277786	-0.664362	0.506459	0.762314
PF3D7_0615900	518.386	-0.161776	0.18709	-0.864695	0.387206	0.682956
PF3D7_0616000	75.4647	0.427382	0.275284	1.55251	0.12054	0.386802
PF3D7_0616100	154.141	-0.166208	0.223349	-0.74416	0.45678	0.727045
PF3D7_0616200	545.084	0.422488	0.223049	1.89415	0.0582051	0.257808
PF3D7_0616300	82.4315	-0.167141	0.282158	-0.592365	0.553606	0.788156
PF3D7_0616400	272.966	-0.688467	0.206606	-3.33228	0.000861387	0.010916
PF3D7_0616500	7.77333	0.666924	0.726926	0.917457	0.358903	0.656202
PF3D7_0616600	94.9831	0.286311	0.2819	1.01565	0.309798	0.614544
PF3D7_0616700	117.283	-0.170371	0.218691	-0.779049	0.435951	0.716419
PF3D7_0616800	269.236	-0.244479	0.187229	-1.30577	0.191629	0.488082
PF3D7_0616900	169.341	-0.0505701	0.24633	-0.205294	0.837342	0.936716
PF3D7_0617000	282.815	0.0327521	0.17844	0.183546	0.854369	0.942795
PF3D7_0617100	712.406	0.25213	0.15725	1.60336	0.108855	0.365715
PF3D7_0617200	3898.42	0.0319379	0.159176	0.200645	0.840976	0.938215
PF3D7_0617300	5.75926	0.878861	0.932297	0.942683	0.345843	0.645879
PF3D7_0617400	4.2937	0.748399	0.88251	0.848035	0.396419	0.688697
PF3D7_0617500	0	NA	NA	NA	NA	NA
PF3D7_0617600	0.145173	-0.898834	4.08047	-0.220277	0.825655	NA
PF3D7_0617700	0	NA	NA	NA	NA	NA
PF3D7_0617800	132861	0.108969	0.188468	0.578182	0.563142	0.794699
PF3D7_0617900	21926.4	-0.0158959	0.142786	-0.111327	0.911357	0.963725
PF3D7_0833500	25.5632	2.49246	0.589674	4.22685	2.37e-05	0.000431933
PF3D7_0618100	235.66	-0.319127	0.19024	-1.67749	0.0934458	0.337346
PF3D7_0618200	868.156	-0.189844	0.176166	-1.07765	0.281191	0.587481
PF3D7_0618300	1466.81	-0.407514	0.168986	-2.41153	0.0158856	0.111927
PF3D7_0618400	2.94872	-0.680876	1.22383	-0.55635	0.577972	0.807048
PF3D7_0618500	55.0345	0.0822346	0.282853	0.290733	0.771256	0.904198
PF3D7_0618600	85.4154	-0.0110454	0.277636	-0.0397838	0.968266	0.989644
PF3D7_0618700	526.8	-0.0802643	0.150996	-0.531566	0.595027	0.818615
PF3D7_0618800	129.391	-0.598632	0.282171	-2.12152	0.0338777	0.187233
PF3D7_0618900	168.405	0.32536	0.231166	1.40747	0.159288	0.442033
PF3D7_0619000	277.212	0.0908542	0.220462	0.412107	0.680261	0.864752
PF3D7_0619100	88.3024	-0.0292821	0.245676	-0.11919	0.905125	0.961948
PF3D7_0619200	83.072	0.455331	0.284517	1.60037	0.109517	0.366764
PF3D7_0619300	237.945	-0.298217	0.287928	-1.03573	0.300326	0.605164
PF3D7_0619400	3233.49	0.053069	0.157474	0.337002	0.736115	0.885607
PF3D7_0619500	235.408	-0.198556	0.217162	-0.914319	0.360549	0.657612
PF3D7_0619600	58.8191	-0.455159	0.305396	-1.49039	0.136122	0.410049
PF3D7_0619700	56.7515	0.533681	0.288961	1.84689	0.0647625	0.274088
PF3D7_0619800	441.789	-0.192669	0.178347	-1.08031	0.280006	0.586119
PF3D7_0619900	60.0675	0.34921	0.314464	1.11049	0.266788	0.572251
PF3D7_0620000	12.4597	0.747293	0.533286	1.4013	0.161125	0.444394
PF3D7_0620100	9.55564	-0.614101	0.625727	-0.981419	0.326386	0.628155
PF3D7_0620200	2.51227	0.760951	1.29441	0.587876	0.556616	0.790137
PF3D7_0620300	66.1053	0.250412	0.279321	0.896502	0.369984	0.667305
PF3D7_0609800	114.789	2.47119	0.26106	9.466	2.91e-21	2.27e-19
PF3D7_0620500	156.168	0.25112	0.25074	1.00151	0.316578	0.620465
PF3D7_0620600	24.9024	-0.289463	0.410327	-0.705444	0.480534	0.743825
PF3D7_0620700	69.6258	0.821908	0.320216	2.56673	0.0102664	0.0822412
PF3D7_0620800	102.589	0.75264	0.425297	1.76968	0.0767801	0.301077
PF3D7_0620900	42.7669	0.0643577	0.309797	0.207741	0.835431	0.936217
PF3D7_0621000	173.516	0.187631	0.220574	0.85065	0.394964	0.687311
PF3D7_0220800	423.698	2.46004	0.281119	8.75089	2.12e-18	1.2e-16
PF3D7_0621200	3767.48	0.410685	0.149619	2.74486	0.00605361	0.0552085
PF3D7_0621300	233.031	0.492045	0.193082	2.54837	0.0108226	0.0851328
PF3D7_0621350	1.10321	2.4824	2.08341	1.19151	0.233454	NA
PF3D7_1238000	59.4384	2.44424	0.414675	5.89435	3.76e-09	1.08e-07
PF3D7_0621500	164.317	-0.114854	0.188333	-0.609844	0.541965	0.781597
PF3D7_0621600	1202.69	0.544489	0.35728	1.52398	0.127513	0.398309
PF3D7_0621700	161.73	-0.0734449	0.19118	-0.384167	0.700855	0.874355
PF3D7_0621800	1412.22	-0.273324	0.178177	-1.534	0.125029	0.394231
PF3D7_0621900	372.941	0.133222	0.158352	0.841303	0.400178	0.691553
PF3D7_0622000	161.592	-0.609894	0.359008	-1.69883	0.0893508	0.330524
PF3D7_0622100	6.09958	1.08553	0.904965	1.19953	0.230323	0.533107
PF3D7_0622200	557.696	0.219286	0.170709	1.28455	0.198948	0.499614
PF3D7_0622300	107.803	-0.0192769	0.294469	-0.0654635	0.947805	0.979836
PF3D7_0622400	11.4837	0.3203	0.648898	0.493607	0.621584	0.831162
PF3D7_0622500	34.0162	0.559284	0.369191	1.51489	0.1298	0.401264
PF3D7_0622600	93.0169	-0.657087	0.234478	-2.80234	0.00507328	0.0485161
PF3D7_0622700	86.6977	-0.457737	0.341012	-1.34229	0.179502	0.470901
PF3D7_0622800	1475.31	0.21361	0.159556	1.33878	0.180644	0.472409
PF3D7_0622900	130.781	-0.0588319	0.205242	-0.286647	0.774383	0.905408
PF3D7_0623000	280.771	-0.132455	0.188094	-0.704198	0.48131	0.744606
PF3D7_0623100	2182.75	0.322357	0.246585	1.30729	0.191115	0.487432
PF3D7_0623200	184.324	0.0766973	0.20377	0.376392	0.706626	0.87553
PF3D7_0623300	212.147	-0.466304	0.186471	-2.50068	0.0123956	0.0945212
PF3D7_0623400	23.9926	-0.528179	0.453641	-1.16431	0.244299	0.546977
PF3D7_0623500	61.3476	-0.00867852	0.297806	-0.0291415	0.976752	0.991703
PF3D7_0623600	1242.77	0.248778	0.253015	0.983252	0.325483	0.628035
PF3D7_0623700	638.195	-0.53687	0.361378	-1.48562	0.13738	0.410649
PF3D7_0623800	373.689	0.577819	0.216282	2.6716	0.00754907	0.0649586
PF3D7_0623900	569.098	-0.355622	0.155756	-2.2832	0.0224188	0.143016
PF3D7_0624000	1872.73	0.526277	0.312314	1.68509	0.0919708	0.334921
PF3D7_0624100	136.841	-0.313098	0.222901	-1.40465	0.160126	0.442483
PF3D7_0624200	204.895	-0.0946684	0.183867	-0.514875	0.60664	0.824138
PF3D7_0624300	96.2953	-0.238672	0.321175	-0.743121	0.457409	0.727045
PF3D7_0624400	516.031	-0.44365	0.267393	-1.65917	0.0970818	0.342284
PF3D7_0624500	49.7758	-0.533483	0.395019	-1.35052	0.176848	0.467184
PF3D7_0624600	968.317	0.224347	0.156468	1.43382	0.151623	0.431758
PF3D7_0624700	170.288	-0.878937	0.313782	-2.8011	0.00509281	0.0486141
PF3D7_0624800	0.492316	-0.768573	3.03582	-0.253169	0.800138	NA
PF3D7_0624900	85.6529	-0.899754	0.257854	-3.4894	0.000484112	0.00657764
PF3D7_0625000	14.8804	0.535739	0.667372	0.80276	0.422113	0.707263
PF3D7_0625100	3.62462	1.53957	1.06162	1.45021	0.147001	0.425547
PF3D7_0625200	181.599	-0.207198	0.22559	-0.918473	0.358371	0.655697
PF3D7_0625300	92.6475	-0.0923662	0.276912	-0.333558	0.738713	0.888324
PF3D7_1341800	11.5595	2.44366	0.770301	3.17235	0.00151212	0.0178151
PF3D7_0625500	220.337	-0.378302	0.351755	-1.07547	0.282164	0.58783
PF3D7_0625600	563.185	0.200009	0.198499	1.00761	0.313642	0.618369
PF3D7_0625700	43.6507	-0.410639	0.349111	-1.17624	0.239498	0.541641
PF3D7_0625800	38.2613	-0.043108	0.33636	-0.128161	0.898022	0.959206
PF3D7_0625900	2.98541	-1.38878	1.20903	-1.14867	0.25069	0.553785
PF3D7_0626000	197.113	0.00132371	0.180466	0.00733498	0.994148	0.998054
PF3D7_0626100	131.759	-0.473618	0.220361	-2.14929	0.0316116	0.180131
PF3D7_0626200	29.4559	-0.493095	0.397806	-1.23954	0.215147	0.517679
PF3D7_0626300	9.43951	-0.958048	0.613609	-1.56133	0.118445	0.382226
PF3D7_0626400	157.216	0.0842194	0.239247	0.352019	0.724824	0.881182
PF3D7_0626500	1.24492	-1.4048	1.82707	-0.768881	0.441964	0.718656
PF3D7_0626600	71.3631	-0.801141	0.346466	-2.31232	0.02076	0.135949
PF3D7_0626700	89.982	-0.427842	0.304183	-1.40653	0.159567	0.442483
PF3D7_0626800	1940.9	-0.577002	0.301393	-1.91445	0.0555622	0.251414
PF3D7_0626840	19.5048	0.104019	0.537068	0.19368	0.846427	0.939958
PF3D7_0626900	41.0392	-0.53304	0.309128	-1.72434	0.0846472	0.320878
PF3D7_0627000	19.5329	-0.221658	0.450762	-0.491742	0.622902	0.832286
PF3D7_0627100	366.246	0.213877	0.163035	1.31185	0.189572	0.485627
PF3D7_1206400	9.24977	2.43148	0.713658	3.40707	0.000656644	0.008674
PF3D7_0627300	1168.58	0.147698	0.143833	1.02687	0.304482	0.609194
PF3D7_0627400	66.7598	-0.564446	0.274352	-2.05738	0.0396497	0.207327
PF3D7_0627500	531.796	-0.678246	0.194977	-3.4786	0.000504038	0.00683063
PF3D7_0627600	31.2343	-0.093487	0.37899	-0.246674	0.80516	0.920812
PF3D7_0627700	523.7	-0.212739	0.208904	-1.01836	0.308508	0.613148
PF3D7_0627800	648.747	0.238683	0.239488	0.99664	0.318939	0.621989
PF3D7_0627900	191.316	-0.345192	0.196243	-1.759	0.0785781	0.306519
PF3D7_0628000	51.8642	0.397154	0.297709	1.33404	0.182192	0.474425
PF3D7_1308000	126.219	2.41875	0.242545	9.97237	2.01e-23	1.79e-21
PF3D7_0628200	490.818	0.0178248	0.190707	0.0934673	0.925532	0.970165
PF3D7_0628300	3481.59	-0.670862	0.361626	-1.85513	0.0635783	0.271154
PF3D7_0628400	1.70646	-1.24923	1.65629	-0.754234	0.450709	0.724318
PF3D7_0628500	66.0678	-0.551764	0.295274	-1.86865	0.0616714	0.267055
PF3D7_0628600	362.36	0.178024	0.183651	0.969358	0.332366	0.633142
PF3D7_0628700	122.383	-0.441121	0.374589	-1.17761	0.238951	0.541383
PF3D7_0628800	164.992	-0.165246	0.226212	-0.730489	0.465091	0.731917
PF3D7_0628900	100.147	-0.1502	0.293185	-0.512305	0.608438	0.824733
PF3D7_0629000	11.4944	-0.438827	0.849424	-0.516617	0.605423	0.823445
PF3D7_0629100	672.478	-0.183708	0.143927	-1.2764	0.201815	0.50184
PF3D7_0629200	1138.92	0.0219222	0.130112	0.168488	0.8662	0.947134
PF3D7_0629300	14.6148	-0.623904	0.675234	-0.923982	0.355495	0.65348
PF3D7_0629400	420.877	0.256367	0.222089	1.15434	0.248359	0.550982
PF3D7_0629500	1503.47	0.275348	0.139904	1.96812	0.0490542	0.235322
PF3D7_0629600	159.151	-0.0530101	0.25751	-0.205856	0.836903	0.936437
PF3D7_0629700	647.013	0.0605832	0.208552	0.290494	0.771438	0.904198
PF3D7_0629800	361.49	0.0583691	0.156629	0.372658	0.709403	0.87553
PF3D7_0629900	239.105	0.194051	0.216493	0.896336	0.370073	0.667305
PF3D7_0630000	0.746478	-3.02279	2.53578	-1.19206	0.233239	NA
PF3D7_0630100	36.8664	0.502658	0.354357	1.41851	0.156042	0.437907
PF3D7_0630200	0.648917	-1.43853	2.45321	-0.586384	0.557618	NA
PF3D7_0630300	174.919	-0.494531	0.188756	-2.61995	0.00879417	0.0729038
PF3D7_0515700	919.098	2.41797	0.21662	11.1623	6.24e-29	7.09e-27
PF3D7_0630500	203.223	-0.311856	0.282722	-1.10305	0.270005	0.575859
PF3D7_0630600	55.9427	0.32885	0.327569	1.00391	0.315422	0.619359
PF3D7_0630700	140.094	-0.150472	0.209952	-0.716695	0.473562	0.739158
PF3D7_0630800	3.16248	4.12958	1.69102	2.44207	0.0146034	0.105951
PF3D7_0630900	276.283	0.666061	0.233922	2.84737	0.00440826	0.043923
PF3D7_0631000	19.9712	-0.578638	0.541373	-1.06883	0.285144	0.589425
PF3D7_0631100	13.5961	0.121856	0.633947	0.192219	0.847571	0.940128
PF3D7_0631200	0	NA	NA	NA	NA	NA
PF3D7_0631300	0	NA	NA	NA	NA	NA
PF3D7_0631400	0	NA	NA	NA	NA	NA
PF3D7_0631500	0	NA	NA	NA	NA	NA
PF3D7_0631600	0	NA	NA	NA	NA	NA
PF3D7_0631700	0	NA	NA	NA	NA	NA
PF3D7_0631800	1.11375	-1.2001	1.94204	-0.61796	0.536602	NA
PF3D7_0631900	0.453791	0.86089	3.11158	0.276673	0.782031	NA
PF3D7_0632000	0.306353	0.0629497	3.52934	0.0178361	0.98577	NA
PF3D7_0632100	0.43552	-2.24514	3.65603	-0.614094	0.539153	NA
PF3D7_0630400	32.9049	2.41793	0.425619	5.68097	1.34e-08	3.59e-07
PF3D7_0632250	0	NA	NA	NA	NA	NA
PF3D7_0632300	1.14506	0.562386	1.70214	0.330399	0.741098	NA
PF3D7_0632400	9.52968	0.0190999	0.798912	0.0239074	0.980926	0.993461
PF3D7_0632500	4.3698	0.418319	0.899541	0.465036	0.641905	0.841886
PF3D7_0632600	0.651182	-0.0741486	2.47906	-0.02991	0.976139	NA
PF3D7_0632700	2.74	-0.669525	1.41882	-0.471889	0.637006	0.840822
PF3D7_0632800	9.28894	0.305621	0.622057	0.491306	0.62321	0.832485
PF3D7_0700100	21.9093	0.500676	0.414595	1.20763	0.22719	0.530787
PF3D7_0700200	0	NA	NA	NA	NA	NA
PF3D7_0700300	0	NA	NA	NA	NA	NA
PF3D7_0401700	159.98	2.40025	0.28472	8.4302	3.45e-17	1.82e-15
PF3D7_0700500	0	NA	NA	NA	NA	NA
PF3D7_0700600	0	NA	NA	NA	NA	NA
PF3D7_0700700	0.308618	1.81041	4.04831	0.447203	0.654729	NA
PF3D7_0614700	193.948	2.39492	0.255421	9.37639	6.83e-21	4.89e-19
PF3D7_0700900	0	NA	NA	NA	NA	NA
PF3D7_0701000	0	NA	NA	NA	NA	NA
PF3D7_0701100	0.927446	2.19613	2.23579	0.982261	0.325971	NA
PF3D7_0701200	0	NA	NA	NA	NA	NA
PF3D7_0701300	0	NA	NA	NA	NA	NA
PF3D7_0701400	0.770872	0.652481	2.11079	0.309118	0.757232	NA
PF3D7_0701500	0	NA	NA	NA	NA	NA
PF3D7_0701600	217.889	-0.705446	0.235968	-2.98959	0.00279355	0.0295811
PF3D7_0701700	0	NA	NA	NA	NA	NA
PF3D7_0701800	9.14354	-0.185102	0.673745	-0.274737	0.783519	0.911404
PF3D7_0701900	2.84163	0.673061	1.25493	0.536332	0.591729	0.816732
PF3D7_0806300	128.627	2.39486	0.243492	9.8355	7.92e-23	6.79e-21
PF3D7_0702100	7.70708	-0.978505	0.758339	-1.29033	0.196938	0.496472
PF3D7_0702200	21.7924	0.798582	0.440117	1.81448	0.0696045	0.284376
PF3D7_0702300	3.46639	1.34841	1.11688	1.2073	0.227316	0.530844
PF3D7_0702400	899.848	0.461252	0.207987	2.2177	0.0265753	0.159604
PF3D7_0702500	332.123	0.466309	0.234138	1.9916	0.0464154	0.22798
PF3D7_0702600	0.535351	-1.01787	2.98103	-0.34145	0.732765	NA
PF3D7_0702700	1.54066	1.12224	1.6896	0.664208	0.506557	0.762314
PF3D7_0702800	9.59777	0.954164	0.712525	1.33913	0.180528	0.472408
PF3D7_0702900	69.5028	-0.201376	0.305728	-0.658677	0.510103	0.763695
PF3D7_0703000	53.9488	-0.412946	0.337638	-1.22304	0.221313	0.525081
PF3D7_0703100	7.21613	-0.398783	0.783807	-0.508777	0.610909	0.825456
PF3D7_0703200	290.821	-0.320532	0.162364	-1.97416	0.0483638	0.233386
PF3D7_0703300	7.11693	-0.461437	0.735251	-0.62759	0.530272	0.774767
PF3D7_0703400	53.1727	-0.369999	0.566294	-0.653368	0.513519	0.764638
PF3D7_0703500	1385.01	0.25083	0.168445	1.48909	0.136463	0.410049
PF3D7_0730800	286.81	2.38674	0.260667	9.1563	5.37e-20	3.51e-18
PF3D7_0703700	495.679	-0.289242	0.231848	-1.24755	0.212195	0.5146
PF3D7_0703800	6.62717	1.02427	0.799827	1.28061	0.200329	0.500679
PF3D7_0703900	266.6	0.645293	0.221664	2.91113	0.00360121	0.0368648
PF3D7_0704000	177.37	0.0194197	0.207959	0.0933823	0.9256	0.970165
PF3D7_0621100	142.547	2.38494	0.255054	9.35072	8.71e-21	6.15e-19
PF3D7_0704200	63.8903	-0.0995726	0.278853	-0.35708	0.721032	0.880581
PF3D7_0704300	330.356	-0.0266445	0.173891	-0.153225	0.87822	0.951416
PF3D7_0704400	56.5459	0.256767	0.274597	0.935067	0.349754	0.649882
PF3D7_0407800	264.314	2.38212	0.236393	10.0769	6.99e-24	6.3e-22
PF3D7_0704600	821.207	0.303047	0.177991	1.7026	0.0886428	0.329092
PF3D7_0704700	272.092	0.0515486	0.199485	0.258408	0.796092	0.916949
PF3D7_0704800	136.895	0.657737	0.211563	3.10894	0.00187761	0.0215447
PF3D7_0704900	47.5765	-0.0149004	0.322748	-0.0461674	0.963177	0.987143
PF3D7_0705000	101.08	-0.263077	0.264475	-0.994712	0.319876	0.621989
PF3D7_1345600	22.5728	2.37717	0.609479	3.90033	9.61e-05	0.00151358
PF3D7_0705200	37.7674	-0.148962	0.338179	-0.440483	0.659587	0.852137
PF3D7_0705300	156.574	0.480676	0.227167	2.11596	0.0343481	0.188932
PF3D7_0705400	724.49	-0.0441449	0.189024	-0.233541	0.815341	0.926379
PF3D7_0705500	396.701	0.163515	0.183528	0.890953	0.372954	0.670882
PF3D7_0705600	99.7704	0.195315	0.261995	0.745493	0.455974	0.726973
PF3D7_0705700	679.582	-0.0893022	0.158227	-0.564393	0.572486	0.802647
PF3D7_0705800	25.9723	-0.633994	0.446091	-1.42122	0.155252	0.43666
PF3D7_0705900	1498.23	-0.514543	0.136569	-3.76763	0.000164803	0.00249879
PF3D7_0706000	1153.59	-0.127644	0.176054	-0.725028	0.468435	0.735745
PF3D7_0706100	231.698	-0.195993	0.191492	-1.02351	0.306068	0.610647
PF3D7_0706200	57.8227	-0.556675	0.401332	-1.38707	0.165421	0.451156
PF3D7_1322600	28.378	2.36031	0.51037	4.6247	3.75e-06	7.58e-05
PF3D7_0706400	6466.54	-0.104713	0.135155	-0.774764	0.438479	0.717845
PF3D7_0706500	668.428	0.124709	0.179893	0.69324	0.488159	0.750004
PF3D7_0706600	79.8239	-0.327626	0.256469	-1.27745	0.201443	0.501786
PF3D7_0706700	11.2601	0.79327	0.643137	1.23344	0.217412	0.520212
PF3D7_0706800	2.20628	0.129278	1.26678	0.102052	0.918715	0.967632
PF3D7_0706900	1.17438	1.5087	1.88695	0.799542	0.423976	NA
PF3D7_0707000	3.10412	-1.47092	1.1465	-1.28297	0.199503	0.499902
PF3D7_0707100	3.67892	-0.512899	1.02943	-0.498234	0.618319	0.828638
PF3D7_0707200	173.613	-0.230397	0.243144	-0.947576	0.343345	0.643051
PF3D7_0105400	34.1936	2.34461	0.441552	5.30992	1.1e-07	2.72e-06
PF3D7_0707400	929.448	0.329358	0.213946	1.53944	0.123696	0.391442
PF3D7_0707420	334.134	-0.438493	0.369139	-1.18788	0.23488	0.539066
PF3D7_0707500	50.4616	-0.158371	0.317782	-0.498363	0.618228	0.828638
PF3D7_0707600	140.899	0.000847658	0.221703	0.0038234	0.996949	0.998859
PF3D7_0707700	1361.88	0.0187983	0.13569	0.138538	0.889815	0.955241
PF3D7_0707800	255.314	0.0369258	0.185264	0.199314	0.842017	0.938646
PF3D7_0707900	1474.31	0.32923	0.244055	1.349	0.177338	0.467803
PF3D7_0708000	151.176	-0.0639483	0.247967	-0.25789	0.796492	0.917114
PF3D7_0708100	75.0828	0.00463261	0.248868	0.0186148	0.985148	0.994743
PF3D7_0708200	12.7486	-0.103916	0.571265	-0.181904	0.855658	0.942795
PF3D7_0708300	41.0275	0.199262	0.331215	0.601608	0.547435	0.785633
PF3D7_0708400	36206.7	-0.402967	0.148882	-2.70663	0.00679709	0.0602637
PF3D7_0708500	227.113	0.198382	0.206241	0.961892	0.336104	0.636363
PF3D7_0708600	10.458	-0.466154	0.643052	-0.724908	0.468508	0.735745
PF3D7_0708700	180.388	0.304111	0.253742	1.19851	0.23072	0.533305
PF3D7_0708800	4201.68	0.139647	0.17683	0.789728	0.429687	0.713836
PF3D7_0708900	158.779	-0.511878	0.239118	-2.1407	0.0322986	0.181968
PF3D7_0709000	991.046	-0.0361325	0.160763	-0.224756	0.822169	0.929586
PF3D7_0709050	399.914	-0.373513	0.197252	-1.89358	0.0582802	0.257922
PF3D7_0709100	1005.14	-0.265265	0.144684	-1.83341	0.0667421	0.27819
PF3D7_0709200	21.1748	0.0349289	0.444022	0.0786647	0.937299	0.974063
PF3D7_0709300	407.538	-0.160469	0.150178	-1.06852	0.285284	0.589425
PF3D7_0709400	332.033	-0.0991365	0.262178	-0.378127	0.705337	0.87553
PF3D7_0709500	32.309	-0.0206486	0.556184	-0.0371256	0.970385	0.989922
PF3D7_0709600	334.037	-0.100859	0.171977	-0.586466	0.557562	0.790838
PF3D7_0709700	300.944	0.0488117	0.167492	0.291427	0.770725	0.904198
PF3D7_0709800	85.8524	-0.37843	0.285375	-1.32608	0.184813	0.477884
PF3D7_0729800	11.7575	2.33483	0.718249	3.25072	0.00115113	0.0141351
PF3D7_0710000	127.582	-0.506747	0.269404	-1.88099	0.059973	0.26344
PF3D7_0710100	365.9	-0.655629	0.292639	-2.2404	0.0250648	0.152992
PF3D7_0710200	360.915	0.0898865	0.16275	0.552296	0.580745	0.807328
PF3D7_0710300	173.838	-0.582604	0.302291	-1.9273	0.0539428	0.247379
PF3D7_0710400	155.573	-0.41636	0.368617	-1.12952	0.258679	0.562406
PF3D7_0710500	95.7971	-0.410655	0.259419	-1.58298	0.113426	0.374997
PF3D7_0710600	5930.11	-0.306933	0.148603	-2.06546	0.0388795	0.204752
PF3D7_0710700	666.081	0.157763	0.142027	1.11079	0.266657	0.572251
PF3D7_0710800	452.682	-0.549363	0.262793	-2.09048	0.0365748	0.197852
PF3D7_0710900	155.752	-0.260381	0.205184	-1.26901	0.204437	0.505632
PF3D7_0711000	1248.7	-0.09439	0.152251	-0.619963	0.535282	0.77733
PF3D7_0711100	71.7774	0.282948	0.301874	0.937305	0.348602	0.649039
PF3D7_0711200	33.8611	-0.221174	0.357807	-0.618138	0.536484	0.778029
PF3D7_0711300	385.579	-0.574177	0.883426	-0.649944	0.515729	0.764893
PF3D7_0711400	140.94	-0.19545	0.216404	-0.903172	0.366434	0.662954
PF3D7_0711500	618.309	-0.0687695	0.143142	-0.480428	0.630923	0.837018
PF3D7_0711600	0	NA	NA	NA	NA	NA
PF3D7_0611600	248.431	2.33107	0.238509	9.77352	1.46e-22	1.21e-20
PF3D7_0711800	0	NA	NA	NA	NA	NA
PF3D7_0711900	0	NA	NA	NA	NA	NA
PF3D7_1142900	71.1076	2.31739	0.30702	7.548	4.42e-14	1.93e-12
PF3D7_0712100	0	NA	NA	NA	NA	NA
PF3D7_0712200	0.154309	1.02472	4.08047	0.251127	0.801716	NA
PF3D7_0712300	4.3926	1.3278	1.03247	1.28604	0.198428	0.498787
PF3D7_0712400	1.1333	0.410588	1.82553	0.224915	0.822045	NA
PF3D7_0712500	1.45632	-1.72152	1.64879	-1.04411	0.296436	0.601371
PF3D7_0712600	3.52671	0.205699	1.02261	0.201152	0.84058	0.938215
PF3D7_0712700	0	NA	NA	NA	NA	NA
PF3D7_0712800	4.49036	1.10039	0.892288	1.23322	0.217493	0.520212
PF3D7_0712900	21.1155	0.188415	0.44011	0.428109	0.668572	0.858865
PF3D7_0713000	0.732738	-2.99898	2.60675	-1.15047	0.249952	NA
PF3D7_0713100	52.0678	-0.863752	0.347691	-2.48425	0.0129824	0.0974331
PF3D7_0713200	0.145173	-0.898834	4.08047	-0.220277	0.825655	NA
PF3D7_0713300	0	NA	NA	NA	NA	NA
PF3D7_0713400	144.791	0.408599	0.208211	1.96243	0.0497127	0.236621
PF3D7_0713500	62.8362	-0.187493	0.299469	-0.626083	0.53126	0.775181
PF3D7_0713600	88.9186	-0.216025	0.232537	-0.928993	0.352893	0.652288
PF3D7_0713700	6.42569	1.09407	0.940225	1.16362	0.244577	0.546977
PF3D7_0713800	111.6	0.720247	0.223765	3.21876	0.00128747	0.0154114
PF3D7_0713900	322.016	0.377816	0.1636	2.30939	0.0209222	0.136294
PF3D7_0714000	659.22	-0.0125073	0.155947	-0.0802023	0.936076	0.973676
PF3D7_0714100	0.541493	2.58603	2.8732	0.900053	0.368092	NA
PF3D7_0714200	171.736	0.365151	0.205613	1.77591	0.0757474	0.298594
PF3D7_0714300	215.826	-0.286054	0.190611	-1.50072	0.133427	0.404479
PF3D7_0714400	151.092	-0.595292	0.2108	-2.82396	0.00474344	0.0462066
PF3D7_0714500	300.6	-0.227859	0.211701	-1.07632	0.281782	0.587487
PF3D7_0714600	204.827	0.296751	0.188439	1.57479	0.115306	0.378872
PF3D7_0714700	3.01602	-0.961372	1.12702	-0.853022	0.393647	0.686389
PF3D7_0714800	1.14733	1.44277	1.74385	0.827351	0.408038	NA
PF3D7_0714900	91.1852	0.848373	0.465149	1.82387	0.068171	0.282793
PF3D7_0715000	118.176	-0.645018	0.278336	-2.31741	0.0204815	0.134766
PF3D7_0715100	2.30902	3.62137	1.85858	1.94846	0.0513597	0.240797
PF3D7_0715200	148.949	0.248213	0.251071	0.988617	0.322851	0.625493
PF3D7_0715300	42.2194	0.0560722	0.387375	0.144749	0.884909	0.953927
PF3D7_0715400	46.1056	-0.40184	0.319925	-1.25604	0.2091	0.512302
PF3D7_1403200	7.67548	2.309	0.827725	2.78957	0.00527783	0.0497448
PF3D7_0715600	285.307	-0.336661	0.164809	-2.04274	0.0410784	0.211353
PF3D7_0715700	25.8542	0.0630069	0.412038	0.152915	0.878465	0.951416
PF3D7_0715800	588.466	-0.514805	0.155405	-3.31266	0.000924132	0.0116205
PF3D7_0715900	1155.63	-0.36621	0.15733	-2.32765	0.0199306	0.132289
PF3D7_0716000	200.4	0.177244	0.26827	0.660692	0.50881	0.762632
PF3D7_0716100	387.536	0.677498	0.178703	3.79119	0.000149929	0.00228652
PF3D7_0716200	798.464	0.329031	0.195573	1.6824	0.0924914	0.335755
PF3D7_0716300	1688.03	-0.225181	0.153117	-1.47064	0.141388	0.417136
PF3D7_0716400	322.997	-0.383201	0.178453	-2.14735	0.0317657	0.180812
PF3D7_0716500	265.449	-0.338195	0.178851	-1.89094	0.0586329	0.259044
PF3D7_0716600	133.394	0.150658	0.217042	0.694143	0.487592	0.749514
PF3D7_0716700	172.389	-0.0851568	0.223054	-0.381777	0.702627	0.874377
PF3D7_0716800	1434.91	-0.539319	0.262381	-2.05548	0.0398325	0.207327
PF3D7_0716900	635.001	-0.259448	0.218546	-1.18716	0.235166	0.539066
PF3D7_0717000	95.6358	-0.697711	0.388574	-1.79557	0.0725634	0.291847
PF3D7_0717100	340.336	-0.0741462	0.189405	-0.391468	0.695451	0.871563
PF3D7_0717200	383.109	0.501146	0.206697	2.42455	0.0153274	0.109085
PF3D7_0717300	491.382	0.0769858	0.152782	0.503893	0.614337	0.82588
PF3D7_0717400	456.417	0.55445	0.2025	2.73802	0.00618094	0.055842
PF3D7_0314800	11.4472	2.30515	0.649409	3.54961	0.000385806	0.0054106
PF3D7_0717600	186.677	0.277269	0.181714	1.52585	0.127046	0.397476
PF3D7_0717700	1093.8	-0.095894	0.133515	-0.718226	0.472618	0.739093
PF3D7_0717800	34.1765	0.491735	0.336202	1.46262	0.143572	0.420978
PF3D7_0717900	735.261	-0.0822172	0.168849	-0.486927	0.62631	0.834283
PF3D7_0718000	22.6661	0.347676	0.404118	0.860334	0.389605	0.683428
PF3D7_0718100	118.963	-0.477608	0.258856	-1.84507	0.065027	0.274541
PF3D7_0718300	1.46321	-3.97032	1.79882	-2.20718	0.0273015	0.163216
PF3D7_0718400	160.864	-0.288633	0.252533	-1.14295	0.253058	0.556663
PF3D7_0718500	1043.84	-0.613895	0.19019	-3.22779	0.00124749	0.0150707
PF3D7_0718600	22.2205	-0.757363	0.48393	-1.56503	0.117577	0.381777
PF3D7_0718700	67.043	-0.31519	0.259284	-1.21562	0.224131	0.528837
PF3D7_0718800	0.165037	1.02472	4.08047	0.251127	0.801716	NA
PF3D7_0718900	0.145173	-0.898834	4.08047	-0.220277	0.825655	NA
PF3D7_0719000	216.229	-0.151172	0.201739	-0.749347	0.453648	0.726013
PF3D7_1361800	665.062	2.30457	0.245348	9.39307	5.83e-21	4.23e-19
PF3D7_0719200	10.158	-0.1136	0.706164	-0.160869	0.872197	0.949833
PF3D7_0719300	862.602	0.141094	0.194207	0.726512	0.467525	0.734777
PF3D7_0719400	418.778	0.194974	0.171672	1.13573	0.256067	0.559569
PF3D7_0719500	221.056	-0.124795	0.299396	-0.416823	0.676808	0.863297
PF3D7_0719600	1428.56	0.176137	0.240506	0.73236	0.463949	0.731779
PF3D7_0719700	740.554	-0.28908	0.205786	-1.40476	0.160093	0.442483
PF3D7_0719800	180.061	0.0868218	0.213104	0.407415	0.683704	0.86576
PF3D7_0719900	646.822	-0.0734419	0.169626	-0.432964	0.665041	0.856643
PF3D7_0720000	65.359	0.0290811	0.255467	0.113835	0.909369	0.963522
PF3D7_0720100	296.389	-0.124292	0.17577	-0.707127	0.479488	0.74317
PF3D7_0720200	237.067	-0.111583	0.187054	-0.596526	0.550824	0.786881
PF3D7_0720300	1.91367	0.130131	1.35486	0.0960475	0.923483	0.969091
PF3D7_0720400	743.255	-0.252327	0.171307	-1.47296	0.140763	0.416712
PF3D7_0720500	123.496	-0.361206	0.20522	-1.76009	0.0783931	0.306026
PF3D7_0720600	455.056	-0.357896	0.183775	-1.94746	0.0514792	0.240797
PF3D7_0720700	292.366	0.282185	0.20395	1.3836	0.166481	0.452631
PF3D7_0720800	435.897	-0.574882	0.210056	-2.73681	0.0062039	0.0559527
PF3D7_0720900	303.325	-0.341822	0.169425	-2.01754	0.0436391	0.218865
PF3D7_0721000	669.626	0.032258	0.15054	0.214282	0.830327	0.933281
PF3D7_0721100	3721.69	-0.402192	0.143804	-2.7968	0.00516116	0.0489982
PF3D7_0721200	90.7337	-0.3219	0.24201	-1.33011	0.183482	0.475617
PF3D7_0721300	343.783	0.388376	0.210442	1.84553	0.0649607	0.274483
PF3D7_0721400	105.612	-0.593364	0.31927	-1.8585	0.0630977	0.27075
PF3D7_0721500	66.2911	-0.193798	0.28299	-0.684821	0.493457	0.751943
PF3D7_0721600	2652.2	-0.28272	0.1617	-1.74842	0.0803912	0.311501
PF3D7_0721700	9.45424	0.348957	0.628719	0.555029	0.578875	0.807048
PF3D7_0721800	475.122	0.265441	0.270354	0.981828	0.326185	0.628155
PF3D7_0721900	175.14	0.0608803	0.195579	0.311282	0.755586	0.89649
PF3D7_0722000	341.691	-0.12569	0.24949	-0.503787	0.614411	0.82588
PF3D7_0722100	119.867	-0.235231	0.2232	-1.0539	0.291928	0.596603
PF3D7_0104100	51.6802	2.29103	0.38757	5.91128	3.39e-09	9.76e-08
PF3D7_0722300	286.79	-0.333854	0.25335	-1.31776	0.187584	0.483376
PF3D7_0722400	1416.5	-0.394596	0.216681	-1.82109	0.0685928	0.28342
PF3D7_0722500	807.416	-0.05636	0.163517	-0.344674	0.730339	0.883535
PF3D7_0722600	463.957	0.114345	0.156452	0.730861	0.464864	0.731779
PF3D7_0722700	22.8747	-0.551481	0.466568	-1.182	0.237207	0.539857
PF3D7_0722800	9.20223	0.423485	0.638969	0.662764	0.507482	0.762384
PF3D7_0900400	5.35447	2.28498	1.10644	2.06517	0.0389072	0.204752
PF3D7_0723000	95.2185	-0.720602	0.262255	-2.74772	0.00600111	0.0551702
PF3D7_0723100	3.21794	0.860285	1.1756	0.731781	0.464302	0.731779
PF3D7_0723200	1.30217	2.74446	1.84396	1.48835	0.136658	0.410049
PF3D7_1440900	28.5292	2.27364	0.470798	4.82934	1.37e-06	2.88e-05
PF3D7_0723400	354.191	0.0445163	0.187464	0.237466	0.812295	0.924525
PF3D7_0723500	5.57172	-0.649868	0.776948	-0.836437	0.402909	0.692772
PF3D7_0723600	134.531	-0.412575	0.383144	-1.07682	0.281563	0.587481
PF3D7_0723700	316.212	-0.12319	0.203971	-0.603962	0.545869	0.784678
PF3D7_0723800	385.195	0.309607	0.233422	1.32638	0.184713	0.47786
PF3D7_0723900	1549.28	0.191074	0.257491	0.742058	0.458052	0.72772
PF3D7_0724000	189.436	-0.255946	0.256859	-0.996445	0.319034	0.621989
PF3D7_0724100	311.485	0.0785597	0.17783	0.441768	0.658657	0.851519
PF3D7_0724200	186.277	0.177598	0.201811	0.880026	0.378845	0.676131
PF3D7_0724300	44.5654	-0.606984	0.350357	-1.73247	0.0831892	0.31805
PF3D7_0724400	162.235	-0.631293	0.415094	-1.52084	0.128299	0.399943
PF3D7_0724500	40.8138	0.22552	0.334313	0.674577	0.499944	0.757382
PF3D7_0724600	160.552	-0.106838	0.20391	-0.523947	0.600315	0.821727
PF3D7_0724700	439.454	-0.0585377	0.177043	-0.330641	0.740916	0.889133
PF3D7_0724800	143.89	-0.436303	0.217592	-2.00514	0.0449478	0.223076
PF3D7_0724900	8.01276	0.220759	0.674006	0.327533	0.743265	0.890623
PF3D7_0725000	456.723	-0.349584	0.225935	-1.54728	0.121797	0.388961
PF3D7_0725100	303.482	0.155734	0.202325	0.769725	0.441463	0.718372
PF3D7_0725200	39.6233	0.215582	0.353708	0.609493	0.542198	0.781597
PF3D7_0725300	234.912	0.79558	0.258852	3.0735	0.00211565	0.0237488
PF3D7_0828700	14.6371	2.26831	0.621949	3.6471	0.000265213	0.00384302
PF3D7_0725600	4962.53	-0.938101	0.896365	-1.04656	0.295301	0.599659
PF3D7_0725800	0	NA	NA	NA	NA	NA
PF3D7_0726000	10166.3	0.0786247	0.18839	0.417351	0.676422	0.863242
PF3D7_0726050	0.948903	2.22775	2.17327	1.02507	0.305331	NA
PF3D7_0726100	22.956	0.341203	0.433609	0.786891	0.431346	0.713955
PF3D7_0632200	24.0638	2.26734	0.49061	4.62147	3.81e-06	7.67e-05
PF3D7_0726300	164.255	-0.101129	0.19624	-0.515333	0.60632	0.824138
PF3D7_0726400	277.189	-0.129755	0.208438	-0.622513	0.533605	0.77622
PF3D7_0726500	1184.21	-0.191271	0.140408	-1.36225	0.17312	0.461095
PF3D7_0726600	52.7004	-0.17501	0.288757	-0.606081	0.544461	0.783946
PF3D7_0726700	298.231	0.073297	0.19501	0.375862	0.70702	0.87553
PF3D7_0726800	16.8329	-0.110909	0.596052	-0.186073	0.852387	0.941677
PF3D7_0726900	364.522	0.198971	0.173869	1.14437	0.25247	0.555804
PF3D7_0727000	283.202	0.0445514	0.205553	0.21674	0.828411	0.932569
PF3D7_0727100	116.948	0.268529	0.221343	1.21318	0.22506	0.529639
PF3D7_0727200	211.883	0.433483	0.184292	2.35215	0.0186651	0.125498
PF3D7_0727300	267.624	0.0902996	0.225469	0.400497	0.68879	0.869398
PF3D7_0727400	4056.42	-0.213413	0.131454	-1.62348	0.104487	0.355377
PF3D7_0727500	95.2966	-0.368749	0.303276	-1.21589	0.224027	0.528837
PF3D7_0727600	67.3265	-0.0325489	0.280468	-0.116052	0.907611	0.962259
PF3D7_0727700	194.993	-0.109812	0.232086	-0.473151	0.636105	0.840269
PF3D7_0727800	598.679	0.0262695	0.183736	0.142974	0.886311	0.954246
PF3D7_0727900	257.348	0.0495142	0.180046	0.275009	0.78331	0.911364
PF3D7_0728000	2323.34	0.185503	0.209499	0.885462	0.375908	0.673888
PF3D7_0728100	239.692	-0.438227	0.219291	-1.99838	0.0456755	0.225404
PF3D7_0728200	40.1794	-0.469078	0.355934	-1.31788	0.187545	0.483376
PF3D7_0728300	120.203	-0.312496	0.251443	-1.24281	0.213939	0.516196
PF3D7_0728400	273.175	-0.598459	0.218954	-2.73327	0.00627094	0.05646
PF3D7_0728500	12.982	-0.516714	0.65341	-0.790797	0.429063	0.713649
PF3D7_0728600	187.141	0.138088	0.234508	0.588841	0.555968	0.789464
PF3D7_0728700	41.6669	0.056638	0.36258	0.156208	0.875869	0.951146
PF3D7_0728800	383.032	-0.27511	0.18668	-1.4737	0.140563	0.416609
PF3D7_0728900	242.859	-0.0176231	0.218797	-0.0805455	0.935803	0.973609
PF3D7_0729000	479.208	-0.51714	0.248635	-2.07991	0.0375335	0.200668
PF3D7_0729100	153.127	-0.0694158	0.250357	-0.277267	0.781575	0.910551
PF3D7_0729200	49.8175	-0.492994	0.32917	-1.49769	0.134214	0.405589
PF3D7_0729300	349.405	-0.00797747	0.226251	-0.0352593	0.971873	0.989941
PF3D7_0729400	293.86	0.177746	0.167985	1.05811	0.290007	0.594789
PF3D7_0729500	549.877	0.000323013	0.152592	0.00211685	0.998311	0.999571
PF3D7_0729600	420.147	-0.212919	0.170461	-1.24908	0.211635	0.514446
PF3D7_0511600	52.1905	2.2666	0.403952	5.61106	2.01e-08	5.34e-07
PF3D7_0706300	105.31	2.26423	0.286324	7.90794	2.62e-15	1.24e-13
PF3D7_0729900	11.7885	0.518941	0.572989	0.905673	0.365109	0.661775
PF3D7_0730000	139.293	-0.222224	0.34052	-0.652601	0.514013	0.764638
PF3D7_0730100	35.9568	0.0718825	0.331739	0.216684	0.828455	0.932569
PF3D7_0730200	85.1659	0.0594709	0.277294	0.214469	0.830182	0.933281
PF3D7_0730300	886.773	0.465226	0.185074	2.51373	0.0119463	0.091495
PF3D7_0730400	27.8841	0.643689	0.380114	1.69341	0.0903776	0.332231
PF3D7_0730500	197.49	0.136434	0.190873	0.714791	0.474738	0.740195
PF3D7_0730600	1.36615	2.79517	1.82284	1.53342	0.125173	0.394444
PF3D7_0730700	3.13941	-0.867019	1.45056	-0.597713	0.550031	0.786881
PF3D7_1323700	162.715	2.26367	0.31151	7.26678	3.68e-13	1.52e-11
PF3D7_0803200	343.124	2.24535	0.167033	13.4425	3.41e-41	7.13e-39
PF3D7_0731000	7.08677	0.827485	0.789508	1.0481	0.294592	0.599381
PF3D7_0731100	258.084	0.789767	0.210027	3.76031	0.0001697	0.00255087
PF3D7_0731200	9.64448	0.174235	0.621833	0.280196	0.779327	0.909457
PF3D7_0731300	708.961	0.51204	0.217484	2.35438	0.0185537	0.124909
PF3D7_0731400	65.5129	-0.410714	0.320271	-1.2824	0.199704	0.500045
PF3D7_0731500	34.8978	-0.175155	0.370471	-0.472791	0.636362	0.840396
PF3D7_0731600	1383	-0.167592	0.168982	-0.991771	0.321309	0.622968
PF3D7_0731700	151.07	-0.154644	0.19054	-0.811611	0.417015	0.70436
PF3D7_0731800	12.1646	-0.34318	0.547229	-0.627123	0.530579	0.774767
PF3D7_0731900	1.58143	3.032	1.95627	1.54989	0.121168	0.387809
PF3D7_0732000	4.75023	5.72507	1.46966	3.89552	9.8e-05	0.00153928
PF3D7_0732100	0	NA	NA	NA	NA	NA
PF3D7_0732200	1.86336	-0.145213	1.41532	-0.102601	0.91828	0.967632
PF3D7_0732300	0	NA	NA	NA	NA	NA
PF3D7_0732400	0	NA	NA	NA	NA	NA
PF3D7_1029900	497.159	2.23531	0.159132	14.0469	8.05e-45	1.91e-42
PF3D7_0732600	0	NA	NA	NA	NA	NA
PF3D7_0732700	0	NA	NA	NA	NA	NA
PF3D7_0732800	0	NA	NA	NA	NA	NA
PF3D7_0732900	2.51754	-0.613534	1.21266	-0.505941	0.612898	0.825456
PF3D7_0733000	1.6549	2.11167	1.56299	1.35105	0.17668	0.467011
PF3D7_0800100	14.8405	0.84668	0.490098	1.72757	0.084065	0.320256
PF3D7_0800200	6.80247	0.500656	0.714757	0.700456	0.483642	0.746513
PF3D7_1140400	20.8139	2.22749	0.553523	4.0242	5.72e-05	0.000964468
PF3D7_0800400	7.67024	-0.760295	0.938025	-0.810527	0.417637	0.704729
PF3D7_0800500	2.71017	1.74404	1.32723	1.31404	0.188831	0.484679
PF3D7_0800600	0	NA	NA	NA	NA	NA
PF3D7_0800650	0	NA	NA	NA	NA	NA
PF3D7_0800700	13.706	-0.330843	0.567534	-0.582948	0.559928	0.791832
PF3D7_0800750	0	NA	NA	NA	NA	NA
PF3D7_0732500	7.38401	2.22711	0.781518	2.84972	0.00437573	0.0437657
PF3D7_0800900	0.753273	0.655527	2.66393	0.246075	0.805624	NA
PF3D7_0801000	171.267	0.872446	0.213946	4.07789	4.54e-05	0.000787191
PF3D7_0801100	2813.27	-0.831553	0.156903	-5.29979	1.16e-07	2.85e-06
PF3D7_0801200	0	NA	NA	NA	NA	NA
PF3D7_0801300	1.13713	2.52255	1.8927	1.33278	0.182606	NA
PF3D7_0801400	3.30126	0.664818	1.02832	0.64651	0.517949	0.766367
PF3D7_0801500	384.406	0.056659	0.175246	0.323312	0.746459	0.892284
PF3D7_0801600	52.2701	-0.167405	0.277589	-0.603068	0.546463	0.785316
PF3D7_0801700	237.419	-0.261601	0.172042	-1.52056	0.12837	0.399943
PF3D7_0801800	3646.12	0.27452	0.164684	1.66694	0.0955258	0.341089
PF3D7_0801900	168.068	-0.0373348	0.199005	-0.187608	0.851184	0.941527
PF3D7_0802000	5566.57	0.211571	0.181641	1.16478	0.24411	0.546977
PF3D7_0209600	84.0678	2.20649	0.262961	8.39095	4.82e-17	2.52e-15
PF3D7_0802200	6876.98	-0.593208	0.140279	-4.22878	2.35e-05	0.000429748
PF3D7_0802300	411.305	0.640959	0.291077	2.20203	0.0276634	0.164814
PF3D7_0802400	389.538	0.162846	0.194587	0.836878	0.402661	0.692772
PF3D7_0802500	161.476	-0.514855	0.290489	-1.77237	0.076333	0.299998
PF3D7_1240400	16.0919	2.20625	0.629406	3.50529	0.000456104	0.00624576
PF3D7_0802700	1.76009	-1.39218	1.50334	-0.926059	0.354415	0.652663
PF3D7_1035400	369.35	2.19711	0.179335	12.2515	1.65e-34	2.7e-32
PF3D7_0802900	105.313	0.0741639	0.273992	0.270679	0.786638	0.9128
PF3D7_0803000	239.057	-0.0542265	0.185528	-0.292283	0.77007	0.904003
PF3D7_0803100	206.261	0.00752154	0.205384	0.0366219	0.970787	0.989922
PF3D7_1010400	5.2405	2.18679	0.918	2.38212	0.0172132	0.118476
PF3D7_0803300	60.1445	0.176804	0.269782	0.655357	0.512238	0.764638
PF3D7_0803400	1206.88	0.260438	0.274496	0.948787	0.342729	0.642817
PF3D7_0803500	121.583	0.11427	0.210664	0.542427	0.587524	0.813268
PF3D7_0803600	257.79	0.284128	0.16635	1.70801	0.0876339	0.327441
PF3D7_0803700	165.34	0.140013	0.277573	0.504418	0.613968	0.82588
PF3D7_0803800	2281.83	-0.16218	0.139104	-1.16589	0.243658	0.546766
PF3D7_0803900	758.999	0.917598	0.368177	2.49227	0.0126929	0.0959484
PF3D7_0804000	1157.26	0.0857429	0.134297	0.638457	0.523176	0.768746
PF3D7_0804100	0.94731	3.4259	2.36794	1.44678	0.147957	NA
PF3D7_0804200	6.70563	-0.277628	0.978067	-0.283854	0.776522	0.907301
PF3D7_0804300	52.8072	0.76727	0.35027	2.19051	0.028487	0.16857
PF3D7_0804400	343.295	0.165139	0.187551	0.880501	0.378588	0.676131
PF3D7_0804500	645.276	0.226963	0.188964	1.20109	0.229715	0.532561
PF3D7_0804600	229.906	0.0642802	0.195292	0.329149	0.742043	0.890281
PF3D7_0804700	27.861	0.0414512	0.409492	0.101226	0.919371	0.967632
PF3D7_0804800	205.321	-0.857184	0.461387	-1.85784	0.0631917	0.27075
PF3D7_0804900	175.832	0.194027	0.194522	0.997452	0.318545	0.621989
PF3D7_0805000	15.4132	-0.656234	0.569458	-1.15238	0.249164	0.552043
PF3D7_0930200	106.28	2.18621	0.253473	8.62501	6.41e-18	3.57e-16
PF3D7_0805200	5.89751	1.05983	0.876489	1.20917	0.226596	0.530656
PF3D7_0805300	9.59575	-0.718669	0.673432	-1.06717	0.285893	0.589479
PF3D7_0805400	90.4878	-0.35737	0.322216	-1.1091	0.267387	0.572251
PF3D7_0805500	185.321	0.196368	0.215611	0.910754	0.362425	0.659153
PF3D7_0805600	812.008	0.29738	0.158133	1.88057	0.0600307	0.26344
PF3D7_0805700	160.108	0.499378	0.23045	2.16697	0.0302371	0.175355
PF3D7_0805800	0.154309	1.02472	4.08047	0.251127	0.801716	NA
PF3D7_0805900	112.492	0.18398	0.222681	0.8262	0.40869	0.69728
PF3D7_0806000	78.6871	0.222993	0.258129	0.863882	0.387653	0.682956
PF3D7_0806100	196.945	-0.0543832	0.223379	-0.243457	0.807652	0.921486
PF3D7_0604100	146.205	2.17412	0.269189	8.07656	6.66e-16	3.26e-14
PF3D7_0925700	2548.1	2.17295	0.135235	16.0679	4.28e-58	1.49e-55
PF3D7_0806400	66.8105	-0.173847	0.386956	-0.449269	0.653238	0.8476
PF3D7_0806500	244.436	0.144521	0.186664	0.77423	0.438795	0.717845
PF3D7_0806600	34.51	0.111147	0.353457	0.314456	0.753175	0.895607
PF3D7_0806700	300.615	-0.155033	0.184587	-0.839893	0.400968	0.692233
PF3D7_0806800	2193.69	0.271858	0.154925	1.75477	0.0792978	0.308178
PF3D7_0806900	296.665	-0.177277	0.216536	-0.818692	0.412962	0.699953
PF3D7_0807000	269.408	-0.0460883	0.194819	-0.23657	0.81299	0.924712
PF3D7_0807100	749.979	-0.517119	0.168495	-3.06904	0.00214747	0.0239519
PF3D7_0807200	355.626	-0.237553	0.177467	-1.33857	0.180709	0.472409
PF3D7_0807300	1042.49	-0.0374196	0.157472	-0.237627	0.81217	0.924525
PF3D7_0807400	151.902	-0.384583	0.254342	-1.51207	0.130516	0.401842
PF3D7_0807500	2606.12	-0.155999	0.201084	-0.775787	0.437875	0.717582
PF3D7_0807600	380.818	0.272273	0.183193	1.48626	0.13721	0.410376
PF3D7_0807700	169.386	0.901443	0.223959	4.02503	5.7e-05	0.000964389
PF3D7_0807800	832.254	0.294339	0.179074	1.64368	0.100243	0.347176
PF3D7_0807900	2492.33	0.106548	0.135585	0.785838	0.431962	0.713955
PF3D7_0808000	148.226	-0.0529778	0.224213	-0.236283	0.813213	0.924764
PF3D7_0808100	269.115	-0.0431011	0.185414	-0.232459	0.816181	0.92673
PF3D7_0808200	26.3212	0.655712	0.413005	1.58766	0.112363	0.371819
PF3D7_0808300	494.903	-0.0185093	0.191868	-0.0964688	0.923148	0.969091
PF3D7_0808400	444.269	0.0325416	0.167461	0.194323	0.845923	0.939695
PF3D7_0808450	138.347	0.0918372	0.230652	0.398164	0.690509	0.869955
PF3D7_0808500	0.642047	-1.42148	2.23824	-0.635089	0.52537	NA
PF3D7_0808600	14.0181	0.944924	0.53223	1.7754	0.0758311	0.298699
PF3D7_1247700	63.3973	2.17185	0.353849	6.1378	8.37e-10	2.55e-08
PF3D7_0808800	5.43028	0.664918	0.885337	0.751034	0.452632	0.725512
PF3D7_0102600	37.4784	2.16905	0.407229	5.32638	1e-07	2.5e-06
PF3D7_0809000	0	NA	NA	NA	NA	NA
PF3D7_0930300	5402.98	2.16243	0.172283	12.5516	3.89e-36	7.03e-34
PF3D7_0809200	126.71	-0.308223	0.222981	-1.38228	0.166885	0.452781
PF3D7_0809250	402.967	-0.580849	0.286352	-2.02844	0.042515	0.215326
PF3D7_0809400	108.312	0.142551	0.238516	0.597657	0.550069	0.786881
PF3D7_0809500	43.6032	-0.102457	0.302569	-0.338623	0.734894	0.885067
PF3D7_0809600	194.973	-0.0808914	0.199364	-0.405747	0.684928	0.866472
PF3D7_0809700	11.7525	0.656683	0.55325	1.18696	0.235245	0.539066
PF3D7_0809800	41.5157	0.295364	0.3952	0.747378	0.454835	0.726487
PF3D7_0809900	153.094	-0.190023	0.31203	-0.60899	0.542531	0.781597
PF3D7_0810000	279.36	-0.505193	0.208984	-2.41738	0.0156328	0.110656
PF3D7_0810100	153.258	-0.233231	0.257716	-0.904991	0.36547	0.661972
PF3D7_0810200	148.086	-0.09716	0.221384	-0.438876	0.660751	0.853009
PF3D7_1112900	10.3362	2.16231	0.731532	2.95586	0.00311796	0.0324901
PF3D7_0810400	290.297	-0.183912	0.277905	-0.661779	0.508113	0.762384
PF3D7_0810500	271.846	-0.192817	0.198362	-0.972047	0.331027	0.632896
[truncated: 3,721 more rows]

## Sheet: GenesDeregulated_RomTreat
Upregulated					Downregulated
Gene ID	Product Description	log2FoldChange			Gene ID	Product Description	log2FoldChange
PF3D7_1301800	surface-associated interspersed protein 13.1 (SURFIN 13.1), pseudogene	10.2418			PF3D7_0606700	coatomer alpha subunit, putative	-1.00197
PF3D7_0320400	oocyst capsule protein Cap380	10.2031			PF3D7_1129200	26S proteasome regulatory subunit RPN7, putative	-1.00263
PF3D7_1216600	cell traversal protein for ookinetes and sporozoites	10.1472			PF3D7_0903400	ATP-dependent RNA helicase DDX60, putative	-1.00299
PF3D7_1455800	LCCL domain-containing protein	9.47598			PF3D7_0821500	ribosomal RNA small subunit methyltransferase NEP1, putative	-1.00322
PF3D7_0408800	conserved Plasmodium protein, unknown function	9.45425			PF3D7_0727000	vacuolar protein sorting-associated protein 53, putative	-1.0037
PF3D7_0113100	surface-associated interspersed protein 1.1 (SURFIN 1.1)	9.40215			PF3D7_1347200	nucleoside transporter 1	-1.00378
PF3D7_1438800	OST-HTH associated domain protein, putative	9.29804			PF3D7_0930800	regulator of chromosome condensation, putative	-1.00461
PF3D7_1404300	secreted ookinete adhesive protein, putative	9.07694			PF3D7_1344200	endoplasmic reticulum chaperone GRP170	-1.0055
PF3D7_0832000	stevor	9.0565			PF3D7_0932300	M18 aspartyl aminopeptidase	-1.0064
PF3D7_1220700	conserved Plasmodium protein, unknown function	9.03347			PF3D7_0718100	exported serine/threonine protein kinase	-1.00641
PF3D7_0408600	sporozoite invasion-associated protein 1	8.98198			PF3D7_0726600	conserved Plasmodium protein, unknown function	-1.00683
PF3D7_1422900	14-3-3 protein, putative	8.95755			PF3D7_0302600	ABC transporter B family member 4, putative	-1.0071
PF3D7_1413100	conserved Plasmodium protein, unknown function	8.88583			PF3D7_1433100	HID1 domain-containing protein, putative	-1.0072
PF3D7_0511400	conserved Plasmodium protein, unknown function	8.87193			PF3D7_0730500	conserved Plasmodium protein, unknown function	-1.00751
PF3D7_0600300	rifin	8.85509			PF3D7_1369200	conserved Plasmodium protein, unknown function	-1.00898
PF3D7_1335200	reticulocyte binding protein homologue 6, pseudogene	8.77304			PF3D7_0217800	40S ribosomal protein S26	-1.00993
PF3D7_1417000	inner membrane complex protein 1l	8.73973			PF3D7_1231600	pre-mRNA-splicing factor ATP-dependent RNA helicase PRP2, putative	-1.01019
PF3D7_1139500	AAA family ATPase, putative	8.71683			PF3D7_0321900	cyclic amine resistance locus protein	-1.01082
PF3D7_0414400	conserved Plasmodium protein, unknown function	8.63985			PF3D7_0107900	conserved Plasmodium protein, unknown function	-1.01222
PF3D7_1032200	conserved Plasmodium protein, unknown function	8.62964			PF3D7_0403400	zinc finger protein, putative	-1.01291
PF3D7_0408700	perforin-like protein 1	8.6122			PF3D7_1447000	40S ribosomal protein S5	-1.01381
PF3D7_1413000	conserved Plasmodium protein, unknown function	8.59326			PF3D7_1446500	nucleoporin NUP313, putative	-1.01496
PF3D7_1449000	gamete egress and sporozoite traversal protein, putative	8.5502			PF3D7_1349600	spindle and kinetochore-associated protein 3, putative	-1.01916
PF3D7_1238200	conserved Plasmodium protein, unknown function	8.43687			PF3D7_0519600	zinc finger protein, putative	-1.01992
PF3D7_1348700	WD repeat-containing protein 16, putative	8.34337			PF3D7_0914000	pseudouridylate synthase, putative	-1.0203
PF3D7_0925100	conserved Plasmodium protein, unknown function	8.26003			PF3D7_1428200	major facilitator superfamily domain-containing protein, putative	-1.02067
PF3D7_0414500	RNA-binding protein, putative	8.24741			PF3D7_1406800	glideosome associated protein with multiple membrane spans 3	-1.02115
PF3D7_0609500	conserved Plasmodium protein, unknown function	8.18669			PF3D7_0308400	U4 spliceosomal RNA	-1.02169
PF3D7_0814700	conserved Plasmodium protein, unknown function	8.18224			PF3D7_1205800	high mobility group protein B3, putative	-1.02319
PF3D7_1023700	conserved Plasmodium protein, unknown function	8.17689			PF3D7_0210100	60S ribosomal protein L37ae, putative	-1.02346
PF3D7_1431100	PhIL1 interacting protein PIP2	8.16588			PF3D7_1334200	chaperone binding protein, putative	-1.02381
PF3D7_0825800	PH-like domain-containing protein, putative	8.10134			PF3D7_0206000	DNA repair protein RAD2, putative	-1.02407
PF3D7_1146300	conserved Plasmodium protein, unknown function	8.08629			PF3D7_1363200	bifunctional polynucleotide phosphatase/kinase	-1.02556
PF3D7_1210200	zinc finger protein, putative	8.07927			PF3D7_1209900	ABC transporter B family member 7, putative	-1.02733
PF3D7_0315600	zinc finger protein, putative	8.07842			PF3D7_1453400	gamma-tubulin complex component, putative	-1.03043
PF3D7_1146800	conserved Plasmodium protein, unknown function	8.04552			PF3D7_0322100	mRNA-capping enzyme subunit beta	-1.03121
PF3D7_0708300	EKC/KEOPS complex subunit BUD32	8.04148			PF3D7_1365800	conserved Plasmodium protein, unknown function	-1.0339
PF3D7_1137700	calcium-binding protein, putative	7.95346			PF3D7_0313700	conserved Plasmodium protein, unknown function	-1.03412
PF3D7_0902500	serine/threonine protein kinase, FIKK family	7.92793			PF3D7_1433400	PHD finger protein PHD2, putative	-1.03476
PF3D7_1137600	conserved Plasmodium protein, unknown function	7.88775			PF3D7_1306400	26S protease regulatory subunit 10B, putative	-1.03672
PF3D7_0424400	surface-associated interspersed protein 4.2 (SURFIN 4.2)	7.78613			PF3D7_1227200	potassium channel K1	-1.03707
PF3D7_0718300	cysteine repeat modular protein 2	7.78457			PF3D7_0617200	BFR1 domain-containing protein, putative	-1.04129
PF3D7_0421800	conserved Plasmodium protein, unknown function	7.77519			PF3D7_0323000	translation machinery-associated protein 7, putative	-1.04275
PF3D7_1207400	conserved Plasmodium protein, unknown function	7.73177			PF3D7_1017900	26S proteasome regulatory subunit p55, putative	-1.04335
PF3D7_1403200	EGF domain-containing protein, putative	7.71079			PF3D7_0931800	proteasome subunit beta type-6, putative	-1.0444
PF3D7_0421700	conserved Plasmodium protein, unknown function	7.68353			PF3D7_0718500	prefoldin subunit 3, putative	-1.04654
PF3D7_0602700	conserved Plasmodium protein, unknown function	7.68322			PF3D7_0214100	protein transport protein SEC31	-1.04714
PF3D7_0114000	exported protein family 1	7.66325			PF3D7_0411200	PP-loop family protein, putative	-1.04944
PF3D7_1016500	Plasmodium exported protein (PHISTc), unknown function	7.64812			PF3D7_1331800	60S ribosomal protein L23, putative	-1.04991
PF3D7_1403000	radial spoke protein 3, putative	7.6415			PF3D7_1116100	serine esterase, putative	-1.05019
PF3D7_1249700	conserved Plasmodium protein, unknown function	7.62724			PF3D7_1211600	lysine-specific histone demethylase 1, putative	-1.05171
PF3D7_0702600	chitinase, fragment	7.61352			PF3D7_1239800	conserved Plasmodium protein, unknown function	-1.05231
PF3D7_1141500	conserved Plasmodium protein, unknown function	7.6134			PF3D7_1103100	60S acidic ribosomal protein P1, putative	-1.05293
PF3D7_1218700	conserved Plasmodium protein, unknown function	7.57339			PF3D7_0920600	conserved Plasmodium protein, unknown function	-1.05357
PF3D7_1038600	Plasmodium exported protein, unknown function	7.5588			PF3D7_0725100	conserved Plasmodium membrane protein, unknown function	-1.05493
PF3D7_1002000	Plasmodium exported protein (hyp2), unknown function	7.53354			PF3D7_0928700	conserved Plasmodium protein, unknown function	-1.05694
PF3D7_0502300	conserved Plasmodium protein, unknown function	7.39417			PF3D7_0628800	glutamyl-tRNA(Gln) amidotransferase subunit B	-1.05835
PF3D7_0417100	mRNA-binding protein PUF2	7.35769			PF3D7_1238800	acyl-CoA synthetase	-1.06018
PF3D7_0315200	circumsporozoite- and TRAP-related protein	7.35701			PF3D7_0723900	RNA-binding protein, putative	-1.06063
PF3D7_0524200	conserved Plasmodium membrane protein, unknown function	7.34618			PF3D7_1406600	ATP-dependent Clp protease regulatory subunit ClpC	-1.06064
PF3D7_1312000	malonyl CoA-acyl carrier protein transacylase	7.31615			PF3D7_0108300	conserved Plasmodium protein, unknown function	-1.06292
PF3D7_0936700	lysophospholipase, putative	7.17962			PF3D7_1136300	tudor staphylococcal nuclease	-1.06555
PF3D7_0931300	conserved Plasmodium protein, unknown function	7.15519			PF3D7_0530300	PhIL1-interacting candidate PIC6	-1.06577
PF3D7_1145900	conserved Plasmodium protein, unknown function	7.14281			PF3D7_0212900	arginyl-tRNA--protein transferase	-1.06816
PF3D7_0318400	coiled-coil domain-containing protein CCDC148/CCDC112, putative	7.12808			PF3D7_0507100	60S ribosomal protein L4	-1.07013
PF3D7_1474000	conserved Plasmodium protein, unknown function	7.06993			PF3D7_1409600	histidine phosphatase, putative	-1.07019
PF3D7_0626300	3-oxoacyl-acyl-carrier protein synthase I/II	7.06966			PF3D7_0912000	conserved Plasmodium protein, unknown function	-1.07136
PF3D7_1038300	conserved Plasmodium protein, unknown function	7.0408			PF3D7_0719600	60S ribosomal protein L11a, putative	-1.07238
PF3D7_0533000	rifin, pseudogene	7.01339			PF3D7_1427500	DNA mismatch repair protein MSH2, putative	-1.07352
PF3D7_0601700	Plasmodium exported protein (PHISTa), unknown function, pseudogene	6.99876			PF3D7_1124700	GrpE protein homolog, mitochondrial, putative	-1.07392
PF3D7_1121400	WD repeat-containing protein, putative	6.99164			PF3D7_1475200	conserved protein, unknown function	-1.07569
PF3D7_1102900	Plasmodium exported protein (hyp11), unknown function	6.98373			PF3D7_1409100	aldo-keto reductase, putative	-1.07571
PF3D7_1436900	histidine triad protein, putative	6.97943			PF3D7_0218500	small nuclear ribonucleoprotein Sm D2, putative	-1.07679
PF3D7_1116900	conserved protein, unknown function	6.91692			PF3D7_1456500	STAG domain-containing protein, putative	-1.07714
PF3D7_1101100	rifin	6.90915			PF3D7_1461600	splicing factor 3B subunit 2, putative	-1.07728
PF3D7_1222800	conserved Plasmodium protein, unknown function	6.88512			PF3D7_0515800	BolA-like protein, putative	-1.07821
PF3D7_1415700	serine palmitoyltransferase, putative	6.88033			PF3D7_0613700	syntaxin-binding protein, putative	-1.08013
PF3D7_0926600	conserved Plasmodium membrane protein, unknown function	6.87704			PF3D7_0934400	AP2 domain transcription factor, putative	-1.08313
PF3D7_0515500	gametogenesis essential protein 1, putative	6.85248			PF3D7_0805700	serine/threonine protein kinase, FIKK family	-1.08332
PF3D7_0822500	dynein light chain 1	6.84939			PF3D7_1010600	eukaryotic translation initiation factor 2 subunit beta	-1.08353
PF3D7_1022300	ZIP domain-containing protein, putative	6.82257			PF3D7_1329000	DNA-directed RNA polymerase III subunit RPC1, putative	-1.08407
PF3D7_0615100	enoyl-acyl carrier reductase	6.81181			PF3D7_0726400	conserved Plasmodium membrane protein, unknown function	-1.08674
PF3D7_0919200	PPPDE peptidase, putative	6.7747			PF3D7_1465900	40S ribosomal protein S3	-1.09119
PF3D7_0726050	conserved Plasmodium protein, unknown function	6.767			PF3D7_1332300	trafficking protein particle complex subunit 2, putative	-1.09189
PF3D7_1471600	apical polar ring protein APR2, putative	6.75821			PF3D7_0917500	conserved protein, unknown function	-1.09242
PF3D7_0220400	DnaJ protein, putative, pseudogene	6.75601			PF3D7_1354400	V-type proton ATPase 21 kDa proteolipid subunit, putative	-1.09477
PF3D7_1121800	peptidase M16, putative	6.70341			PF3D7_0606500	polypyrimidine tract-binding protein, putative	-1.09522
PF3D7_1327100	conserved protein, unknown function	6.64586			PF3D7_0419900	phosphatidylinositol 4-kinase, putative	-1.09682
PF3D7_0605600	nucleoside diphosphate kinase, putative	6.62048			PF3D7_0920400	conserved Plasmodium protein, unknown function	-1.09699
PF3D7_1447500	inner membrane complex protein, putative	6.61744			PF3D7_1018000	tRNA pseudouridine synthase, putative	-1.09711
PF3D7_1476500	probable protein, unknown function	6.60186			PF3D7_0818700	DNA helicase, putative	-1.09729
PF3D7_1367800	secreted ookinete protein, putative	6.53769			PF3D7_0518100	protein AMR2	-1.09826
PF3D7_1037200	conserved Plasmodium protein, unknown function	6.52674			PF3D7_1462100	conserved Plasmodium protein, unknown function	-1.09976
PF3D7_1341500	inner membrane complex suture component, putative	6.52572			PF3D7_0719300	actin-related protein ARP6	-1.09992
PF3D7_1335000	MSP7-like protein	6.49178			PF3D7_1223500	conserved Plasmodium protein, unknown function	-1.10065
PF3D7_0605700	conserved Plasmodium protein, unknown function	6.48611			PF3D7_1436100	conserved Plasmodium membrane protein, unknown function	-1.1043
PF3D7_1446100	conserved Plasmodium protein, unknown function	6.47555			PF3D7_1349500	conserved Plasmodium protein, unknown function	-1.10478
PF3D7_1005200	conserved Plasmodium protein, unknown function	6.46279			PF3D7_1435500	clathrin light chain, putative	-1.10667
PF3D7_1236500	conserved Plasmodium protein, unknown function	6.45777			PF3D7_1411700	methyltransferase, putative	-1.10678
PF3D7_0934600	conserved Plasmodium protein, unknown function	6.39272			PF3D7_1464500	conserved Plasmodium membrane protein, unknown function	-1.10815
PF3D7_1247700	conserved Plasmodium protein, unknown function	6.38855			PF3D7_1448500	conserved Plasmodium protein, unknown function	-1.10941
PF3D7_1477800	acyl-CoA binding protein	6.38269			PF3D7_0824800	conserved Plasmodium membrane protein, unknown function	-1.10966
PF3D7_1111900	Josephin domain-containing protein, putative	6.37549			PF3D7_1424400	60S ribosomal protein L7-3, putative	-1.11005
PF3D7_0625900	conserved Plasmodium protein, unknown function	6.37058			PF3D7_1120200	conserved Plasmodium protein, unknown function	-1.11076
PF3D7_0620200	conserved Plasmodium protein, unknown function	6.36284			PF3D7_0319200	CCR4 domain-containing protein 4, putative	-1.11088
PF3D7_0723500	dynactin subunit 5, putative	6.35649			PF3D7_1130700	structural maintenance of chromosomes protein 1, putative	-1.11205
PF3D7_0825700	crystalloid-specific PH domain-containing protein, putative	6.35179			PF3D7_1127000	protein phosphatase, putative	-1.11243
PF3D7_1367200	CLAMP domain-containing protein, putative	6.34849			PF3D7_0307400	ATP-dependent Clp protease proteolytic subunit	-1.1133
PF3D7_0706700	DNA mismatch repair protein MSH2, putative	6.33392			PF3D7_1442900	Sec7 domain-containing protein ARFGEF, putative	-1.11362
PF3D7_1352900	Plasmodium exported protein, unknown function	6.31862			PF3D7_1002600	conserved Plasmodium protein, unknown function	-1.1137
PF3D7_0425200	Plasmodium exported protein (hyp15), unknown function	6.2914			PF3D7_1433700	conserved Plasmodium protein, unknown function	-1.1145
PF3D7_0620000	PIMMS43 protein	6.29049			PF3D7_1428000	conserved Plasmodium membrane protein, unknown function	-1.11575
PF3D7_0729900	dynein heavy chain, putative	6.27179			PF3D7_1426100	transcription factor BTF3, putative	-1.11626
PF3D7_1103000	conserved Plasmodium protein, unknown function	6.26555			PF3D7_0827200	conserved Plasmodium protein, unknown function	-1.1168
PF3D7_0720300	conserved Plasmodium protein, unknown function	6.25817			PF3D7_1227400	conserved Plasmodium protein, unknown function	-1.11835
PF3D7_1221400	inner membrane complex protein 1h, putative	6.21337			PF3D7_0422700	eukaryotic initiation factor 4A-III, putative	-1.11882
PF3D7_1100500	rifin	6.19768			PF3D7_0307500	spindle and kinetochore-associated protein 2, putative	-1.11983
PF3D7_0100400	rifin	6.18656			PF3D7_1457400	conserved Plasmodium protein, unknown function	-1.12
PF3D7_0825900	conserved Plasmodium protein, unknown function	6.15364			PF3D7_1142300	conserved Plasmodium membrane protein, unknown function	-1.12214
PF3D7_0936600	gametocyte exported protein 5	6.1303			PF3D7_0513100	conserved protein, unknown function	-1.12398
PF3D7_0721700	secreted ookinete protein, putative	6.12896			PF3D7_1441300	serine/threonine protein kinase, putative	-1.12516
PF3D7_1465600	conserved Plasmodium protein, unknown function	6.11724			PF3D7_0820400	conserved Plasmodium protein, unknown function	-1.12692
PF3D7_0816800	meiotic recombination protein DMC1, putative	6.10891			PF3D7_0530200	phosphoenolpyruvate/phosphate translocator	-1.12793
PF3D7_1135200	regulator of chromosome condensation, putative, pseudogene	6.05724			PF3D7_1313200	methionyl-tRNA formyltransferase, putative	-1.13062
PF3D7_1428400	WD and tetratricopeptide repeats protein 1, putative	6.04073			PF3D7_0630700	bifunctional methylenetetrahydrofolate dehydrogenase/cyclohydrolase, putative	-1.13076
PF3D7_1478000	Plasmodium exported protein (PHISTa), unknown function	6.02438			PF3D7_0516900	60S ribosomal protein L2	-1.13084
PF3D7_0831900	Plasmodium exported protein (PHIST), unknown function, pseudogene	5.98604			PF3D7_0322300	diacylglycerol O-acyltransferase	-1.13246
PF3D7_0113400	Plasmodium exported protein, unknown function	5.95477			PF3D7_1118000	conserved Plasmodium protein, unknown function	-1.13456
PF3D7_0805100	conserved protein, unknown function	5.92827			PF3D7_0710200	conserved Plasmodium protein, unknown function	-1.1347
PF3D7_0318700	conserved Plasmodium protein, unknown function	5.92397			PF3D7_1017000	DNA polymerase delta catalytic subunit	-1.13841
PF3D7_0702100	Plasmodium exported protein (PHISTb), unknown function, pseudogene	5.91718			PF3D7_0705400	DNA replication licensing factor MCM7	-1.13902
PF3D7_0422300	alpha tubulin 2	5.9157			PF3D7_1012800	conserved Plasmodium protein, unknown function	-1.14157
PF3D7_1346800	6-cysteine protein P47	5.90773			PF3D7_1452700	U1 snRNP-associated protein, putative	-1.14454
PF3D7_0311700	plasmepsin VI	5.86841			PF3D7_0615400	ribonuclease, putative	-1.14776
PF3D7_1356000	conserved Plasmodium protein, unknown function	5.8538			PF3D7_0527000	DNA replication licensing factor MCM3, putative	-1.14838
PF3D7_0731800	alpha/beta hydrolase, putative	5.81389			PF3D7_0501900	trafficking protein particle complex subunit 13, putative	-1.14848
PF3D7_1102600	Plasmodium exported protein, unknown function	5.80224			PF3D7_1328900	PUB domain-containing protein, putative	-1.14912
PF3D7_1247600	uroporphyrinogen-III synthase, putative	5.79523			PF3D7_1004200	WD repeat-containing protein, putative	-1.14923
PF3D7_0301200	serine/threonine protein kinase, FIKK family	5.76247			PF3D7_0717100	CRAL/TRIO domain-containing protein, putative	-1.14932
PF3D7_1207700	41-3 protein	5.73738			PF3D7_1121100	conserved protein, unknown function	-1.15268
PF3D7_0513700	secreted ookinete protein, putative	5.7194			PF3D7_1130000	phosphoacetylglucosamine mutase, putative	-1.15387
PF3D7_1333100	conserved Plasmodium protein, unknown function	5.66882			PF3D7_0811900	RNA-binding protein, putative	-1.1579
PF3D7_0304600	circumsporozoite (CS) protein	5.65218			PF3D7_1439100	DEAD/DEAH box helicase, putative	-1.15812
PF3D7_0702000	Plasmodium exported protein (hyp12), unknown function	5.65034			PF3D7_1109000	small nucleolar RNA snoR07	-1.15843
PF3D7_1461800	conserved Plasmodium protein, unknown function	5.62491			PF3D7_0903200	ras-related protein RAB7	-1.15945
PF3D7_0728500	EF hand domain-containing protein, putative	5.62052			PF3D7_0807600	conserved Plasmodium protein, unknown function	-1.1602
PF3D7_0927200	zinc finger protein, putative	5.61119			PF3D7_0618200	conserved protein, unknown function	-1.16462
PF3D7_1206500	Tat binding protein 1(TBP-1)-interacting protein, putative	5.56196			PF3D7_1132600	pre-mRNA-splicing factor 38A, putative	-1.16693
PF3D7_1471500	transmembrane protein 43, putative	5.51196			PF3D7_1425700	vacuolar ER assembly factor VMA12, putative	-1.16925
PF3D7_1318900	conserved Plasmodium protein, unknown function	5.46461			PF3D7_0306800	T-complex protein 1 subunit beta	-1.1708
PF3D7_1143600	conserved Plasmodium protein, unknown function	5.459			PF3D7_1225100	isoleucine--tRNA ligase, putative	-1.17161
PF3D7_1239400	conserved protein, unknown function	5.45435			PF3D7_1471300	RAP protein, putative	-1.17508
PF3D7_0823500	inner membrane complex protein 1i, putative	5.43661			PF3D7_1357200	glutamate--tRNA ligase	-1.17542
PF3D7_0931700	PIH1 domain-containing protein, putative	5.42364			PF3D7_1031600	protein GEXP15	-1.17734
PF3D7_0425100	Plasmodium exported protein (hyp6), unknown function	5.41507			PF3D7_1321300	conserved Plasmodium membrane protein, unknown function	-1.17866
PF3D7_1418100	liver specific protein 1, putative	5.40809			PF3D7_0405200	protein CERLI2	-1.1791
PF3D7_0207900	serine repeat antigen 2	5.3991			PF3D7_1402400	zinc finger protein, putative	-1.18162
PF3D7_1200500	rifin	5.38921			PF3D7_0409500	3-ketodihydrosphingosine reductase, putative	-1.18165
PF3D7_1322400	conserved Plasmodium protein, unknown function	5.38468			PF3D7_1345400	conserved Plasmodium protein, unknown function	-1.18395
PF3D7_0315700	conserved Plasmodium membrane protein, unknown function	5.36989			PF3D7_0809600	peptidase family C50, putative	-1.18671
PF3D7_1318500	conserved Plasmodium protein, unknown function	5.3664			PF3D7_0323200	conserved Plasmodium protein, unknown function	-1.18756
PF3D7_0909200	GDP-fucose protein O-fucosyltransferase 2	5.34861			PF3D7_1037600	TFIIH basal transcription factor complex helicase XPB subunit, putative	-1.18854
PF3D7_0719200	NIMA related kinase 4	5.33738			PF3D7_1402200	cytochrome c oxidase subunit ApiCOX19, putative	-1.1888
PF3D7_0905300	dynein heavy chain, putative	5.3056			PF3D7_1332200	conserved protein, unknown function	-1.1891
PF3D7_1420500	protein GPR89, putative	5.28911			PF3D7_0517400	FACT complex subunit SPT16, putative	-1.18954
PF3D7_0201700	DnaJ protein, putative	5.26801			PF3D7_1435400	ER membrane protein complex subunit 4, putative	-1.19124
PF3D7_0113600	surface-associated interspersed protein 1.2 (SURFIN 1.2), pseudogene	5.26124			PF3D7_1014600	transcriptional coactivator ADA2	-1.19313
PF3D7_1230100	thioredoxin-like associated protein 1, putative	5.25075			PF3D7_0909400	exoribonuclease, putative	-1.1945
PF3D7_1413200	conserved Plasmodium protein, unknown function	5.25059			PF3D7_0403700	pre-mRNA-splicing factor CLF1, putative	-1.19489
PF3D7_1342500	sporozoite protein essential for cell traversal	5.25039			PF3D7_1021200	conserved Plasmodium protein, unknown function	-1.20263
PF3D7_1477900	acyl-CoA synthetase, pseudogene	5.24179			PF3D7_0210200	conserved Plasmodium protein, unknown function	-1.2027
PF3D7_1302200	protein UIS3	5.23088			PF3D7_1443600	gamma-tubulin complex component, putative	-1.20298
PF3D7_1226100	haloacid dehalogenase-like hydrolase, putative	5.21064			PF3D7_1325900	conserved Plasmodium protein, unknown function	-1.20578
PF3D7_0220500	Plasmodium exported protein (hyp2), unknown function	5.18607			PF3D7_0514900	conserved Plasmodium protein, unknown function	-1.20841
PF3D7_1311100	meiosis-specific nuclear structural protein 1, putative	5.16865			PF3D7_1232000	phenylalanine--tRNA ligase	-1.21422
PF3D7_0322600	conserved Plasmodium protein, unknown function	5.15295			PF3D7_1003800	U5 small nuclear ribonucleoprotein component, putative	-1.21446
PF3D7_1000600	rifin	5.14017			PF3D7_0619800	WD repeat-containing protein, putative	-1.21782
PF3D7_0829600	early transcribed membrane protein 8	5.13742			PF3D7_1244000	glucose inhibited division protein a homologue, putative	-1.21932
PF3D7_0731200	Plasmodium exported protein, unknown function	5.13452			PF3D7_1364000	conserved protein, unknown function	-1.21954
PF3D7_0109100	LCCL domain-containing protein	5.11304			PF3D7_0720500	conserved Plasmodium protein, unknown function	-1.22037
PF3D7_1201400	Plasmodium exported protein, unknown function	5.11229			PF3D7_0323700	U4/U6.U5 tri-snRNP-associated protein 1, putative	-1.22577
PF3D7_1473700	nucleoporin NUP116/NSP116, putative	5.09239			PF3D7_1443900	heat shock protein 90, putative	-1.22779
PF3D7_1369300	conserved Plasmodium protein, unknown function	5.08683			PF3D7_0711400	histone deacetylase complex subunit SAP18, putative	-1.22886
PF3D7_0708200	conserved Plasmodium protein, unknown function	5.06871			PF3D7_0508100	SET domain protein, putative	-1.22894
PF3D7_0209000	6-cysteine protein P230	5.05213			PF3D7_0628900	RAP protein, putative	-1.23011
PF3D7_0301300	epoxide hydrolase 1	5.00236			PF3D7_0819000	ribonuclease, putative	-1.2302
PF3D7_0205200	MORN repeat protein, putative	4.99342			PF3D7_1202900	high mobility group protein B1	-1.23086
PF3D7_0207300	serine repeat antigen 8	4.98941			PF3D7_1364300	pre-mRNA-splicing factor ATP-dependent RNA helicase PRP16	-1.23191
PF3D7_1416600	conserved Plasmodium protein, unknown function	4.98506			PF3D7_0708800	heat shock protein 110	-1.23212
PF3D7_1354700	conserved Plasmodium protein, unknown function	4.98308			PF3D7_1437400	pantothenate kinase 2	-1.2327
PF3D7_0509700	conserved Plasmodium protein, unknown function	4.9626			PF3D7_1131000	RNA-binding protein s1, putative	-1.23391
PF3D7_0507300	subtilisin-like ookinete protein SOPT	4.94699			PF3D7_1218400	triose or hexose phosphate/phosphate translocator, putative	-1.23394
PF3D7_0517500	UTP--glucose-1-phosphate uridylyltransferase, putative	4.93761			PF3D7_0317700	CPSF (cleavage and polyadenylation specific factor), subunit A, putative	-1.23763
PF3D7_0514700	MORN repeat protein, putative	4.92748			PF3D7_1127100	deoxyuridine 5'-triphosphate nucleotidohydrolase	-1.24077
PF3D7_0112900	Plasmodium exported protein, unknown function	4.9231			PF3D7_1408600	40S ribosomal protein S8e, putative	-1.24099
PF3D7_0402200	surface-associated interspersed protein 4.1 (SURFIN 4.1), pseudogene	4.92094			PF3D7_0212400	nucleoporin NUP390, putative	-1.24257
PF3D7_1147000	sporozoite and liver stage asparagine-rich protein	4.91943			PF3D7_0721800	conserved Plasmodium protein, unknown function	-1.24488
PF3D7_1470500	cGMP-specific 3',5'-cyclic phosphodiesterase delta	4.91175			PF3D7_0806000	AAA family ATPase, putative	-1.2451
PF3D7_0830600	Plasmodium exported protein (PHISTc), unknown function	4.91165			PF3D7_0619000	FPL domain-containing protein, putative	-1.24776
PF3D7_0620400	merozoite surface protein 10	4.90833			PF3D7_1422700	conserved protein, unknown function	-1.24832
PF3D7_0417600	conserved Plasmodium protein, unknown function	4.8873			PF3D7_0822000	ribosomal protein L4, mitochondrial, putative	-1.2484
PF3D7_1313100	conserved Plasmodium protein, unknown function	4.85689			PF3D7_0505100	trafficking protein particle complex subunit 8, putative	-1.25041
PF3D7_0214500	conserved Plasmodium protein, unknown function	4.82722			PF3D7_0320600	conserved protein, unknown function	-1.2522
PF3D7_1421800	conserved Plasmodium protein, unknown function	4.81321			PF3D7_1355800	splicing factor 3B subunit 5, putative	-1.25318
PF3D7_1467600	conserved Plasmodium protein, unknown function	4.7917			PF3D7_1360900	RNA-binding protein, putative	-1.25484
PF3D7_0401900	acyl-CoA synthetase	4.78101			PF3D7_0721000	conserved Plasmodium membrane protein, unknown function	-1.2563
PF3D7_0425900	rifin	4.77588			PF3D7_0610200	RNA-binding protein 25, putative	-1.2585
PF3D7_1461700	conserved Plasmodium protein, unknown function	4.74491			PF3D7_1119600	ATP-dependent zinc metalloprotease FTSH, putative	-1.25854
PF3D7_0202200	EMP1-trafficking protein	4.74038			PF3D7_1011900	heme oxygenase	-1.25972
PF3D7_0718000	dynein heavy chain, putative	4.72899			PF3D7_0112700	28S ribosomal RNA	-1.26383
PF3D7_1425600	zinc finger protein, putative	4.72225			PF3D7_1323800	vacuolar protein sorting-associated protein 52, putative	-1.2646
PF3D7_1017500	myosin essential light chain ELC	4.71265			PF3D7_1442500	geranylgeranyl transferase type-2 subunit alpha, putative	-1.26596
PF3D7_0406900	conserved Plasmodium protein, unknown function	4.69526			PF3D7_1452900	conserved protein, unknown function	-1.26623
PF3D7_1208200	cysteine repeat modular protein 3	4.69387			PF3D7_1013100	U3 small nucleolar RNA-associated protein 13, putative	-1.26685
PF3D7_0214300	conserved Plasmodium protein, unknown function	4.6858			PF3D7_1128300	ATP-dependent 6-phosphofructokinase	-1.2672
PF3D7_1477600	surface-associated interspersed protein 14.1 (SURFIN 14.1)	4.6752			PF3D7_0509800	phosphatidylinositol 4-kinase beta	-1.2693
PF3D7_1245600	kinesin-15, putative	4.67259			PF3D7_1006200	DNA/RNA-binding protein Alba 3	-1.2695
PF3D7_0107300	conserved Plasmodium protein, unknown function	4.65573			PF3D7_1432300	importin, putative	-1.26967
PF3D7_1334400	MSP7-like protein	4.64318			PF3D7_1221800	conserved protein, unknown function	-1.27184
PF3D7_0401800	Plasmodium exported protein (PHISTb), unknown function	4.64151			PF3D7_0409200	protein SOF1, putative	-1.27247
PF3D7_0114500	Plasmodium exported protein (hyp10), unknown function	4.61288			PF3D7_0507200	subtilisin-like protease 3	-1.27281
PF3D7_0215300	acyl-CoA synthetase	4.59695			PF3D7_0924200	heptatricopeptide repeat-containing protein, putative	-1.27346
PF3D7_1128600	CCR4-NOT transcription complex subunit 2, putative	4.5825			PF3D7_1204300	eukaryotic translation initiation factor 5A	-1.27381
PF3D7_1429200	AP2 domain transcription factor AP2-O3, putative	4.58102			PF3D7_1406200	transcription elongation factor SPT6, putative	-1.27508
PF3D7_0800800	Plasmodium exported protein (hyp7), unknown function	4.5697			PF3D7_0506800	transcription factor 25, putative	-1.2766
PF3D7_0205300	conserved Plasmodium protein, unknown function	4.56911			PF3D7_1241200	nucleoporin NUP269, putative	-1.28128
PF3D7_0402300	reticulocyte binding protein homologue 1	4.56409			PF3D7_1323100	60S ribosomal protein L6, putative	-1.28252
PF3D7_0212600	secreted protein with altered thrombospondin repeat domain	4.55579			PF3D7_1461900	valine--tRNA ligase, putative	-1.28301
PF3D7_0729700	zinc finger protein, putative	4.55103			PF3D7_1414000	26S proteasome regulatory subunit RPN13, putative	-1.28348
PF3D7_0912600	conserved Plasmodium protein, unknown function	4.53809			PF3D7_0210300	monocarboxylate transporter, putative	-1.28374
PF3D7_0936400	ring-exported protein 4	4.53115			PF3D7_0309200	serine/threonine protein kinase ARK2, putative	-1.2865
PF3D7_0214600	serine/threonine protein kinase STK2, putative	4.52767			PF3D7_1332400	nucleotidyltransferase, putative	-1.28822
PF3D7_0214700	conserved Plasmodium protein, unknown function	4.52565			PF3D7_API02900	elongation factor Tu	-1.28855
PF3D7_0701900	Plasmodium exported protein, unknown function	4.52309			PF3D7_1303800	conserved Plasmodium protein, unknown function	-1.28872
PF3D7_0713100	Pfmc-2TM Maurer's cleft two transmembrane protein	4.50379			PF3D7_0310500	ATP-dependent RNA helicase DHX57, putative	-1.29051
PF3D7_0829800	non-coding RNA	4.49856			PF3D7_1406400	pentatricopeptide repeat-containing protein 1	-1.29066
PF3D7_0407600	conserved Plasmodium protein, unknown function	4.49797			PF3D7_1316100	inositol polyphosphate kinase, putative	-1.29398
PF3D7_1479000	acyl-CoA synthetase	4.49104			PF3D7_0307000	small nucleolar RNA snoR03	-1.29447
PF3D7_0502400	merozoite surface protein 8	4.48677			PF3D7_0405100	protein transport protein Sec24B, putative	-1.29487
PF3D7_1372600	rifin	4.4856			PF3D7_1420000	splicing factor 3B subunit 4, putative	-1.29495
PF3D7_0507500	subtilisin-like protease 1	4.48163			PF3D7_0608100	conserved Plasmodium protein, unknown function	-1.2971
PF3D7_1344400	conserved Plasmodium protein, unknown function	4.44643			PF3D7_0614100	filamin domain-containing protein, putative	-1.29782
PF3D7_1218100	conserved Plasmodium protein, unknown function	4.39793			PF3D7_0905100	nucleoporin NUP221, putative	-1.30088
PF3D7_1200200	rifin	4.39619			PF3D7_1229400	macrophage migration inhibitory factor	-1.3023
PF3D7_1426400	MORN repeat protein, putative	4.39301			PF3D7_1367500	NADH-cytochrome b5 reductase, putative	-1.30351
PF3D7_0830300	sporozoite invasion-associated protein 2	4.3697			PF3D7_1302900	conserved protein, unknown function	-1.30417
PF3D7_1404700	cysteine-rich small secreted protein CSS, putative	4.34317			PF3D7_1346400	VPS13 domain-containing protein, putative	-1.30758
PF3D7_1348800	E1-E2 ATPase, putative	4.3279			PF3D7_1110500	vacuolar protein sorting-associated protein 35, putative	-1.30832
PF3D7_1016900	early transcribed membrane protein 10.3	4.31782			PF3D7_1466900	conserved Plasmodium protein, unknown function	-1.31511
PF3D7_1408300	conserved Plasmodium protein, unknown function	4.31704			PF3D7_1350400	ubiquitin-activating enzyme E1, putative	-1.31571
PF3D7_0618400	LMBR1 domain-containing protein, putative	4.31549			PF3D7_1470800	conserved Plasmodium protein, unknown function	-1.31598
PF3D7_1470400	mitochondrial pyruvate carrier protein 2, putative	4.29814			PF3D7_1229500	T-complex protein 1 subunit gamma	-1.31936
PF3D7_1338400	SprT-like domain-containing protein, putative	4.29488			PF3D7_1235700	ATP synthase subunit beta, mitochondrial	-1.31975
PF3D7_0731000	non-coding RNA	4.27283			PF3D7_1030600	tRNA N6-adenosine threonylcarbamoyltransferase	-1.32253
PF3D7_1372000	Plasmodium exported protein (PHISTa), unknown function	4.26174			PF3D7_1033700	bromodomain protein 1	-1.32557
PF3D7_0406200	parasitophorous vacuole membrane protein S16	4.24616			PF3D7_1436700	conserved protein, unknown function	-1.3264
PF3D7_1001400	exported lipase 1	4.24615			PF3D7_1250500	AP-3 complex subunit sigma, putative	-1.32678
PF3D7_1004100	conserved Plasmodium protein, unknown function	4.24248			PF3D7_1351200	conserved Plasmodium protein, unknown function	-1.32701
PF3D7_0517600	F-actin-capping protein subunit beta, putative	4.23241			PF3D7_1417500	H/ACA ribonucleoprotein complex subunit 4, putative	-1.3296
PF3D7_1147800	membrane associated erythrocyte binding-like protein	4.22979			PF3D7_1239900	vacuolar protein sorting-associated protein 16, putative	-1.33042
PF3D7_0819400	perforin-like protein 4	4.20853			PF3D7_1226900	parasitophorous vacuolar protein 2	-1.33058
PF3D7_1430800	PhIL1 interacting protein PIP3	4.19631			PF3D7_1239700	ATP-dependent zinc metalloprotease FTSH 1	-1.33779
PF3D7_1410100	alpha/beta hydrolase, putative	4.19579			PF3D7_0409100	U4/U6 small nuclear ribonucleoprotein PRP31, putative	-1.33834
PF3D7_1335900	thrombospondin-related anonymous protein	4.18004			PF3D7_1419400	conserved Plasmodium membrane protein, unknown function	-1.34023
PF3D7_0830800	surface-associated interspersed protein 8.2 (SURFIN 8.2)	4.17228			PF3D7_0608500	proteasome subunit alpha type-2, putative	-1.34359
PF3D7_1201100	RESA-like protein with PHIST and DnaJ domains	4.16949			PF3D7_0317800	26S proteasome non-ATPase regulatory subunit 9, putative	-1.35049
PF3D7_1250400	conserved Plasmodium protein, unknown function	4.15525			PF3D7_0625300	mitochondrial DNA polymerase	-1.35083
PF3D7_1467700	COX domain-containing protein, putative	4.154			PF3D7_1011100	conserved Plasmodium protein, unknown function	-1.35118
PF3D7_1319900	conserved Plasmodium protein, unknown function	4.14392			PF3D7_0304900	conserved protein, unknown function	-1.35161
PF3D7_0219700	Plasmodium exported protein (PHISTc), unknown function	4.13933			PF3D7_1353300	conserved Plasmodium protein, unknown function	-1.35617
PF3D7_1401100	DnaJ protein, putative	4.13879			PF3D7_0303800	IBR domain protein, putative	-1.35634
PF3D7_1113900	mitogen-activated protein kinase 2	4.11162			PF3D7_1343600	UDP-N-acetylglucosamine pyrophosphorylase, putative	-1.35705
PF3D7_0935600	gametocytogenesis-implicated protein	4.1059			PF3D7_0932200	profilin	-1.35748
PF3D7_0607100	MYND-type zinc finger protein, putative	4.09283			PF3D7_0107000	centrin-1	-1.35772
PF3D7_1416400	conserved protein, unknown function	4.0882			PF3D7_0422500	pre-mRNA-splicing helicase BRR2, putative	-1.35875
PF3D7_0209500	conserved Plasmodium protein, unknown function	4.08595			PF3D7_1341300	60S ribosomal protein L18-2, putative	-1.35919
PF3D7_1235100	conserved protein, unknown function	4.0762			PF3D7_0503100	4-diphosphocytidyl-2-C-methyl-D-erythritol kinase, putative	-1.36007
PF3D7_0936200	Plasmodium exported protein (hyp11), unknown function	4.06464			PF3D7_0923400	conserved Plasmodium protein, unknown function	-1.36035
PF3D7_1038800	RESA-like protein with PHIST and DnaJ domains	4.05959			PF3D7_0414100	conserved Plasmodium membrane protein, unknown function	-1.36067
PF3D7_1346000	dynactin subunit 2, putative	4.05523			PF3D7_1424900	small nucleolar RNA snoR30	-1.36144
PF3D7_0402100	Plasmodium exported protein (PHISTb), unknown function	4.04808			PF3D7_0309400	small nucleolar RNA Me18S-Um1356	-1.36315
PF3D7_1233200	conserved Plasmodium protein, unknown function	4.0447			PF3D7_0309100	OMD protein, putative	-1.36389
PF3D7_0323400	Rh5 interacting protein	4.0417			PF3D7_1429900	ADP-dependent DNA helicase RecQ	-1.36462
PF3D7_0318800	triosephosphate isomerase, putative	4.03496			PF3D7_0923800	thioredoxin reductase	-1.36999
PF3D7_1102300	Plasmodium exported protein, unknown function	4.03328			PF3D7_0920200	CS domain protein, putative	-1.37
PF3D7_1236200	WD repeat-containing protein, putative	4.03215			PF3D7_0828200	leucine--tRNA ligase, putative	-1.37122
PF3D7_1107600	coiled-coil domain-containing protein 40, putative	4.01586			PF3D7_1034000	Sec1 family protein, putative	-1.37146
PF3D7_1442600	TRAP-like protein	4.01433			PF3D7_1138600	beta-catenin-like protein 1, putative	-1.37359
PF3D7_0925000	conserved Plasmodium protein, unknown function	4.00485			PF3D7_1353000	tryptophan-rich protein, pseudogene	-1.37375
PF3D7_0521900	conserved Plasmodium protein, unknown function	4.00367			PF3D7_0321000	conserved protein, unknown function	-1.37678
PF3D7_0800700	surface-associated interspersed protein 8.3 (SURFIN 8.3)	3.99627			PF3D7_1206200	eukaryotic translation initiation factor 3 subunit C, putative	-1.37688
PF3D7_1468000	WD repeat-containing protein, putative	3.96686			PF3D7_1208400	amino acid transporter, putative	-1.37777
PF3D7_0107600	eukaryotic translation initiation factor 2-alpha kinase 2, putative	3.96428			PF3D7_1322800	respiratory chain complex 2 associated protein 2	-1.37827
PF3D7_0515600	gamete egress protein GEP, putative	3.96172			PF3D7_1303100	methyltransferase, putative	-1.38598
PF3D7_0918700	conserved Plasmodium protein, unknown function	3.94348			PF3D7_0417800	cdc2-related protein kinase 1	-1.38854
PF3D7_1310200	conserved Plasmodium protein, unknown function	3.942			PF3D7_1223200	nucleus export protein BRR6, putative	-1.38913
PF3D7_1006000	IMP1-like protein, putative	3.92575			PF3D7_0405400	pre-mRNA-processing-splicing factor 8, putative	-1.39023
PF3D7_1141000	conserved Plasmodium protein, unknown function	3.91959			PF3D7_0817700	rhoptry neck protein 5	-1.39253
PF3D7_1302100	gamete antigen 27/25	3.91484			PF3D7_1249800	THO complex subunit 2, putative	-1.39562
PF3D7_1367300	conserved Plasmodium protein, unknown function	3.91474			PF3D7_1036800	acetyl-CoA transporter 1, putative	-1.39564
PF3D7_1248400	conserved Plasmodium protein, unknown function	3.91175			PF3D7_1116300	peptidyl-prolyl cis-trans isomerase	-1.39857
PF3D7_1241400	RNA-binding protein, putative	3.91096			PF3D7_0404700	dipeptidyl aminopeptidase 3	-1.39911
PF3D7_0313900	conserved Plasmodium protein, unknown function	3.9108			PF3D7_0518500	ATP-dependent RNA helicase DDX23, putative	-1.40038
PF3D7_1110800	conserved Plasmodium protein, unknown function	3.9075			PF3D7_0918300	eukaryotic translation initiation factor 3 subunit F, putative	-1.40163
PF3D7_0417700	conserved Plasmodium protein, unknown function	3.90727			PF3D7_1445700	conserved Plasmodium protein, unknown function	-1.40235
PF3D7_0904200	PH domain-containing protein, putative	3.89164			PF3D7_0529000	T-cell immunomodulatory protein homolog, putative	-1.4033
PF3D7_1367900	conserved Plasmodium protein, unknown function	3.88959			PF3D7_1326400	translation initiation factor eIF-2B subunit gamma, putative	-1.4133
PF3D7_1327300	conserved Plasmodium protein, unknown function	3.88957			PF3D7_1460900	ribosomal protein S10, apicoplast, putative	-1.42181
PF3D7_1350900	AP2 domain transcription factor AP2-O4, putative	3.87807			PF3D7_1457900	conserved Plasmodium protein, unknown function	-1.42198
PF3D7_0906400	dynein intermediate light chain, putative	3.86161			PF3D7_0516600	sporozoite surface antigen MB2	-1.42465
PF3D7_0314700	RING finger protein RNF1	3.84965			PF3D7_0218600	patatin-like phospholipase, putative	-1.42572
PF3D7_1467000	magnesium transporter, putative	3.83794			PF3D7_1469700	mediator of RNA polymerase II transcription subunit 6, putative	-1.43386
PF3D7_1302050	hypothetical protein	3.83182			PF3D7_1321800	protein transport protein SFT2, putative	-1.43469
PF3D7_1030200	claudin-like apicomplexan microneme protein, putative	3.82715			PF3D7_1343900	U4/U6 small nuclear ribonucleoprotein PRP4, putative	-1.43494
PF3D7_1319600	ACDC domain-containing protein, putative	3.82576			PF3D7_1005900	conserved protein, unknown function	-1.44047
PF3D7_0905600	WD repeat-containing protein 66, putative	3.82437			PF3D7_1305400	AAR2 protein, putative	-1.44129
PF3D7_0304700	conserved Plasmodium protein, unknown function	3.78872			PF3D7_1029800	heptatricopeptide repeat and RAP domain-containing protein, putative	-1.44338
PF3D7_0405300	liver specific protein 2, putative	3.77727			PF3D7_0802300	periodic tryptophan protein 2, putative	-1.44374
PF3D7_1131600	kelch domain-containing protein, putative	3.77679			PF3D7_1465300	ribonuclease Z, putative	-1.44927
PF3D7_0113800	DBL containing protein, unknown function	3.77373			PF3D7_0714600	conserved protein, unknown function	-1.45027
PF3D7_0105400	conserved Plasmodium protein, unknown function	3.7674			PF3D7_1221700	FbpA domain protein, putative	-1.45412
PF3D7_0824000	conserved Plasmodium protein, unknown function	3.76471			PF3D7_0521000	conserved Plasmodium protein, unknown function	-1.45424
PF3D7_1465500	potassium channel K2	3.75734			PF3D7_0924100	conserved Plasmodium protein, unknown function	-1.45514
PF3D7_1423500	conserved Plasmodium protein, unknown function	3.74659			PF3D7_0610000	ribosomal protein L19, mitochondrial, putative	-1.45744
PF3D7_0422000	steroid dehydrogenase, putative	3.74222			PF3D7_1369500	nuclear cap-binding protein subunit 1, putative	-1.45838
PF3D7_1202300	dynein heavy chain, putative	3.73989			PF3D7_1234100	bromodomain protein 5	-1.45964
PF3D7_1231200	conserved Plasmodium protein, unknown function	3.73371			PF3D7_1351100	CXXC motif containing zinc binding protein, putative	-1.46216
PF3D7_1038400	gametocyte-specific protein	3.72635			PF3D7_MIT03300	ribosomal RNA fragment RNA7	-1.46367
PF3D7_1358400	conserved Plasmodium protein, unknown function	3.72567			PF3D7_0519100	50S ribosomal protein L14, mitochondrial, putative	-1.46547
PF3D7_1462500	conserved Plasmodium protein, unknown function	3.72417			PF3D7_1144600	transcription initiation factor IIF subunit beta, putative	-1.46594
PF3D7_0815900	dihydrolipoyl dehydrogenase, apicoplast	3.71996			PF3D7_1360700	E3 SUMO-protein ligase PIAS, putative	-1.46626
PF3D7_0909500	subpellicular microtubule protein 1, putative	3.70864			PF3D7_1245200	conserved Plasmodium membrane protein, unknown function	-1.46688
PF3D7_1347000	WD repeat-containing protein 92, putative	3.7016			PF3D7_0309600	60S acidic ribosomal protein P2	-1.46905
PF3D7_1141900	inner membrane complex protein 1b, putative	3.6865			PF3D7_0905400	high molecular weight rhoptry protein 3	-1.46937
PF3D7_0900200	rifin	3.67234			PF3D7_0210900	conserved Plasmodium protein, unknown function	-1.4696
PF3D7_1469600	acetyl-CoA carboxylase	3.66435			PF3D7_0508000	6-cysteine protein P38	-1.47076
PF3D7_1301500	Plasmodium exported protein (PHISTa), unknown function	3.66258			PF3D7_1442100	replication factor A protein 3, putative	-1.47106
PF3D7_1423400	conserved Plasmodium membrane protein, unknown function	3.65912			PF3D7_1008100	PHD finger protein PHD1	-1.47741
PF3D7_1235800	peptidase, putative	3.65625			PF3D7_1024000	conserved Plasmodium protein, unknown function	-1.48068
PF3D7_1141100	conserved Plasmodium protein, unknown function	3.65465			PF3D7_1228300	NIMA related kinase 1	-1.48119
PF3D7_1474200	conserved Plasmodium membrane protein, unknown function	3.64091			PF3D7_1107000	U6 snRNA-associated Sm-like protein LSm4, putative	-1.48457
PF3D7_0726100	Plasmodium exported protein, unknown function	3.6331			PF3D7_0910800	cytosolic Fe-S cluster assembly factor NBP35, putative	-1.48661
PF3D7_0113700	heat shock protein 40, type II	3.62286			PF3D7_1234200	helicase, putative, pseudogene	-1.4875
PF3D7_1020800	dihydrolipoamide acyltransferase component E2	3.62252			PF3D7_0918500	telomerase RNA	-1.48802
PF3D7_1421300	conserved Plasmodium protein, unknown function	3.62177			PF3D7_0908300	conserved protein, unknown function	-1.49005
PF3D7_1016600	Plasmodium exported protein (PHISTc), unknown function	3.61426			PF3D7_1450900	acetyl-CoA acetyltransferase, putative	-1.49115
PF3D7_1247800	dipeptidyl aminopeptidase 2	3.59573			PF3D7_0729000	signal recognition particle subunit SRP9	-1.49164
PF3D7_0309700	SECIS-binding protein 2, putative	3.58415			PF3D7_0904000	GTPase-activating protein, putative	-1.49191
PF3D7_0501400	interspersed repeat antigen	3.5838			PF3D7_1205100	O-phosphoseryl-tRNA(Sec) selenium transferase, putative	-1.49267
PF3D7_1148900	Plasmodium exported protein, unknown function	3.57415			PF3D7_0519500	CCR4 domain-containing protein 1, putative	-1.49295
PF3D7_1026400	cell division cycle protein 20 homolog, putative	3.57086			PF3D7_1367000	suppressor of kinetochore protein 1, putative	-1.49501
PF3D7_1230300	subpellicular microtubule protein 2, putative	3.5708			PF3D7_0926400	monocarboxylate transporter, putative	-1.49796
PF3D7_0801300	von Willebrand factor A domain-related protein	3.56157			PF3D7_0930400	zinc finger protein, putative	-1.49874
PF3D7_1037800	WD repeat-containing protein, putative	3.55644			PF3D7_0704400	phosphoinositide-binding protein, putative	-1.50171
PF3D7_0423900	probable protein, unknown function	3.55085			PF3D7_1143400	translation initiation factor eIF-1A, putative	-1.50287
PF3D7_1148700	Plasmodium exported protein (PHISTc), unknown function	3.54779			PF3D7_1406700	vacuolar protein sorting-associated protein 29	-1.50294
PF3D7_1353200	membrane associated histidine-rich protein 2	3.54363			PF3D7_MIT02000	ribosomal RNA fragment RNA3	-1.5036
PF3D7_0927100	conserved protein, unknown function	3.53942			PF3D7_1004700	conserved protein, unknown function	-1.50413
PF3D7_1469500	conserved Plasmodium protein, unknown function	3.52298			PF3D7_0828400	mitochondrial inner membrane protein OXA1, putative	-1.50561
PF3D7_1473900	ribosome assembly 1 protein	3.51504			PF3D7_0720000	exosome complex component CSL4, putative	-1.50833
PF3D7_1250100	osmiophilic body protein G377	3.50613			PF3D7_1362200	RuvB-like helicase 3	-1.50851
PF3D7_1252400	reticulocyte binding protein homologue 3, pseudogene	3.5035			PF3D7_1356300	ubiquitin-conjugating enzyme E2, putative	-1.50926
PF3D7_1403700	translocation associated membrane protein, putative	3.48846			PF3D7_1244200	RNA polymerase II transcription factor B subunit 2, putative	-1.5134
PF3D7_1364900	ferrochelatase	3.4829			PF3D7_1145500	ABC transporter B family member 3, putative	-1.51541
PF3D7_0400300	rifin	3.48105			PF3D7_1467500	DNA/RNA-binding protein KIN17, putative	-1.51702
PF3D7_1246100	delta-aminolevulinic acid synthetase	3.46814			PF3D7_1323700	glideosome associated protein with multiple membrane spans 1	-1.51913
PF3D7_0202100	liver stage associated protein 2	3.46155			PF3D7_1128400	bifunctional farnesyl/geranylgeranyl diphosphate synthase	-1.5207
PF3D7_1348000	conserved Plasmodium protein, unknown function	3.45782			PF3D7_1304800	small nucleolar RNA snoR16	-1.52103
PF3D7_1430500	conserved Plasmodium protein, unknown function	3.44764			PF3D7_1322200	protein STU2, putative	-1.52455
PF3D7_0829900	non-coding RNA	3.43612			PF3D7_1443800	pre-mRNA-splicing factor CWC24, putative	-1.52479
PF3D7_1117200	conserved Plasmodium protein, unknown function	3.43147			PF3D7_0806100	conserved Plasmodium protein, unknown function	-1.52523
PF3D7_0926300	protein kinase, putative	3.42176			PF3D7_1422500	ERAD-associated E3 ubiquitin-protein ligase HRD1	-1.52611
PF3D7_0523600	conserved protein, unknown function	3.41865			PF3D7_1203800	non-coding RNA	-1.52966
PF3D7_0933800	tubulin delta chain, putative	3.4079			PF3D7_API03600	chaperone protein ClpM	-1.53146
PF3D7_1016800	Plasmodium exported protein (PHISTc), unknown function	3.39575			PF3D7_1034500	armadillo repeat protein, putative	-1.54166
PF3D7_1024400	conserved Plasmodium protein, unknown function	3.38979			PF3D7_1368700	mitochondrial carrier protein, putative	-1.54232
PF3D7_0830500	sporozoite and liver stage tryptophan-rich protein, putative	3.38809			PF3D7_1440000	conserved Plasmodium protein, unknown function	-1.54716
PF3D7_0424300	erythrocyte binding antigen-165, pseudogene	3.37719			PF3D7_0824700	lipase maturation factor, putative	-1.54832
PF3D7_0208000	serine repeat antigen 1	3.37552			PF3D7_0930600	peptidyl-prolyl cis-trans isomerase	-1.54846
PF3D7_1464300	conserved Plasmodium protein, unknown function	3.37308			PF3D7_0507600	protein CAF40, putative	-1.54949
PF3D7_1221900	conserved Plasmodium membrane protein, unknown function	3.37094			PF3D7_1366000	conserved Plasmodium protein, unknown function	-1.55211
PF3D7_0808200	plasmepsin X	3.36815			PF3D7_1451800	sortilin	-1.5548
PF3D7_0216000	DEAD/DEAH box helicase, putative	3.36663			PF3D7_1340700	ras-related protein Rab-11B	-1.55544
PF3D7_1429600	conserved Plasmodium protein, unknown function	3.36006			PF3D7_1137100	ribosomal protein S9, mitochondrial, putative	-1.55561
PF3D7_1145700	bicoid-interacting protein BIN3, putative	3.35878			PF3D7_0202600	nucleic acid-binding protein, putative	-1.55739
PF3D7_1023800	conserved Plasmodium protein, unknown function	3.35789			PF3D7_1108100	conserved Plasmodium protein, unknown function	-1.55867
PF3D7_1001100	acyl-CoA binding protein, isoform 1, ACBP1	3.3456			PF3D7_1331600	3-hydroxyacyl-CoA dehydratase DEH	-1.56314
PF3D7_1355600	PhIL1 interacting protein PIP1	3.34207			PF3D7_0417400	conserved Plasmodium protein, unknown function	-1.56341
PF3D7_1420300	DNL-type zinc finger protein	3.3368			PF3D7_1116500	folate transporter 2	-1.56444
PF3D7_1404600	adenylyl cyclase alpha	3.32556			PF3D7_0308600	pre-mRNA-processing factor 19, putative	-1.56606
PF3D7_1253000	gametocyte erythrocyte cytosolic protein	3.32359			PF3D7_0728400	SDH5 domain-containing protein, putative	-1.56674
PF3D7_0404100	AP2 domain transcription factor AP2-SP2, putative	3.3084			PF3D7_0111300	P-loop containing nucleoside triphosphate hydrolase, putative	-1.56778
PF3D7_1132500	amino acid transporter, putative	3.30795			PF3D7_0422800	serpentine receptor 12, putative	-1.57001
PF3D7_1216700	perforin-like protein 2	3.30528			PF3D7_0816400	EF-hand calcium-binding domain-containing protein, putative	-1.57073
PF3D7_0630800	TPH domain-containing protein, putative	3.30266			PF3D7_1009500	metalloprotease, putative	-1.57194
PF3D7_0315500	ribosomal protein L47, mitochondrial, putative	3.29692			PF3D7_1364400	conserved Plasmodium protein, unknown function	-1.57423
PF3D7_1342600	myosin A	3.29663			PF3D7_0320700	signal peptidase complex subunit 2	-1.57526
PF3D7_1448200	condensin-2 complex subunit G2, putative	3.29229			PF3D7_0106800	ras-related protein Rab-5C	-1.57577
PF3D7_1103500	CPW-WPC family protein	3.29094			PF3D7_1213100	U1 spliceosomal RNA	-1.57683
PF3D7_0423800	cysteine-rich protective antigen	3.27909			PF3D7_0728100	anaphase-promoting complex subunit 1, putative	-1.58002
PF3D7_1423100	ankyrin-repeat protein, putative	3.27855			PF3D7_1312400	translation initiation factor IF-2, putative	-1.58157
PF3D7_1211000	kinesin-X3, putative	3.27699			PF3D7_0316900	E3 ubiquitin-protein ligase, putative	-1.58417
PF3D7_1034300	thioredoxin-like associated protein 2, putative	3.2753			PF3D7_0602400	elongation factor G	-1.58441
PF3D7_1322900	conserved protein, unknown function	3.2742			PF3D7_1326300	RNA-binding protein, putative	-1.58557
PF3D7_1139600	conserved Plasmodium protein, unknown function	3.27098			PF3D7_0724100	conserved Plasmodium protein, unknown function	-1.58769
PF3D7_0730900	EMP1-trafficking protein	3.26397			PF3D7_1321700	splicing factor 1	-1.58875
PF3D7_0702200	lysophospholipase LPL20	3.26014			PF3D7_1013600	conserved Plasmodium protein, unknown function	-1.58924
PF3D7_1134900	conserved Plasmodium protein, unknown function	3.25553			PF3D7_1425100	small nucleolar RNA snoR31	-1.59083
PF3D7_1126800	alternative splicing factor SR-MG, putative	3.24737			PF3D7_1119100	tRNA m(1)G methyltransferase, putative	-1.59188
PF3D7_0509200	leucine-rich repeat protein	3.23052			PF3D7_0420400	ribosome-recycling factor	-1.59399
PF3D7_0418600	regulator of chromosome condensation, putative	3.22706			PF3D7_1472100	protein transport protein YIP1, putative	-1.59673
PF3D7_1242400	GAS8-like protein, putative	3.21867			PF3D7_1119400	ubiquitin-protein ligase, putative	-1.60598
PF3D7_1112900	conserved protein, unknown function	3.21793			PF3D7_1358000	patatin-like phospholipase, putative	-1.60736
PF3D7_1358600	zinc finger protein, putative	3.20425			PF3D7_1360300	conserved Plasmodium protein, unknown function	-1.60761
PF3D7_0614700	F-box protein FBXO6, putative	3.20298			PF3D7_0305500	protein dopey homolog, putative	-1.60938
PF3D7_1133700	FHA domain-containing protein, putative	3.20208			PF3D7_1109500	small nucleolar RNA snoR09	-1.61273
PF3D7_1474400	conserved Plasmodium protein, unknown function	3.19412			PF3D7_0811400	conserved protein, unknown function	-1.61326
PF3D7_0902300	serine/threonine protein kinase, FIKK family	3.18736			PF3D7_1333800	Voldacs domain-containing protein, putative	-1.61595
PF3D7_0211400	beta-ketoacyl-ACP synthase III	3.18276			PF3D7_1352800	vacuolar fusion protein MON1, putative	-1.61658
PF3D7_1149500	ring-infected erythrocyte surface antigen 2, pseudogene	3.17906			PF3D7_1111100	replication factor C subunit 5, putative	-1.61784
PF3D7_0629300	phospholipase, putative	3.17867			PF3D7_0709300	mediator of RNA polymerase II transcription subunit 14, putative	-1.61911
PF3D7_0414800	conserved Plasmodium protein, unknown function	3.17502			PF3D7_1244400	RNA-binding protein, putative	-1.63606
PF3D7_1201200	Plasmodium exported protein (PHISTa-like), unknown function	3.16786			PF3D7_0322700	conserved Plasmodium protein, unknown function	-1.63626
PF3D7_1472900	dihydroorotase, putative	3.16273			PF3D7_1361200	conserved Plasmodium protein, unknown function	-1.6366
PF3D7_1114800	glycerol-3-phosphate dehydrogenase, putative	3.15992			PF3D7_1223300	DNA gyrase subunit A	-1.63675
PF3D7_0929600	G2 protein, putative	3.15743			PF3D7_1346300	DNA/RNA-binding protein Alba 2	-1.64132
PF3D7_0936000	ring-exported protein 2	3.15334			PF3D7_1127400	conserved Plasmodium protein, unknown function	-1.64174
PF3D7_0102700	merozoite-associated tryptophan-rich antigen	3.14783			PF3D7_0804600	tRNA pseudouridine synthase, putative	-1.64948
PF3D7_1147200	tubulin--tyrosine ligase, putative	3.14571			PF3D7_1225600	conserved Plasmodium protein, unknown function	-1.65269
PF3D7_1432400	leucine-rich repeat protein	3.11651			PF3D7_1362300	transmembrane and coiled-coil domain-containing protein 1, putative	-1.65545
PF3D7_1148800	Plasmodium exported protein (hyp11), unknown function	3.1052			PF3D7_0933600	mitochondrial-processing peptidase subunit beta, putative	-1.65715
PF3D7_0113300	Plasmodium exported protein (hyp1), unknown function	3.1044			PF3D7_1363700	protein AMR1	-1.65905
PF3D7_1466200	homeodomain-like protein HDP1	3.10194			PF3D7_MIT03700	small subunit ribosomal RNA fragment F	-1.65974
PF3D7_1200700	acyl-CoA synthetase	3.09724			PF3D7_0530600	XAP-5 DNA binding protein, putative	-1.66276
PF3D7_0424900	Plasmodium exported protein (PHISTa), unknown function	3.0965			PF3D7_1021800	schizont egress antigen-1	-1.66337
PF3D7_1222600	AP2 domain transcription factor AP2-G	3.09545			PF3D7_0209200	exosome complex component MTR3, putative	-1.6649
PF3D7_0423700	early transcribed membrane protein 4	3.09326			PF3D7_1113400	ubiquitin domain-containing protein DSK2, putative	-1.66527
PF3D7_1465000	cytochrome c oxidase subunit 6A, putative	3.0916			PF3D7_1241500	conserved Plasmodium protein, unknown function	-1.66909
PF3D7_1143700	conserved Plasmodium protein, unknown function	3.08819			PF3D7_0728000	eukaryotic translation initiation factor 2 subunit alpha	-1.67056
PF3D7_0607300	uroporphyrinogen III decarboxylase	3.0881			PF3D7_0803600	GRAM domain-containing protein, putative	-1.67103
PF3D7_1133400	apical membrane antigen 1	3.08789			PF3D7_1406900	radical SAM protein, putative	-1.67192
PF3D7_1020100	flagellar outer arm dynein-associated protein, putative	3.07677			PF3D7_0416200	PRKR-interacting protein 1, putative	-1.68046
PF3D7_1142900	conserved Plasmodium protein, unknown function	3.07495			PF3D7_0627900	ribonuclease P protein subunit p29, putative	-1.68575
PF3D7_1430200	plasmepsin IX	3.07187			PF3D7_0711000	AAA family ATPase, CDC48 subfamily	-1.68661
PF3D7_0109300	elongation of fatty acids protein, putative	3.07002			PF3D7_1131100	serpentine receptor 1, putative	-1.68674
PF3D7_0903800	LCCL domain-containing protein	3.06969			PF3D7_0415200	conserved Plasmodium protein, unknown function	-1.6897
PF3D7_1216500	male development gene 1	3.05845			PF3D7_0706100	EF hand domain-containing protein, putative	-1.69518
PF3D7_1125800	kelch domain-containing protein, putative	3.0539			PF3D7_0611400	SWI/SNF-related matrix-associated actin-dependent regulator of chromatin	-1.69642
PF3D7_1145000	conserved Plasmodium protein, unknown function	3.05383			PF3D7_0305100	conserved Plasmodium protein, unknown function	-1.69792
PF3D7_0822700	thrombospondin-related protein 1, putative	3.04434			PF3D7_1030100	pre-mRNA-splicing factor ATP-dependent RNA helicase PRP22, putative	-1.69872
PF3D7_1029000	conserved Plasmodium protein, unknown function, pseudogene	3.04138			PF3D7_1426200	protein arginine N-methyltransferase 1	-1.69887
PF3D7_1124500	pyruvate dehydrogenase E1 component subunit alpha	3.04006			PF3D7_1139700	adrenodoxin reductase, putative	-1.70188
PF3D7_0214200	ribosomal protein L13, mitochondrial	3.02612			PF3D7_API01500	apicoplast ribosomal protein L2	-1.702
PF3D7_0806600	kinesin-like protein, putative	3.02314			PF3D7_0819900	U6 snRNA-associated Sm-like protein LSm3, putative	-1.70207
PF3D7_0829400	prolyl 4-hydroxylase subunit alpha, putative	3.02112			PF3D7_MIT03600	small subunit ribosomal RNA fragment D	-1.70665
PF3D7_1471800	conserved Plasmodium protein, unknown function	3.01967			PF3D7_1035400	merozoite surface protein 3	-1.71311
PF3D7_1440600	protein SOC3, putative	3.01635			PF3D7_0309000	dual specificity protein phosphatase	-1.71337
PF3D7_0506400	conserved Plasmodium protein, unknown function	3.01507			PF3D7_1470100	conserved Plasmodium protein, unknown function	-1.71435
PF3D7_0730800	Plasmodium exported protein, unknown function	3.0128			PF3D7_1439200	conserved Plasmodium protein, unknown function	-1.71751
PF3D7_1023100	dynein heavy chain, putative	3.00112			PF3D7_1320500	SNARE protein, putative	-1.7187
PF3D7_0300900	stevor	2.99464			PF3D7_1363300	50S ribosomal protein L9, mitochondrial, putative	-1.72063
PF3D7_0822200	phosphorylated CTD interacting factor 1 WW domain-containing protein, putative	2.99344			PF3D7_1015400	RMI1 domain-containing protein, putative	-1.72087
PF3D7_1206000	shewanella-like protein phosphatase 2	2.9925			PF3D7_1431600	succinate--CoA ligase [ADP-forming] subunit beta	-1.72315
PF3D7_0210600	protein CERLI1	2.99091			PF3D7_1222000	tRNA-splicing ligase RtcB, putative	-1.72438
PF3D7_0624900	GAS8-like protein, putative	2.98602			PF3D7_1033600	pre-mRNA-splicing factor CEF1, putative	-1.7267
PF3D7_1104900	calcium/calmodulin-dependent protein kinase, putative	2.98228			PF3D7_1110200	pre-mRNA-processing factor 6, putative	-1.72672
PF3D7_0511600	apical rhoptry neck protein	2.98128			PF3D7_1215200	peptidyl-prolyl cis-trans isomerase	-1.72771
PF3D7_1122900	dynein heavy chain, putative	2.97862			PF3D7_1015500	nucleotidyltransferase, putative	-1.7282
PF3D7_1362700	conserved Plasmodium protein, unknown function	2.97443			PF3D7_0628200	eukaryotic translation initiation factor 2-alpha kinase	-1.73009
PF3D7_1115800	conserved Plasmodium protein, unknown function	2.97033			PF3D7_0322000	peptidyl-prolyl cis-trans isomerase	-1.73075
PF3D7_0317600	40S ribosomal protein S11, putative	2.96628			PF3D7_0803400	DNA repair and recombination protein RAD54, putative	-1.73197
PF3D7_1035500	merozoite surface protein 6	2.96487			PF3D7_1325500	conserved Plasmodium protein, unknown function	-1.73227
PF3D7_1122300	conserved Plasmodium protein, unknown function	2.96291			PF3D7_0918600	ATP-dependent DNA helicase Q1	-1.73959
PF3D7_1013400	conserved Plasmodium protein, unknown function	2.95473			PF3D7_0821600	polyribonucleotide 5'-hydroxyl-kinase Clp1, putative	-1.7413
PF3D7_1469900	protein MGET	2.94687			PF3D7_0803700	tubulin gamma chain	-1.74214
PF3D7_1474900	trailer hitch homolog, putative	2.94545			PF3D7_1463300	DNA polymerase alpha subunit B, putative	-1.74303
PF3D7_1236300	conserved protein, unknown function	2.94153			PF3D7_0910400	selenide water dikinase, putative	-1.75127
PF3D7_1136700	armadillo-interacting protein AIP	2.93785			PF3D7_0215700	DNA-directed RNA polymerase II subunit RPB2, putative	-1.75454
PF3D7_0525000	zinc finger protein, putative	2.932			PF3D7_1243100	zinc finger protein, putative	-1.75498
PF3D7_1023600	conserved protein, unknown function	2.93184			PF3D7_0108000	proteasome subunit beta type-3, putative	-1.75617
PF3D7_0831100	surface-associated interspersed protein 8.1 (SURFIN 8.1)	2.92733			PF3D7_1444300	1-acyl-sn-glycerol-3-phosphate acyltransferase, putative	-1.75991
PF3D7_0424100	reticulocyte binding protein homologue 5	2.92153			PF3D7_0707800	RAP protein, putative	-1.76592
PF3D7_0911100	START domain-containing protein, putative	2.9121			PF3D7_1014400	MO15-related protein kinase	-1.76625
PF3D7_1456400	conserved Plasmodium protein, unknown function	2.91095			PF3D7_0608000	diphthine methyltransferase, putative	-1.76762
PF3D7_1401600	Plasmodium exported protein (PHISTb), unknown function	2.90712			PF3D7_0724600	protein kinase, putative	-1.76986
PF3D7_1031200	MORN repeat-containing protein 1	2.90218			PF3D7_1468900	zinc finger protein, putative	-1.77986
PF3D7_0916100	thioredoxin 3	2.90172			PF3D7_1241700	replication factor C subunit 4, putative	-1.78655
PF3D7_0724900	kinesin-20, putative	2.89684			PF3D7_1002500	conserved protein, unknown function	-1.79451
PF3D7_1215000	thioredoxin peroxidase 2	2.89525			PF3D7_MIT01000	small subunit ribosomal RNA fragment B	-1.79958
PF3D7_1358500	zinc finger protein, putative	2.89355			PF3D7_0524300	alpha- and gamma-adaptin-binding protein p34, putative	-1.80904
PF3D7_0300200	rifin	2.89267			PF3D7_0807500	proteasome subunit alpha type-6, putative	-1.81405
PF3D7_1416700	conserved protein, unknown function	2.89161			PF3D7_0729600	COX assembly mitochondrial protein, putative	-1.82179
PF3D7_1218800	secreted ookinete protein, putative	2.8915			PF3D7_1472300	conserved protein, unknown function	-1.82507
PF3D7_0314800	conserved Plasmodium protein, unknown function	2.88963			PF3D7_1307800	centrosomal protein CEP170, putative	-1.83212
PF3D7_0809500	histone acetyltransferase subunit NuA4, putative	2.88916			PF3D7_1312300	ribosomal protein S35, mitochondrial, putative	-1.83422
PF3D7_1309900	succinate dehydrogenase assembly factor 2, putative	2.88144			PF3D7_0505900	mediator of RNA polymerase II transcription subunit 11, putative	-1.83927
PF3D7_1028900	inner membrane complex protein 1m, putative	2.87999			PF3D7_1023000	conserved Plasmodium protein, unknown function	-1.84828
PF3D7_0415800	PhIL1-interacting candidate PIC3	2.87967			PF3D7_1360200	ER membrane protein complex subunit 3, putative	-1.84927
PF3D7_0809700	RuvB-like helicase 1	2.87505			PF3D7_1124100	BEACH domain-containing protein, putative	-1.84995
PF3D7_1409500	conserved Plasmodium protein, unknown function	2.87496			PF3D7_0216300	conserved Plasmodium protein, unknown function	-1.85466
PF3D7_0816300	male gamete fusion factor HAP2P	2.8744			PF3D7_0604000	conserved Plasmodium protein, unknown function	-1.85624
PF3D7_0907500	conserved protein, unknown function	2.87436			PF3D7_1308200	carbamoyl phosphate synthetase	-1.8566
PF3D7_1125700	kelch domain-containing protein, putative	2.87101			PF3D7_0416400	histone acetyltransferase, putative	-1.85687
PF3D7_0819800	tetratricopeptide repeat protein, putative	2.86759			PF3D7_1251900	tRNA Valine	-1.85761
PF3D7_1316000	glycogen synthase kinase-3 alpha, putative	2.86552			PF3D7_0725000	exonuclease I, putative	-1.86016
PF3D7_0614600	conserved Plasmodium protein, unknown function	2.86525			PF3D7_0909800	small nuclear ribonucleoprotein Sm D3, putative	-1.86516
PF3D7_0301600	Plasmodium exported protein (hyp1), unknown function	2.85876			PF3D7_1119300	splicing factor U2AF small subunit, putative	-1.87456
PF3D7_0814500	conserved protein, unknown function	2.85629			PF3D7_0806900	conserved protein, unknown function	-1.8777
PF3D7_0603600	AT-rich interactive domain-containing protein, putative	2.85211			PF3D7_MIT02700	ribosomal RNA fragment RNA5	-1.88143
PF3D7_0924800	telomeric repeat binding factor 1, putative	2.83286			PF3D7_1239300	zinc finger protein, putative	-1.88216
PF3D7_1148200	non-coding RNA	2.82687			PF3D7_0916500	ubiquitin fusion degradation protein 1	-1.88692
PF3D7_0922000	dynein intermediate chain, putative	2.82397			PF3D7_0410300	protein phosphatase PPM1, putative	-1.88798
PF3D7_0404600	conserved Plasmodium membrane protein, unknown function	2.81979			PF3D7_0317900	conserved protein, unknown function	-1.88879
PF3D7_1129600	phosphatidylinositol-4-phosphate 5-kinase, putative	2.81797			PF3D7_1318100	ferredoxin	-1.89063
PF3D7_0615200	conserved protein, unknown function	2.81347			PF3D7_0618600	rhomboid protease ROM10	-1.89098
PF3D7_0115100	Plasmodium exported protein (PHISTa), unknown function	2.8113			PF3D7_1352000	GTP-binding protein, putative	-1.89292
PF3D7_1010800	50S ribosomal protein L22, mitochondrial, putative	2.81058			PF3D7_0419400	conserved Plasmodium protein, unknown function	-1.89438
PF3D7_1134600	CCCH-type zinc finger protein ZNF4	2.80919			PF3D7_1104000	phenylalanine--tRNA ligase beta subunit	-1.89598
PF3D7_0626500	centrosomal protein CEP135, putative	2.80883			PF3D7_MIT04100	large subunit ribosomal RNA fragment D	-1.90199
PF3D7_0816100	phosphopantothenoylcysteine decarboxylase, putative	2.80847			PF3D7_0904500	prefoldin subunit 4, putative	-1.90444
PF3D7_0100200	rifin	2.79046			PF3D7_MIT01300	ribosomal RNA fragment RNA10	-1.9084
PF3D7_0514500	conserved Plasmodium membrane protein, unknown function	2.78879			PF3D7_1314100	conserved Plasmodium protein, unknown function	-1.90893
PF3D7_1401500	esterase, putative	2.78685			PF3D7_1114500	conserved Plasmodium protein, unknown function	-1.91693
PF3D7_1429300	CPW-WPC family protein	2.78527			PF3D7_1450700	conserved Plasmodium protein, unknown function	-1.91907
PF3D7_0706300	apicomplexan kinetochore protein 11, putative	2.78192			PF3D7_0405600	TMEM33 domain-containing protein, putative	-1.9218
PF3D7_1314800	ubiquitin-like protein, putative	2.77956			PF3D7_0615800	conserved oligomeric Golgi complex subunit 4, putative	-1.93884
PF3D7_0926500	tetratricopeptide repeat protein, putative	2.77853			PF3D7_1431800	apyrase, putative	-1.94186
PF3D7_0220300	Plasmodium exported protein, unknown function	2.77024			PF3D7_0805400	N-acetyltransferase, GNAT family, putative	-1.94206
PF3D7_1204900	conserved Plasmodium protein, unknown function	2.76966			PF3D7_1109300	small nucleolar RNA snR61/Z1/Z11	-1.94601
PF3D7_1102500	gametocyte exported protein 2	2.7662			PF3D7_0505400	conserved protein, unknown function	-1.94733
PF3D7_1430100	serine/threonine protein phosphatase 2A activator	2.76059			PF3D7_0724700	bromodomain protein 6, putative	-1.9492
PF3D7_0530800	CPW-WPC family protein	2.75885			PF3D7_1451400	transcriptional regulatory protein sir2b	-1.95142
PF3D7_0809800	conserved Plasmodium protein, unknown function	2.75777			PF3D7_1369900	tRNA Tryptophan	-1.95196
PF3D7_1362100	14-3-3 protein	2.75513			PF3D7_0707300	rhoptry-associated membrane antigen	-1.95267
PF3D7_1446400	pyruvate dehydrogenase E1 component subunit beta	2.74466			PF3D7_0717600	inner membrane complex protein, putative	-1.95349
PF3D7_0321300	conserved Plasmodium protein, unknown function	2.74139			PF3D7_1475100	conserved Plasmodium protein, unknown function	-1.9535
PF3D7_1226000	conserved protein, unknown function	2.7381			PF3D7_1411600	GTP-binding protein Obg1	-1.9668
PF3D7_0816000	ribosome assembly protein RRB1, putative	2.73705			PF3D7_1317400	zinc finger protein, putative	-1.97231
PF3D7_1466800	NOC3 domain-containing protein, putative	2.72662			PF3D7_1458900	golgi apparatus membrane protein TVP23, putative	-1.98642
PF3D7_1226200	conserved Plasmodium protein, unknown function	2.72339			PF3D7_1225900	conserved Plasmodium protein, unknown function	-1.98729
PF3D7_1473400	conserved protein, unknown function	2.71836			PF3D7_0509000	alpha-soluble NSF attachment protein, putative	-1.98738
PF3D7_0631000	tetratricopeptide repeat protein, putative	2.71832			PF3D7_1438300	tRNA Methionine	-1.99093
PF3D7_1415100	conserved protein, unknown function	2.70689			PF3D7_0212500	nucleoporin NUP434, putative	-1.99096
PF3D7_0931900	adenylate kinase-like protein 2	2.70283			PF3D7_1035200	S-antigen	-1.997
PF3D7_0717500	calcium-dependent protein kinase 4	2.69871			PF3D7_1024900	conserved Plasmodium protein, unknown function	-1.99758
PF3D7_1010400	MORN repeat protein, putative	2.69705			PF3D7_0105100	conserved Apicomplexan protein, unknown function	-2.01253
PF3D7_1234700	upregulated in late gametocytes ULG8	2.69345			PF3D7_1203400	major facilitator superfamily domain-containing protein, putative	-2.01548
PF3D7_1031100	conserved Plasmodium protein, unknown function	2.69227			PF3D7_0926700	glutamine-dependent NAD(+) synthetase, putative	-2.01803
PF3D7_0521600	conserved Plasmodium protein, unknown function	2.68966			PF3D7_1331300	signal peptidase complex catalytic subunit SEC11	-2.01917
PF3D7_1417400	rap guanine nucleotide exchange factor, putative, pseudogene	2.6811			PF3D7_1027700	centrin-3	-2.02289
PF3D7_0405800	conserved protein, unknown function	2.68034			PF3D7_1441400	FACT complex subunit SSRP1, putative	-2.02387
PF3D7_0322200	conserved protein, unknown function	2.6789			PF3D7_0719800	conserved protein, unknown function	-2.02524
PF3D7_1455300	conserved protein, unknown function	2.67421			PF3D7_0704000	conserved Plasmodium membrane protein, unknown function	-2.02636
PF3D7_1148500	non-coding RNA	2.6708			PF3D7_1103700	casein kinase II beta chain	-2.02864
PF3D7_0728700	alpha/beta hydrolase, putative	2.65894			PF3D7_0605300	serine/threonine protein kinase ARK1	-2.02968
PF3D7_1345000	RING zinc finger protein, putative	2.65781			PF3D7_0930100	heptatricopeptide repeat-containing protein, putative	-2.03355
PF3D7_0625500	conserved Plasmodium membrane protein, unknown function	2.65548			PF3D7_MIT02200	small subunit ribosomal RNA fragment A	-2.03923
PF3D7_1413300	conserved Plasmodium protein, unknown function	2.6527			PF3D7_0317400	DNA replication complex GINS protein, putative	-2.05596
PF3D7_0730000	conserved protein, unknown function	2.65204			PF3D7_0719900	conserved Plasmodium membrane protein, unknown function	-2.06393
PF3D7_0624800	conserved Plasmodium protein, unknown function	2.64824			PF3D7_0809250	respiratory chain complex 4 associated protein 5	-2.07731
PF3D7_0219800	Plasmodium exported protein (PHISTc), unknown function	2.61876			PF3D7_0416900	conserved Plasmodium protein, unknown function	-2.07841
PF3D7_1371500	probable protein, unknown function	2.61709			PF3D7_1458300	alpha/beta hydrolase, putative	-2.082
PF3D7_1325200	lactate dehydrogenase, putative	2.61447			PF3D7_1110700	actin-like protein, putative	-2.0829
PF3D7_0928600	conserved Plasmodium protein, unknown function	2.61265			PF3D7_0418500	trafficking protein particle complex subunit 3, putative	-2.08671
PF3D7_0500900	serine/threonine protein kinase, FIKK family	2.61189			PF3D7_0927000	HSP90 co-chaperone p23	-2.08993
PF3D7_1319200	tetratricopeptide repeat protein, putative	2.61087			PF3D7_1309120	non-coding RNA	-2.09508
PF3D7_0909100	conserved Plasmodium membrane protein, unknown function	2.6081			PF3D7_1320800	dihydrolipoyllysine-residue succinyltransferase component of 2-oxoglutarate dehydrogenase complex	-2.10834
PF3D7_1301700	CX3CL1-binding protein 2	2.60762			PF3D7_1424600	small nucleolar RNA snoR28	-2.11343
PF3D7_1434900	conserved Plasmodium protein, unknown function	2.60673			PF3D7_1417900	ATP synthase-associated protein, putative	-2.12001
PF3D7_0403300	conserved Plasmodium protein, unknown function	2.60596			PF3D7_MIT04200	ribosomal RNA fragment RNA8	-2.12036
PF3D7_0424200	reticulocyte binding protein homologue 4	2.60062			PF3D7_1305500	mitogen-activated protein kinase phosphatase 1, putative	-2.12092
PF3D7_0729800	dynein light chain, putative	2.6006			PF3D7_0528100	AP-1/2 complex subunit beta, putative	-2.12342
PF3D7_0418000	conserved Plasmodium protein, unknown function	2.59978			PF3D7_1346500	conserved Plasmodium protein, unknown function	-2.1247
PF3D7_0522900	zinc finger protein, putative	2.59788			PF3D7_0810000	acyl-CoA binding protein, putative	-2.12508
PF3D7_0936300	ring-exported protein 3	2.59606			PF3D7_0520300	U6 snRNA-associated Sm-like protein LSm2, putative	-2.12707
PF3D7_0722800	conserved protein, unknown function	2.59414			PF3D7_0422100	transmembrane emp24 domain-containing protein, putative	-2.1416
PF3D7_1039000	serine/threonine protein kinase, FIKK family	2.5941			PF3D7_1013700	thioredoxin-like protein, putative	-2.1572
PF3D7_0709900	hydrolase, putative	2.5916			PF3D7_MIT01500	large subunit ribosomal RNA fragment F	-2.16863
PF3D7_1221100	conserved Plasmodium protein, unknown function	2.58946			PF3D7_0525700	conserved protein, unknown function	-2.17219
PF3D7_0718400	ribosomal protein S8, mitochondrial, putative	2.57601			PF3D7_1419800	glutathione reductase	-2.1755
PF3D7_1007100	roadblock/LC7 domain-containing protein, putative	2.57509			PF3D7_0804500	conserved Plasmodium membrane protein, unknown function	-2.17626
PF3D7_0804700	conserved Plasmodium protein, unknown function	2.57369			PF3D7_0303500	spindle pole body protein, putative	-2.17884
PF3D7_1243700	ubiquitin-conjugating enzyme E2, putative	2.56238			PF3D7_MIT02800	ribosomal RNA fragment RNA6	-2.17897
PF3D7_1020300	cytoplasmic dynein intermediate chain, putative	2.55215			PF3D7_1234600	protein TOC75, putative	-2.19132
PF3D7_1351600	glycerol kinase	2.5519			PF3D7_1470900	proteasome subunit beta type-2, putative	-2.19588
PF3D7_0603700	phenylalanine--tRNA ligase	2.54907			PF3D7_1470000	autophagy-related protein 12, putative	-2.20473
PF3D7_1338500	conserved Plasmodium protein, unknown function	2.54613			PF3D7_0720200	conserved protein, unknown function	-2.20942
PF3D7_1133600	conserved Plasmodium protein, unknown function	2.54457			PF3D7_1209000	mago-binding protein, putative	-2.21099
PF3D7_1136900	subtilisin-like protease 2	2.54167			PF3D7_1427300	conserved Plasmodium protein, unknown function	-2.2151
PF3D7_1329700	apicoplast calcium binding protein 1	2.53983			PF3D7_1326000	respiratory chain complex 3 associated protein 2	-2.21822
PF3D7_0308700	conserved protein, unknown function	2.53903			PF3D7_0801100	28S ribosomal RNA	-2.21957
PF3D7_1371600	erythrocyte binding like protein 1, pseudogene	2.53328			PF3D7_1339500	ribosomal protein L49, mitochondrial, putative	-2.22496
PF3D7_0932900	conserved Plasmodium protein, unknown function	2.52559			PF3D7_0725200	mago nashi protein homologue, putative	-2.22783
PF3D7_1112700	conserved Plasmodium protein, unknown function	2.52436			PF3D7_1032800	leucine-rich repeat protein 1	-2.23131
PF3D7_0107700	dolichyl-diphosphooligosaccharide--protein glycosyltransferase subunit OST3/OST6, putative	2.52302			PF3D7_0404900	6-cysteine protein P41	-2.23297
PF3D7_0829500	conserved Plasmodium protein, unknown function	2.51607			PF3D7_1141600	dolichol-phosphate mannosyltransferase	-2.23398
PF3D7_0109600	cold-shock protein, putative	2.5142			PF3D7_1342400	casein kinase II beta chain	-2.24377
PF3D7_0611900	lsm12, putative	2.50914			PF3D7_0314000	HSP20-like chaperone, putative	-2.24501
PF3D7_0831300	Plasmodium exported protein, unknown function	2.50809			PF3D7_0530700	conserved Plasmodium protein, unknown function	-2.25024
PF3D7_1420100	conserved Plasmodium protein, unknown function	2.50614			PF3D7_MIT01100	ribosomal RNA fragment RNA1	-2.25067
PF3D7_1403500	dynein light chain, putative	2.50114			PF3D7_MIT02600	ribosomal RNA fragment RNA4	-2.25779
PF3D7_1441600	acid cluster protein 33 homologue, putative	2.4973			PF3D7_MIT02400	ribosomal RNA fragment RNA27t	-2.26169
PF3D7_1363800	nuclear fusion protein, putative	2.49534			PF3D7_1320100	ATP-dependent Clp protease adapter protein ClpS	-2.26271
PF3D7_1218000	thrombospondin-related apical membrane protein	2.4937			PF3D7_1335600	WD repeat-containing protein, putative	-2.26966
PF3D7_0205100	conserved Plasmodium protein, unknown function	2.49094			PF3D7_1021000	conserved protein, unknown function	-2.30589
PF3D7_1118800	actin-related protein 2/3 complex subunit 1, putative	2.47536			PF3D7_0308900	splicing factor 3B subunit 1, putative	-2.30737
PF3D7_1031800	conserved protein, unknown function	2.47257			PF3D7_1434000	CCR4-associated factor 16, putative	-2.30866
PF3D7_0925400	protein phosphatase-beta	2.47107			PF3D7_0411600	tRNA Glutamic acid	-2.33255
PF3D7_1014500	conserved Plasmodium protein, unknown function	2.47038			PF3D7_0807300	ras-related protein Rab-18	-2.34132
PF3D7_1225400	rRNA-processing protein, putative	2.46157			PF3D7_0913700	conserved protein, unknown function	-2.34415
PF3D7_1330500	CTLH domain-containing protein, putative	2.46045			PF3D7_MIT03400	ribosomal RNA fragment RNA11	-2.3533
PF3D7_1038700	Plasmodium exported protein, unknown function	2.46015			PF3D7_MIT01800	ribosomal RNA fragment RNA26t	-2.36252
PF3D7_0216700	autophagy-related protein 11, putative	2.4485			PF3D7_0218300	rRNA methyltransferase, putative	-2.36767
PF3D7_1348100	GTPase, putative	2.44008			PF3D7_0827600	conserved Plasmodium protein, unknown function	-2.38109
PF3D7_1230600	RNA cytosine C(5)-methyltransferase, putative	2.43769			PF3D7_0810400	aquaporin, putative	-2.38397
PF3D7_0913000	conserved protein, unknown function	2.43628			PF3D7_MIT00300	ribosomal RNA fragment RNA9	-2.39711
PF3D7_1413600	conserved Plasmodium protein, unknown function	2.43412			PF3D7_1328700	Plasmodium RNA of unknown function RUF1	-2.41652
PF3D7_0824100	3'-5' exonuclease, putative	2.43081			PF3D7_MIT00200	ribosomal RNA fragment RNA20	-2.41872
PF3D7_1432500	RNA methyltransferase, putative	2.42404			PF3D7_0605800	DNA repair protein RAD50, putative	-2.42119
PF3D7_0932000	conserved Plasmodium protein, unknown function	2.42321			PF3D7_MIT00500	ribosomal RNA fragment RNA23t	-2.42377
PF3D7_1337800	calcium-dependent protein kinase 5	2.42301			PF3D7_0911700	GTP-binding protein, putative	-2.42486
PF3D7_1368900	conserved protein, unknown function	2.42082			PF3D7_1441900	RNA polymerase II transcription factor B subunit 5, putative	-2.42525
PF3D7_0310900	conserved Plasmodium protein, unknown function	2.4175			PF3D7_1432700	protein-L-isoaspartate(D-aspartate) O-methyltransferase, putative	-2.43024
PF3D7_1035300	glutamate-rich protein GLURP	2.41559			PF3D7_1140100	V-type proton ATPase subunit F, putative	-2.44567
PF3D7_1124200	thioredoxin-like protein, putative	2.414			PF3D7_0803900	C/D small nucleolar RNA	-2.46271
PF3D7_1432900	SF-assemblin, putative	2.41131			PF3D7_1424500	small nucleolar RNA snoR27	-2.47056
PF3D7_1321600	cGMP-specific 3',5'-cyclic phosphodiesterase gamma, putative	2.40935			PF3D7_1330900	small nucleolar RNA snoR17	-2.47187
PF3D7_0108900	non-coding RNA	2.40526			PF3D7_MIT04000	large subunit ribosomal RNA fragment E	-2.50155
PF3D7_0821200	conserved protein, unknown function	2.40468			PF3D7_1433300	histone-binding protein RBBP7, putative	-2.50744
PF3D7_0213800	conserved protein, unknown function	2.40026			PF3D7_1034800	conserved protein, unknown function	-2.529
PF3D7_1439500	oocyst rupture protein 2, putative	2.39701			PF3D7_0626840	small nucleolar RNA snoR35	-2.556
PF3D7_1468400	C3H1-type zinc finger protein CZIF1	2.39656			PF3D7_MIT03500	ribosomal RNA fragment RNA22	-2.55833
PF3D7_1115300	cysteine proteinase falcipain 2b	2.39386			PF3D7_0706800	tRNA Threonine	-2.56417
PF3D7_1372500	stevor, pseudogene	2.39298			PF3D7_1424000	small nucleolar RNA snoR24	-2.56921
PF3D7_0411000	AP2 domain transcription factor AP2-Z, putative	2.3829			PF3D7_MIT02300	cytochrome b	-2.58146
PF3D7_1306500	MORN repeat protein, putative	2.37838			PF3D7_MIT03100	ribosomal RNA fragment RNA13	-2.58326
PF3D7_1470950	small integral membrane protein 15, putative	2.37381			PF3D7_1418000	ubiquitin fusion degradation protein 1, putative	-2.58603
PF3D7_1228100	leucine-rich repeat protein	2.37156			PF3D7_MIT01600	small subunit ribosomal RNA fragment E	-2.60418
PF3D7_1363000	conserved Plasmodium protein, unknown function	2.36724			PF3D7_1019400	60S ribosomal protein L30e, putative	-2.61732
PF3D7_1015700	tubulin binding cofactor c, putative	2.35766			PF3D7_0303000	N-ethylmaleimide-sensitive fusion protein	-2.62684
PF3D7_1025600	cytochrome c oxidase copper chaperone, putative	2.35762			PF3D7_1358900	GTP-binding protein, putative	-2.63125
PF3D7_0928100	conserved Plasmodium protein, unknown function	2.35227			PF3D7_0925300	proline--tRNA ligase, putative	-2.67842
PF3D7_1007300	RING zinc finger protein, putative	2.34431			PF3D7_0804400	methionine aminopeptidase 1c, putative	-2.68839
PF3D7_1431000	ribosomal protein L17, mitochondrial, putative	2.33892			PF3D7_0624100	conserved protein, unknown function	-2.68947
PF3D7_0810900	conserved Plasmodium protein, unknown function	2.33813			PF3D7_0305000	elongation factor Ts	-2.71038
PF3D7_1023300	conserved protein, unknown function	2.33452			PF3D7_MIT02900	ribosomal RNA fragment RNA12	-2.74514
PF3D7_0205000	conserved Plasmodium protein, unknown function	2.33234			PF3D7_MIT03200	large subunit ribosomal RNA fragment A	-2.74617
PF3D7_1419600	conserved Plasmodium protein, unknown function	2.3307			PF3D7_MIT00400	ribosomal RNA fragment RNA17	-2.74645
PF3D7_1370800	non-coding RNA	2.32365			PF3D7_MIT00900	large subunit ribosomal RNA fragment G	-2.76278
PF3D7_0805200	gamete release protein, putative	2.31692			PF3D7_MIT02100	cytochrome c oxidase subunit 1	-2.80534
PF3D7_1476300	Plasmodium exported protein (PHISTb), unknown function	2.3153			PF3D7_MIT00600	large subunit ribosomal RNA fragment C	-2.82633
PF3D7_1435700	ataxin-2 like protein, putative	2.30552			PF3D7_0503300	serine/arginine-rich splicing factor 12	-2.82951
PF3D7_0104600	conserved Plasmodium protein, unknown function	2.29521			PF3D7_1245300	NEDD8-conjugating enzyme UBC12, putative	-2.83805
PF3D7_0311400	kinase-related protein PKRP, putative	2.29166			PF3D7_1424800	non-coding RNA	-2.88501
PF3D7_1343800	VPS13 domain-containing protein, putative	2.28378			PF3D7_1341400	small nucleolar RNA snoR20	-2.8944
PF3D7_1329500	conserved protein, unknown function	2.28046			PF3D7_0312700	tRNA Isoleucine	-2.89475
PF3D7_0102600	serine/threonine protein kinase, FIKK family	2.27963			PF3D7_MIT00100	ribosomal RNA fragment RNA16	-2.90239
PF3D7_1427100	lipase, putative	2.2793			PF3D7_0807000	YEATS domain-containing protein, putative	-2.95573
PF3D7_1455000	protein phosphatase PPM3, putative	2.27529			PF3D7_0208100	C2 domain-containing protein 5, putative	-2.98232
PF3D7_1453100	dynactin subunit 4, putative	2.275			PF3D7_1402600	small nucleolar RNA snoR22	-2.98633
PF3D7_0203100	protein kinase, putative	2.27233			PF3D7_MIT01700	ribosomal RNA fragment RNA2	-2.99493
PF3D7_1451600	LCCL domain-containing protein	2.27008			PF3D7_1134400	WPP motif-containing protein, putative	-3.0169
PF3D7_1246900	RAC-beta serine/threonine protein kinase	2.26881			PF3D7_0529500	cell cycle regulator protein, putative	-3.0769
PF3D7_0818800	U3 small nucleolar ribonucleoprotein protein IMP4, putative	2.26872			PF3D7_MIT03800	ribosomal RNA fragment RNA14	-3.08301
PF3D7_1463500	fam-a protein	2.2656			PF3D7_1331900	small nucleolar RNA snoR18	-3.09974
PF3D7_1471700	conserved Plasmodium protein, unknown function	2.26413			PF3D7_1423900	small nucleolar RNA snoR23	-3.11109
PF3D7_1027000	conserved Plasmodium protein, unknown function	2.26401			PF3D7_1112200	ubiquinone biosynthesis protein COQ4, putative	-3.13148
PF3D7_0520500	phosphomethylpyrimidine kinase, putative	2.2637			PF3D7_MIT02500	large subunit ribosomal RNA fragment B	-3.14334
PF3D7_0424500	serine/threonine protein kinase, FIKK family	2.26103			PF3D7_0918200	50S ribosomal protein L3, apicoplast, putative	-3.18232
PF3D7_1344500	U6 snRNA phosphodiesterase, putative	2.2607			PF3D7_1467300	1-deoxy-D-xylulose 5-phosphate reductoisomerase	-3.21012
PF3D7_1149600	DnaJ protein, putative	2.26028			PF3D7_1339200	tRNA Proline	-3.2258
PF3D7_0609600	conserved Plasmodium protein, unknown function	2.25949			PF3D7_MIT01200	ribosomal RNA fragment RNA15	-3.22602
PF3D7_1001900	Plasmodium exported protein (hyp16), unknown function	2.25812			PF3D7_0417500	memo-like protein	-3.30237
PF3D7_1124400	U6 snRNA-associated Sm-like protein LSm1, putative	2.25782			PF3D7_0218900	Plasmodium RNA of unknown function RUF2	-3.30854
PF3D7_0620700	DnaJ protein, putative	2.25492			PF3D7_MIT01400	cytochrome c oxidase subunit 3	-3.31767
PF3D7_0806400	UDP-N-acetylglucosamine transferase subunit ALG13, putative	2.24943			PF3D7_0215100	RING zinc finger protein, putative	-3.44547
PF3D7_0624500	anaphase-promoting complex subunit 11, putative	2.24923			PF3D7_MIT03000	ribosomal RNA fragment RNA18	-3.49745
PF3D7_0102500	erythrocyte binding antigen-181	2.24862			PF3D7_0804200	Plasmodium RNA of unknown function RUF3	-3.71343
PF3D7_1114600	conserved Plasmodium protein, unknown function	2.24611			PF3D7_0830200	28S ribosomal RNA	-3.78411
PF3D7_1206100	IMP-specific 5'-nucleotidase 1	2.24538
PF3D7_0708900	protein SCO1, putative	2.24313
PF3D7_0526400	conserved Plasmodium protein, unknown function	2.24256
PF3D7_1122600	conserved Plasmodium protein, unknown function	2.23037
PF3D7_1365000	conserved Plasmodium protein, unknown function	2.22765
PF3D7_0410500	conserved Plasmodium protein, unknown function	2.22669
PF3D7_0109400	tubulin-specific chaperone a, putative	2.22495
PF3D7_1371800	Plasmodium exported protein, unknown function	2.2248
PF3D7_0917400	conserved Plasmodium protein, unknown function	2.21561
PF3D7_1345600	inner membrane complex protein	2.21471
PF3D7_1321900	conserved protein, unknown function	2.21327
PF3D7_1338800	CPW-WPC family protein	2.20461
PF3D7_1473200	DnaJ protein, putative	2.20078
PF3D7_0627200	myosin light chain, putative	2.2004
PF3D7_1129800	conserved Plasmodium protein, unknown function	2.19595
PF3D7_1002100	EMP1-trafficking protein	2.18279
PF3D7_1213600	dynein light chain 1, putative	2.17871
PF3D7_0935900	ring-exported protein 1	2.17475
PF3D7_0828800	GPI-anchored micronemal antigen	2.17471
PF3D7_1246000	conserved Plasmodium protein, unknown function	2.1734
PF3D7_1003300	N-terminal acetyltransferase A complex catalytic subunit ARD1, putative	2.17248
PF3D7_1001500	early transcribed membrane protein 10.1	2.16774
PF3D7_0310100	calcium-dependent protein kinase 3	2.16765
PF3D7_0910700	actin-like protein, putative	2.16303
PF3D7_1444200	EF-hand calcium-binding domain-containing protein, putative	2.16292
PF3D7_1127900	conserved Plasmodium protein, unknown function	2.16091
PF3D7_0518700	mRNA-binding protein PUF1	2.15936
PF3D7_1471000	RNA 3'-terminal phosphate cyclase-like protein, putative	2.1582
PF3D7_1450200	conserved Plasmodium protein, unknown function	2.1579
PF3D7_1403600	selenoprotein 1	2.1567
PF3D7_0532600	Plasmodium exported protein, unknown function	2.14624
PF3D7_0407200	peptidyl-tRNA hydrolase 2, putative	2.14323
PF3D7_1231700	conserved protein, unknown function	2.143
PF3D7_0317100	6-cysteine protein B9	2.1407
PF3D7_0935400	gametocyte development protein 1	2.14054
PF3D7_0913800	conserved Plasmodium protein, unknown function	2.1327
PF3D7_1037500	dynamin-like protein	2.12771
PF3D7_1027600	meiotic recombination protein SPO11-2, putative	2.12346
PF3D7_1228200	conserved Plasmodium protein, unknown function	2.12202
PF3D7_0213600	conserved Plasmodium protein, unknown function	2.1117
PF3D7_0609200	citrate synthase-like protein, putative	2.1108
PF3D7_0522000	conserved Plasmodium protein, unknown function	2.10976
PF3D7_1404900	conserved Plasmodium protein, unknown function	2.10955
PF3D7_0622900	AP2 domain transcription factor AP2Tel	2.10138
PF3D7_0918400	conserved Plasmodium protein, unknown function	2.09167
PF3D7_1125900	XTBD domain-containing protein, putative	2.08896
PF3D7_0532200	Plasmodium exported protein (PHISTc), unknown function	2.08865
PF3D7_0613600	conserved Plasmodium protein, unknown function	2.08289
PF3D7_1107900	mechanosensitive ion channel protein, putative	2.07874
PF3D7_1115700	cysteine proteinase falcipain 2a	2.07843
PF3D7_0104000	thrombospondin-related sporozoite protein	2.07683
PF3D7_1122200	JmjC domain-containing protein 3	2.06904
PF3D7_0212800	multidrug efflux pump, putative	2.06061
PF3D7_1325600	mitochondrial fission 1 protein	2.05981
PF3D7_1122800	calcium-dependent protein kinase 6	2.05199
PF3D7_1460600	inner membrane complex sub-compartment protein 3	2.05105
PF3D7_1111600	endonuclease/exonuclease/phosphatase family protein, putative	2.04955
PF3D7_0909000	conserved Plasmodium protein, unknown function	2.04777
PF3D7_0902100	serine/threonine protein kinase, FIKK family	2.04755
PF3D7_1456800	V-type H(+)-translocating pyrophosphatase, putative	2.04396
PF3D7_1344100	TLD domain-containing protein, putative	2.04278
PF3D7_1456900	conserved protein, unknown function	2.03963
PF3D7_0407300	transcription factor, putative	2.03683
PF3D7_1334700	MSP7-like protein	2.03017
PF3D7_0812000	conserved protein, unknown function	2.02783
PF3D7_1353100	Plasmodium exported protein, unknown function	2.02387
PF3D7_0936800	Plasmodium exported protein (PHISTc), unknown function	2.02347
PF3D7_0822800	U5 small nuclear ribonucleoprotein 40 kDa protein, putative	2.01641
PF3D7_0103800	actin-related protein ARP1, putative	2.01502
PF3D7_0914200	phospholipid or glycerol acyltransferase, putative	2.01174
PF3D7_0802900	conserved Plasmodium protein, unknown function	2.00919
PF3D7_0503600	myosin B	2.008
PF3D7_0423400	apical asparagine-rich protein AARP	2.00677
PF3D7_1318700	protein AAP4	2.00324
PF3D7_1437800	trafficking protein particle complex subunit 5, putative	1.99839
PF3D7_1433900	protein kinase, putative	1.99746
PF3D7_0303100	CLP1 P-loop domain-containing protein, putative	1.997
PF3D7_1025500	dynein, putative	1.99674
PF3D7_1357000	elongation factor 1-alpha	1.99494
PF3D7_1406500	WD repeat-containing protein 65, putative	1.99446
PF3D7_1125100	ATP synthase F0 subunit b-like protein, putative	1.99219
PF3D7_0219100	saccharopine dehydrogenase, putative	1.98823
PF3D7_1303300	conserved Plasmodium protein, unknown function	1.98525
PF3D7_0305400	conserved protein, unknown function	1.9851
PF3D7_0723600	proteasome assembly chaperone 4, putative	1.97609
PF3D7_1321100	protein kinase domain-containing protein, putative	1.97183
PF3D7_1242900	mitochondrial import inner membrane translocase subunit TIM13, putative	1.96997
PF3D7_0703800	conserved Plasmodium protein, unknown function	1.96856
PF3D7_0404000	conserved Plasmodium protein, unknown function	1.9682
PF3D7_0607200	RING zinc finger protein, putative	1.9653
PF3D7_1208600	mitochondrial import inner membrane translocase subunit TIM10, putative	1.96323
PF3D7_1218900	WD repeat-containing protein, putative	1.95023
PF3D7_0315300	conserved Plasmodium protein, unknown function	1.94989
PF3D7_0801000	Plasmodium exported protein (PHISTc)	1.94966
PF3D7_1031900	conserved Plasmodium protein, unknown function	1.94793
PF3D7_0529100	thioredoxin-like protein, putative	1.94721
PF3D7_1218500	dynamin-like protein, putative	1.94493
PF3D7_1361400	actin-depolymerizing factor 2	1.9422
PF3D7_1129700	conserved Plasmodium protein, unknown function	1.93859
PF3D7_0714100	MAATS1 domain-containing protein, putative	1.93511
PF3D7_1448700	HSP20-like chaperone, putative	1.9295
PF3D7_1212200	conserved protein, unknown function	1.92708
PF3D7_1202700	AATF domain-containing protein, putative	1.91983
PF3D7_1252600	esterase, putative	1.91833
PF3D7_1230500	WD repeat-containing protein, putative	1.91798
PF3D7_0814100	conserved Plasmodium protein, unknown function	1.91732
PF3D7_1342700	DNA-directed RNA polymerases I, II, and III subunit RPABC4, putative	1.90661
PF3D7_1464200	zinc finger CCCH domain-containing protein, putative	1.90617
PF3D7_1208500	conserved Plasmodium protein, unknown function	1.90541
PF3D7_0522100	conserved Plasmodium protein, unknown function	1.89969
PF3D7_0602000	zinc finger protein, putative	1.8987
PF3D7_0528300	conserved protein, unknown function	1.89529
PF3D7_1366200	conserved protein, unknown function	1.8841
PF3D7_1370300	membrane associated histidine-rich protein 1	1.88261
PF3D7_1112800	conserved protein, unknown function	1.87861
PF3D7_1036000	merozoite surface protein 11	1.87797
PF3D7_1022700	phospholipid scramblase	1.87694
PF3D7_1149300	serine/threonine protein kinase, FIKK family	1.87049
PF3D7_1016700	Plasmodium exported protein (PHISTc), unknown function	1.86458
PF3D7_1471900	conserved Plasmodium protein, unknown function	1.86246
PF3D7_1241100	polyadenylation factor subunit 2, putative	1.86111
PF3D7_1224600	cytochrome c heme lyase, putative	1.86039
PF3D7_1032900	RNA polymerase II-associated protein 1, putative	1.85618
PF3D7_1445800	conserved Plasmodium membrane protein, unknown function	1.85436
PF3D7_0620300	conserved Plasmodium protein, unknown function	1.84485
PF3D7_0902800	serine repeat antigen 9	1.83674
PF3D7_0304500	1-cys-glutaredoxin-like protein-1	1.83588
PF3D7_1437700	succinyl-CoA ligase, putative	1.82978
PF3D7_1344600	lipoyl synthase	1.82973
PF3D7_1227900	RNA pseudouridylate synthase, putative	1.82559
PF3D7_1239000	HD superfamily phosphohydrolase protein, putative	1.82488
PF3D7_0622600	cytochrome b-c1 complex subunit 9, putative	1.82347
PF3D7_1336400	RanBPM and CLTH-like protein, putative	1.82307
PF3D7_1478900	non-coding RNA	1.82287
PF3D7_1128700	GPI-anchor transamidase, putative	1.82145
PF3D7_0815100	heptatricopeptide repeat and RAP domain-containing protein, putative	1.81735
PF3D7_1249600	leucine-rich repeat protein	1.81164
PF3D7_1302300	Plasmodium exported protein, unknown function	1.81127
PF3D7_0217700	E2F-associated phosphoprotein, putative	1.8099
PF3D7_0914900	BSD-domain protein, putative	1.80613
PF3D7_0903600	conserved protein, unknown function	1.80406
PF3D7_1411900	p1/s1 nuclease, putative	1.80112
PF3D7_1404800	conserved Plasmodium protein, unknown function	1.79474
PF3D7_1328800	transcriptional regulatory protein sir2a	1.79324
PF3D7_1440500	allantoicase, putative	1.79223
PF3D7_1367400	conserved Plasmodium protein, unknown function	1.79212
PF3D7_0611800	conserved Plasmodium protein, unknown function	1.79021
PF3D7_1340000	secreted ookinete protein, putative	1.78819
PF3D7_1019700	conserved Plasmodium protein, unknown function	1.78664
PF3D7_0925200	ribosomal RNA-processing protein 8, putative	1.78456
PF3D7_1306000	conserved Plasmodium protein, unknown function	1.78234
PF3D7_1372300	Plasmodium exported protein (PHISTa-like)	1.78096
PF3D7_0201500	Plasmodium exported protein (hyp9), unknown function	1.77936
PF3D7_1313500	TMEM238 domain-containing protein, putative	1.77921
PF3D7_1401300	epoxide hydrolase 2	1.7783
PF3D7_0602800	JmjC domain-containing protein 2, putative	1.7739
PF3D7_1453900	conserved Plasmodium protein, unknown function	1.77255
PF3D7_0906500	arginase	1.76848
PF3D7_1455400	hemolysin III	1.76774
PF3D7_0906300	Maf-like protein, putative	1.76605
PF3D7_0316000	microneme associated antigen	1.76565
PF3D7_1431900	inner membrane complex suture component, putative	1.76526
PF3D7_0208500	acyl carrier protein	1.75988
PF3D7_1401900	conserved protein, unknown function	1.75948
PF3D7_1411000	conserved Plasmodium protein, unknown function	1.75891
PF3D7_0623800	tyrosine kinase-like protein, putative	1.75659
PF3D7_0731400	serine/threonine protein kinase, FIKK family, pseudogene	1.75466
PF3D7_0406500	NYN domain-containing protein, putative	1.74743
PF3D7_0219300	conserved Plasmodium protein, unknown function	1.74447
PF3D7_0216900	conserved Plasmodium protein, unknown function	1.74352
PF3D7_1351700	inner membrane complex protein 1f, putative	1.74285
PF3D7_1427600	CorA-like Mg2+ transporter protein, putative	1.74165
PF3D7_1023400	HORMA domain protein, putative	1.73716
PF3D7_1140500	myosin K, putative	1.73546
PF3D7_0625400	conserved Plasmodium protein, unknown function	1.73461
PF3D7_0713400	GPCR-like receptor SR25	1.73087
PF3D7_1108900	tetratricopeptide repeat protein, putative	1.73084
PF3D7_1416800	lysine--tRNA ligase, putative	1.72925
PF3D7_0201900	erythrocyte membrane protein 3	1.72641
PF3D7_0621300	mRNA-binding protein PUF3	1.71852
PF3D7_1476800	lysophospholipase, putative	1.7148
PF3D7_1106900	conserved Plasmodium protein, unknown function	1.71153
PF3D7_1036500	conserved Plasmodium protein, unknown function	1.71036
PF3D7_0106200	EF hand domain-containing protein, putative	1.70775
PF3D7_1454300	SNF1-related serine/threonine protein kinase KIN	1.69947
PF3D7_1232600	conserved Plasmodium protein, unknown function	1.69692
PF3D7_1442000	ADP-ribosylation factor, putative	1.68843
PF3D7_1143100	AP2 domain transcription factor AP2-O	1.6858
PF3D7_0401600	rifin	1.68543
PF3D7_0602100	ATP-dependent RNA helicase MTR4	1.68138
PF3D7_0623400	MEI2-like RNA-binding protein	1.67876
PF3D7_0933400	conserved Plasmodium protein, unknown function	1.67804
PF3D7_1204000	conserved Plasmodium protein, unknown function	1.67754
PF3D7_0719000	translation machinery-associated protein, putative	1.67582
PF3D7_1224800	conserved protein, unknown function	1.67581
PF3D7_1360500	guanylyl cyclase beta	1.67568
PF3D7_1030400	conserved protein, unknown function	1.67389
PF3D7_1119200	conserved protein, unknown function	1.67255
PF3D7_1123100	calcium-dependent protein kinase 7	1.66678
PF3D7_1209400	cytosolic iron-sulfur protein assembly protein 1, putative	1.66525
PF3D7_0424600	Plasmodium exported protein (PHISTb)	1.66288
PF3D7_1211800	polyubiquitin	1.66039
PF3D7_1217100	DNA topoisomerase 6 subunit A	1.65985
PF3D7_1354800	metacaspase-1	1.65709
PF3D7_0501300	skeleton-binding protein 1	1.65552
PF3D7_0923200	nitric oxide synthase, putative	1.6535
PF3D7_1412500	actin II	1.65338
PF3D7_0108500	ELM2 domain-containing protein, putative	1.65243
PF3D7_0102200	ring-infected erythrocyte surface antigen	1.65198
PF3D7_1427200	selenoprotein 4, putative	1.65116
PF3D7_1200900	Plasmodium exported protein (PHISTc), unknown function	1.65078
PF3D7_1312600	2-oxoisovalerate dehydrogenase subunit alpha, mitochondrial, putative	1.64837
PF3D7_1028700	merozoite TRAP-like protein	1.64702
PF3D7_1478100	Plasmodium exported protein (hyp13), unknown function	1.64478
PF3D7_1229900	dynein regulatory complex subunit 7, putative	1.6431
PF3D7_1208700	conserved protein, unknown function	1.64256
PF3D7_1121600	exported protein 1	1.6417
PF3D7_0832200	Plasmodium exported protein (PHISTa-like), unknown function	1.63862
PF3D7_0825300	SAYSvFN domain-containing protein, putative	1.63701
PF3D7_1033000	heptatricopeptide repeat-containing protein HPR1, putative	1.62862
PF3D7_1407900	plasmepsin I	1.62643
PF3D7_1428500	protein kinase, putative	1.62619
PF3D7_1320700	conserved protein, unknown function	1.62465
PF3D7_0605900	elongation of fatty acids protein, putative	1.62443
PF3D7_1472500	conserved Plasmodium protein, unknown function	1.61867
PF3D7_1303700	tetratricopeptide repeat protein, putative	1.61727
PF3D7_1212900	bromodomain protein 2, putative	1.61431
PF3D7_1200800	serine/threonine protein kinase, FIKK family	1.61403
PF3D7_1139100	RNA-binding protein, putative	1.61389
PF3D7_0404500	6-cysteine protein P52	1.61212
PF3D7_1416500	NADP-specific glutamate dehydrogenase	1.60909
PF3D7_1021500	ATP-dependent RNA helicase ROK1, putative	1.60239
PF3D7_0925900	lipocalin	1.59778
PF3D7_0401700	Plasmodium exported protein, unknown function, pseudogene	1.59655
PF3D7_0424700	serine/threonine protein kinase, FIKK family	1.59579
PF3D7_1331500	ATF7-int domain-containing protein, putative	1.58582
PF3D7_1144400	conserved Plasmodium protein, unknown function	1.58513
PF3D7_0102300	Plasmodium exported protein, unknown function	1.5813
PF3D7_0803300	mitogen-activated protein kinase organizer 1, putative	1.57924
PF3D7_0622100	conserved Plasmodium protein, unknown function	1.57464
PF3D7_1340800	mitochondrial pyruvate carrier protein 1, putative	1.57332
PF3D7_0911900	falstatin	1.57032
PF3D7_1324000	conserved Plasmodium protein, unknown function	1.56935
PF3D7_1319000	conserved Plasmodium protein, unknown function	1.56679
PF3D7_0932500	palmitoyltransferase DHHC6, putative	1.56447
PF3D7_1415300	RNA-binding protein Nova-1, putative	1.56219
PF3D7_1307500	conserved Plasmodium protein, unknown function	1.56197
PF3D7_0702400	small exported membrane protein 1	1.55859
PF3D7_0621200	pyridoxine biosynthesis protein PDX1	1.5559
PF3D7_0518200	SWIB/MDM2 domain-containing protein	1.55533
PF3D7_0531200	ribosomal protein S16, mitochondrial, putative	1.55002
PF3D7_0730400	IMP1-like protein, putative	1.548
PF3D7_0420300	AP2 domain transcription factor, putative	1.54336
PF3D7_1034900	methionine--tRNA ligase	1.54161
PF3D7_0530000	conserved Plasmodium protein, unknown function	1.54025
PF3D7_1239100	ribosomal protein L23, mitochondrial	1.53293
PF3D7_1211500	ribosomal protein S18, mitochondrial	1.53102
PF3D7_1226500	heptatricopeptide repeat and RAP domain-containing protein, putative	1.53017
PF3D7_0918900	gamma-glutamylcysteine synthetase	1.52996
PF3D7_0925500	thioredoxin-like protein 2	1.51929
PF3D7_0403800	alpha/beta hydrolase, putative	1.51866
PF3D7_1123600	RAP protein, putative	1.51825
PF3D7_0616700	ras GTPAse, putative	1.51817
PF3D7_0627500	protein DJ-1	1.51753
PF3D7_1370500	non-coding RNA	1.51533
PF3D7_0210500	conserved Plasmodium protein, unknown function	1.51496
PF3D7_1435300	glutamate synthase [NADH], putative	1.51142
PF3D7_1413700	DET1 domain-containing protein, putative	1.50924
PF3D7_0203800	WD repeat-containing protein, putative	1.50876
PF3D7_0806200	Dpy-19-like C-mannosyltransferase	1.50742
PF3D7_1026600	conserved Plasmodium protein, unknown function	1.50599
PF3D7_1006600	phosducin-like protein 3, putative	1.50462
PF3D7_0705900	ATP synthase subunit C, putative	1.50048
PF3D7_1033900	ubiquitin-conjugating enzyme E2, putative	1.49905
PF3D7_1224400	WD repeat-containing protein, putative	1.49451
PF3D7_0530900	formin 1	1.49276
PF3D7_0621500	ribonuclease P/MRP protein subunit RPP1, putative	1.49178
PF3D7_0601900	conserved Plasmodium protein, unknown function	1.49005
PF3D7_1149400	Plasmodium exported protein, unknown function	1.48836
PF3D7_1109100	conserved Plasmodium protein, unknown function	1.48659
PF3D7_0830900	Plasmodium exported protein, unknown function	1.48459
PF3D7_1106200	conserved Plasmodium protein, unknown function	1.47273
PF3D7_1302000	EMP1-trafficking protein	1.4723
PF3D7_1315200	heptatricopeptide repeat-containing protein, putative	1.47194
PF3D7_0213500	tetratricopeptide repeat protein, putative	1.46771
PF3D7_1401400	early transcribed membrane protein 14.1	1.4661
PF3D7_1347600	conserved protein, unknown function	1.46433
PF3D7_1132400	conserved Plasmodium membrane protein, unknown function	1.46361
PF3D7_1209100	conserved Plasmodium protein, unknown function	1.46311
PF3D7_1035800	probable protein, unknown function	1.45256
PF3D7_1017700	conserved Plasmodium protein, unknown function	1.45237
PF3D7_0914800	GINS complex subunit Psf3, putative	1.44368
PF3D7_0618000	conserved Plasmodium membrane protein, unknown function	1.44334
PF3D7_0308300	PhIL1-interacting candidate PIC4	1.44271
PF3D7_1313900	ankyrin-repeat protein, putative	1.4408
PF3D7_0625800	conserved Plasmodium protein, unknown function	1.43958
PF3D7_0812900	conserved Plasmodium protein, unknown function	1.43909
PF3D7_1020200	conserved Plasmodium protein, unknown function	1.43832
PF3D7_1217700	conserved Plasmodium protein, unknown function	1.43481
PF3D7_0609700	protein KIC6	1.43389
PF3D7_0209100	patatin-like phospholipase 1	1.43198
PF3D7_1343700	kelch protein K13	1.43118
PF3D7_1403400	dynein regulatory complex protein, putative	1.42998
PF3D7_0909700	FHA domain protein, putative	1.42701
PF3D7_0309300	N2227-like protein, putative	1.42276
PF3D7_1463000	mediator of RNA polymerase II transcription subunit 20, putative	1.41957
PF3D7_1252800	Plasmodium exported protein (PHISTb), unknown function	1.41828
PF3D7_1436300	translocon component PTEX150	1.41596
PF3D7_0801900	lysine-specific histone demethylase, putative	1.40818
PF3D7_1008700	tubulin beta chain	1.40602
PF3D7_1009600	protein phosphatase PPM10, putative	1.40413
PF3D7_1334000	RING zinc finger protein, putative	1.40363
PF3D7_0831700	heat shock protein 70	1.39876
PF3D7_0725400	conserved Plasmodium protein, unknown function	1.39529
PF3D7_1007800	conserved Plasmodium protein, unknown function	1.39306
PF3D7_1444500	eukaryotic translation initiation factor 2-alpha kinase 1	1.39226
PF3D7_0731300	Plasmodium exported protein (PHISTb), unknown function	1.38686
PF3D7_1117600	peptidyl-tRNA hydrolase ICT1	1.38628
PF3D7_1238900	protein kinase 2	1.38557
PF3D7_0718600	conserved Plasmodium protein, unknown function	1.38542
PF3D7_1310000	ATP synthase subunit O, mitochondrial, putative	1.38498
PF3D7_0603200	mitochondrial chaperone BCS1, putative	1.38125
PF3D7_1130900	conserved Plasmodium protein, unknown function	1.38112
PF3D7_0813100	conserved Plasmodium protein, unknown function	1.37971
PF3D7_1029100	conserved Plasmodium protein, unknown function	1.37798
PF3D7_0702500	Plasmodium exported protein, unknown function	1.37702
PF3D7_0203200	conserved Plasmodium protein, unknown function	1.37068
PF3D7_1461400	MORN repeat protein, putative	1.36874
PF3D7_1022100	methyltransferase, putative	1.36585
PF3D7_1201500	GPN-loop GTPase, putative	1.36169
PF3D7_0210800	conserved Plasmodium protein, unknown function	1.35998
PF3D7_1221300	EF hand domain-containing protein, putative	1.35686
PF3D7_1337900	conserved Plasmodium protein, unknown function	1.35671
PF3D7_0911800	conserved Plasmodium protein, unknown function	1.35423
PF3D7_1021600	deoxyribose-phosphate aldolase, putative	1.3497
PF3D7_0522400	conserved Plasmodium protein, unknown function	1.34916
PF3D7_0934500	V-type proton ATPase subunit E, putative	1.34849
PF3D7_1107800	AP2 domain transcription factor, putative	1.34679
PF3D7_1211400	heat shock protein DNAJ homologue Pfj4	1.34065
PF3D7_1115600	peptidyl-prolyl cis-trans isomerase	1.34054
PF3D7_0828700	coiled-coil domain-containing protein 39, putative	1.34039
PF3D7_0828600	folate transporter 1	1.33879
PF3D7_0523700	conserved Plasmodium membrane protein, unknown function	1.32961
PF3D7_1137500	ribosomal protein S14, apicoplast, putative	1.32647
PF3D7_1243400	conserved Plasmodium protein, unknown function	1.32581
PF3D7_1028000	methyltransferase, putative	1.31838
PF3D7_0819500	conserved protein, unknown function	1.31717
PF3D7_0503500	protein kinase, putative	1.31357
PF3D7_0911300	cysteine repeat modular protein 1	1.31233
PF3D7_1305900	conserved Plasmodium protein, unknown function	1.31169
PF3D7_1458200	conserved Plasmodium protein, unknown function	1.31039
PF3D7_1253100	Plasmodium exported protein (PHISTa), unknown function	1.30932
PF3D7_0212200	ribosomal protein L12, mitochondrial, putative	1.30608
PF3D7_0422900	methyltransferase, putative	1.30566
PF3D7_1478600	EMP1-trafficking protein	1.30462
PF3D7_0831200	DnaJ protein, putative	1.30294
PF3D7_1144800	conserved Plasmodium protein, unknown function	1.30287
PF3D7_0514000	tubulin--tyrosine ligase, putative	1.29761
PF3D7_1112600	ATPase, putative	1.29693
PF3D7_0806300	ferlin-like protein, putative	1.29637
PF3D7_1474700	protein kinase, putative	1.29342
PF3D7_1449900	conserved protein, unknown function	1.29309
PF3D7_0508200	ceramide synthase CERS1, putative	1.29257
PF3D7_1435200	conserved protein, unknown function	1.29237
PF3D7_1347700	ethanolamine-phosphate cytidylyltransferase	1.29144
PF3D7_1434400	conserved protein, unknown function	1.29055
PF3D7_1407600	conserved Plasmodium protein, unknown function	1.28973
PF3D7_0932400	peptide chain release factor 1	1.28914
PF3D7_0908500	conserved Plasmodium protein, unknown function	1.28913
PF3D7_1356600	regulator of chromosome condensation, putative	1.28894
PF3D7_0313600	conserved Plasmodium protein, unknown function	1.2858
PF3D7_1310900	ribosomal protein S15, mitochondrial, putative	1.28477
PF3D7_0304100	inner membrane complex protein 1e, putative	1.28339
PF3D7_1326500	conserved Plasmodium protein, unknown function	1.28152
PF3D7_1025400	conserved Plasmodium membrane protein, unknown function	1.28044
PF3D7_1124800	ribosome biogenesis regulatory protein, putative	1.28016
PF3D7_1475600	bromodomain protein 4, putative	1.27729
PF3D7_1135100	protein phosphatase PPM8, putative	1.27457
PF3D7_0410000	erythrocyte vesicle protein 1	1.27444
PF3D7_1349300	tyrosine kinase-like protein	1.27401
PF3D7_0924600	conserved Plasmodium protein, unknown function	1.2719
PF3D7_1362900	conserved Plasmodium protein, unknown function	1.27177
PF3D7_1415000	uracil-DNA glycosylase	1.27171
PF3D7_1310100	conserved Plasmodium protein, unknown function	1.27071
PF3D7_1337100	protein kinase 6	1.26907
PF3D7_1320300	conserved protein, unknown function	1.26794
PF3D7_1205500	zinc finger protein, putative	1.26649
PF3D7_0822100	mediator of RNA polymerase II transcription subunit 7, putative	1.26533
PF3D7_0211500	GAF domain-related protein, putative	1.26433
PF3D7_1355900	RWD domain-containing protein, putative	1.26352
PF3D7_0525100	acyl-CoA synthetase	1.26116
PF3D7_0215800	origin recognition complex subunit 5	1.26103
PF3D7_1466400	AP2 domain transcription factor AP2-EXP	1.25873
PF3D7_1245000	5-formyltetrahydrofolate cyclo-ligase, putative	1.25866
PF3D7_1010900	conserved Plasmodium protein, unknown function	1.25665
PF3D7_1114900	filamin domain-containing protein, putative	1.2547
PF3D7_0925700	histone deacetylase 1	1.25214
PF3D7_0402000	Plasmodium exported protein (PHISTa), unknown function	1.24851
PF3D7_1217500	conserved Plasmodium protein, unknown function	1.24842
PF3D7_0931100	nucleolar protein Nop52, putative	1.24501
PF3D7_0717000	conserved Plasmodium membrane protein, unknown function	1.24252
PF3D7_0404800	sporozoite-specific protein S10, putative	1.24118
PF3D7_0725300	WD repeat-containing protein, putative	1.23902
PF3D7_0503900	conserved Plasmodium protein, unknown function	1.2364
PF3D7_1469200	shewanella-like protein phosphatase 1, putative	1.23585
PF3D7_0807100	DNA helicase PSH3	1.23226
PF3D7_1030800	calmodulin, putative	1.23209
PF3D7_1455700	conserved Plasmodium protein, unknown function	1.22996
PF3D7_1011300	protein ARV1, putative	1.22327
PF3D7_1446200	M17 leucyl aminopeptidase	1.22311
PF3D7_1116600	dolichyl-diphosphooligosaccharide--protein glycosyltransferase subunit STT3, putative	1.21628
PF3D7_0525300	conserved protein, unknown function	1.2153
PF3D7_0407800	protein CINCH	1.21472
PF3D7_0103700	L-seryl-tRNA(Sec) kinase, putative	1.21455
PF3D7_0934000	histidine--tRNA ligase, putative	1.21426
PF3D7_0523800	food vacuole resident transporter 1	1.212
PF3D7_1113000	conserved Plasmodium protein, unknown function	1.21194
PF3D7_1030300	conserved Plasmodium protein, unknown function	1.21161
PF3D7_1221000	histone-lysine N-methyltransferase, H3 lysine-4 specific	1.21084
PF3D7_1457100	conserved Plasmodium protein, unknown function	1.20795
PF3D7_1116800	heat shock protein 101	1.20767
PF3D7_0916000	major facilitator superfamily domain-containing protein, putative	1.20649
PF3D7_0811700	conserved Plasmodium protein, unknown function	1.20632
PF3D7_0505300	UDP-N-acetylglucosamine transporter, putative	1.20533
PF3D7_1228900	conserved protein, unknown function	1.20374
PF3D7_1014100	merozoite surface protein MSA180	1.20351
PF3D7_1352200	U3 small nucleolar RNA-associated protein 15, putative	1.20144
PF3D7_1404100	cytochrome c, putative	1.19839
PF3D7_0419000	dynein regulatory complex protein, putative	1.19714
PF3D7_1143200	DnaJ protein, putative	1.19389
PF3D7_0312200	tetratricopeptide repeat protein, putative	1.19216
PF3D7_1236700	S-adenosyl-methyltransferase, putative	1.18322
PF3D7_1347400	conserved Plasmodium protein, unknown function	1.18308
PF3D7_1407800	plasmepsin IV	1.18288
PF3D7_1368600	mitochondrial import inner membrane translocase subunit TIM9, putative	1.18125
PF3D7_1141400	phosphatidylinositol N-acetylglucosaminyltransferase subunit H, putative	1.17989
PF3D7_0113000	glutamic acid-rich protein GARP	1.1797
PF3D7_1224100	conserved protein, unknown function	1.17932
PF3D7_0504200	ATP-dependent RNA helicase DDX27, putative	1.17902
PF3D7_0613900	myosin E, putative	1.16219
PF3D7_0629600	ribosomal RNA-processing protein 7, putative	1.16124
PF3D7_1459400	conserved protein, unknown function	1.16025
PF3D7_0105200	RAP protein RAP1	1.15989
PF3D7_1437300	conserved Plasmodium protein, unknown function	1.15825
PF3D7_0409700	peptide chain release factor 2	1.158
PF3D7_0530100	SNARE protein, putative	1.15557
PF3D7_1020400	rRNA (cytosine-C(5))-methyltransferase, putative	1.15359
PF3D7_0607800	GTP-binding protein, putative	1.15207
PF3D7_0206500	conserved Plasmodium protein, unknown function	1.15088
PF3D7_0312500	multidrug-resistant modulator MFR3	1.1507
PF3D7_0611300	ATP synthase-associated protein, putative	1.14847
PF3D7_1458100	protein PET117, putative	1.14643
PF3D7_1118100	AP-1 complex subunit sigma, putative	1.14362
PF3D7_0418900	conserved protein, unknown function	1.14349
PF3D7_0532300	Plasmodium exported protein (PHISTb), unknown function	1.14211
PF3D7_1319100	ubiquitin carboxyl-terminal hydrolase MINDY, putative	1.13933
PF3D7_1359700	conserved Plasmodium protein, unknown function	1.13687
PF3D7_0204700	hexose transporter	1.13378
PF3D7_1001800	Plasmodium exported protein (PHISTc), unknown function	1.13371
PF3D7_1242500	conserved protein, unknown function	1.13334
PF3D7_0623200	ferredoxin--NADP reductase	1.13288
PF3D7_0907200	GTPase-activating protein, putative	1.13287
PF3D7_0519000	histone RNA hairpin-binding protein, putative	1.13249
PF3D7_0812600	ubiquitin-conjugating enzyme E2, putative	1.13244
PF3D7_0817300	conserved Plasmodium protein, unknown function	1.1278
PF3D7_0625600	poly(A) polymerase PAP, putative	1.126
PF3D7_1436200	basal complex protein BCP1	1.12547
PF3D7_1423000	nucleolar GTP-binding protein 2, putative	1.12545
PF3D7_1212300	WD repeat-containing protein, putative	1.12542
PF3D7_1336900	tryptophan--tRNA ligase	1.12532
PF3D7_1327500	conserved protein, unknown function	1.12465
PF3D7_1251500	ATP-dependent RNA helicase DRS1, putative	1.1239
PF3D7_1014800	EF hand domain-containing protein, putative	1.1238
PF3D7_1109200	conserved Plasmodium protein, unknown function	1.12319
PF3D7_1139300	AP2 domain transcription factor AP2-G5	1.1208
PF3D7_1308300	40S ribosomal protein S27	1.11972
PF3D7_1016000	conserved Plasmodium protein, unknown function	1.11908
PF3D7_1134700	DNA-directed RNA polymerase I subunit RPA2, putative	1.11774
PF3D7_1138000	conserved Plasmodium protein, unknown function	1.11521
PF3D7_0508300	triose phosphate transporter	1.11502
PF3D7_0501200	parasite-infected erythrocyte surface protein	1.1051
PF3D7_0204800	3'-5' exonuclease, putative	1.1046
PF3D7_1249000	conserved Plasmodium membrane protein, unknown function	1.10105
PF3D7_0416500	repressor of RNA polymerase III transcription MAF1	1.09941
PF3D7_1456300	conserved Plasmodium protein, unknown function	1.09933
PF3D7_1229100	multidrug resistance-associated protein 2	1.09874
PF3D7_0906600	zinc finger protein, putative	1.09664
PF3D7_1102700	early transcribed membrane protein 11.1	1.09239
PF3D7_1450300	NADPH--cytochrome P450 reductase, putative	1.08936
PF3D7_1433200	conserved Plasmodium protein, unknown function	1.08649
PF3D7_0730100	tRNA pseudouridine synthase D, putative	1.08376
PF3D7_0319500	RNA-binding protein, putative	1.08312
PF3D7_1225500	small subunit rRNA processing factor, putative	1.08259
PF3D7_1317200	AP2 domain transcription factor AP2-FG, putative	1.08117
PF3D7_0822900	PhIL1-interacting candidate PIC2	1.08099
PF3D7_1444100	conserved Plasmodium protein, unknown function	1.08081
PF3D7_0214400	protein LTV1, putative	1.07891
PF3D7_1146000	ribosome assembly protein 4, putative	1.07735
PF3D7_1465800	dynein beta chain, putative	1.07643
PF3D7_0819200	perforin-like protein 5	1.07545
PF3D7_0104100	protein E140, putative	1.07433
PF3D7_1328400	conserved protein, unknown function	1.06838
PF3D7_0526600	conserved Plasmodium protein, unknown function	1.06602
PF3D7_1431300	large subunit GTPase 1, putative	1.06484
PF3D7_0831750	Plasmodium exported protein (PHISTa), unknown function, pseudogene	1.06429
PF3D7_0531000	SURF1 domain-containing protein, putative	1.06387
PF3D7_0912800	tRNA (adenine(58)-N(1))-methyltransferase non-catalytic subunit TRM6, putative	1.06233
PF3D7_1462400	conserved Plasmodium protein, unknown function	1.06189
PF3D7_0416600	prohibitin-like protein PHBL, putative	1.06027
PF3D7_1008800	nucleolar protein 5, putative	1.05784
PF3D7_1119800	alternative splicing factor ASF-1, putative	1.05714
PF3D7_1350000	conserved Plasmodium protein, unknown function	1.0568
PF3D7_0822400	conserved Plasmodium protein, unknown function	1.05471
PF3D7_1247500	serine/threonine protein kinase, putative	1.05119
PF3D7_0622300	vacuolar transporter chaperone, putative	1.04976
PF3D7_0105700	asparagine-rich antigen Pfa35-2	1.04839
PF3D7_0705100	conserved Plasmodium protein, unknown function	1.04727
PF3D7_1405100	GTPase-activating protein, putative	1.04693
PF3D7_0528500	F-actin-capping protein subunit alpha, putative	1.04531
PF3D7_1369400	conserved Plasmodium protein, unknown function	1.04331
PF3D7_1469000	translation initiation factor IF-1	1.04275
PF3D7_1335400	reticulocyte binding protein 2 homologue a	1.04154
PF3D7_1142500	60S ribosomal protein L28	1.04067
PF3D7_1035600	merozoite surface protein	1.04067
PF3D7_1032300	conserved protein, unknown function	1.03924
PF3D7_1311800	M1-family alanyl aminopeptidase	1.03918
PF3D7_1244900	conserved Plasmodium protein, unknown function	1.03229
PF3D7_1314300	MACRO domain-containing protein, putative	1.02871
PF3D7_1232200	dihydrolipoyl dehydrogenase, mitochondrial	1.02833
PF3D7_0110800	transcription initiation factor TFIIB, putative	1.0276
PF3D7_0212700	SRR1-like protein	1.02623
PF3D7_0504700	centrosomal protein CEP120, putative	1.02462
PF3D7_1343000	phosphoethanolamine N-methyltransferase	1.02412
PF3D7_1320600	ras-related protein Rab-11A	1.02409
PF3D7_1354600	60S ribosomal protein L7, putative	1.02392
PF3D7_0616100	conserved Plasmodium protein, unknown function	1.02373
PF3D7_1318000	conserved protein, unknown function	1.0233
PF3D7_0720600	conserved protein, unknown function	1.02037
PF3D7_1140700	chromo domain-containing protein CDP	1.01962
PF3D7_1246500	methyltransferase, putative	1.01899
PF3D7_0818400	rRNA-processing protein FCF1, putative	1.01628
PF3D7_1203500	threonylcarbamoyl-AMP synthase, putative	1.01346
PF3D7_0920900	U4/U6 snRNA-associated-splicing factor, putative	1.01175
PF3D7_1214000	conserved protein, unknown function	1.00971
PF3D7_1365600	DNA topoisomerase 6 subunit B	1.00923
PF3D7_0609400	mitochondrial cardiolipin synthase, putative	1.00687
PF3D7_0108100	conserved protein, unknown function	1.00441
PF3D7_1301400	Plasmodium exported protein (hyp12), unknown function	1.00024

## Sheet: Romidepsin_Vs_Mock_DESeq2
	baseMean	log2FoldChange	lfcSE	stat	pvalue	padj
PF3D7_0100100	8.62844	-0.246914	1.25571	-0.196633	0.844114	0.897566
PF3D7_1301800	178.408	10.2418	1.19664	8.55884	1.14e-17	1.49e-16
PF3D7_0100300	10.3823	0.874982	1.49295	0.586074	0.557826	0.666599
PF3D7_0410200	5.77399	-3.73127	1.70313	-2.19084	0.0284637	0.0554825
PF3D7_0100500	0	NA	NA	NA	NA	NA
PF3D7_0100600	1.64073	3.47577	2.34281	1.48359	0.137917	0.21662
PF3D7_0100700	0	NA	NA	NA	NA	NA
PF3D7_0100800	0.294772	1.00421	3.99681	0.251254	0.801618	0.866985
PF3D7_0100900	1.24586	0.457344	2.34755	0.194818	0.845536	0.898208
PF3D7_0101000	0.832643	2.4957	2.99347	0.833715	0.404441	0.519482
PF3D7_0101100	0	NA	NA	NA	NA	NA
PF3D7_0101200	0	NA	NA	NA	NA	NA
PF3D7_0101300	0.10078	-0.442278	4.08047	-0.108389	0.913687	0.936717
PF3D7_0101400	0	NA	NA	NA	NA	NA
PF3D7_0101500	0	NA	NA	NA	NA	NA
PF3D7_0101600	4.56333	1.64749	1.56268	1.05427	0.291759	0.401415
PF3D7_0101700	0	NA	NA	NA	NA	NA
PF3D7_0101800	0	NA	NA	NA	NA	NA
PF3D7_0101900	2.28545	-0.417191	2.03111	-0.2054	0.837259	0.892697
PF3D7_0102000	0	NA	NA	NA	NA	NA
PF3D7_0102100	0.261214	-2.36583	4.08047	-0.579793	0.562054	0.669902
PF3D7_0320400	2832.88	10.2031	0.493081	20.6925	4.04e-95	1.01e-92
PF3D7_0527700	7.58184	-3.51462	1.04897	-3.35056	0.000806495	0.00224681
PF3D7_1216600	167.113	10.1472	1.20568	8.41617	3.89e-17	4.87e-16
PF3D7_1455800	104.909	9.47598	1.20471	7.86575	3.67e-15	4.08e-14
PF3D7_0408800	103.356	9.45425	1.20738	7.83038	4.86e-15	5.34e-14
PF3D7_0113100	1264.89	9.40215	0.560527	16.7738	3.8e-63	3.86e-61
PF3D7_0102800	22.9271	-1.455	1.12102	-1.29793	0.194311	0.287823
PF3D7_0102900	404.641	-0.259525	0.20101	-1.29111	0.196667	0.290608
PF3D7_0103000	18.019	-0.227094	1.04329	-0.217671	0.827686	0.884379
PF3D7_0103100	326.93	-0.0396408	0.184119	-0.2153	0.829533	0.886008
PF3D7_1438800	92.7078	9.29804	1.21348	7.6623	1.83e-14	1.92e-13
PF3D7_1404300	79.553	9.07694	1.21322	7.48169	7.34e-14	7.3e-13
PF3D7_0103400	516.341	-0.0753163	0.14471	-0.520463	0.602741	0.707341
PF3D7_0103500	95.0145	-0.0307533	0.298027	-0.10319	0.917812	0.940069
PF3D7_0103600	521.541	-0.0236035	0.127878	-0.184578	0.85356	0.904535
PF3D7_0832000	78.4212	9.0565	1.21517	7.45285	9.13e-14	8.97e-13
PF3D7_1220700	77.2095	9.03347	1.21488	7.43572	1.04e-13	1.01e-12
PF3D7_0408600	74.5087	8.98198	1.21802	7.37426	1.65e-13	1.58e-12
PF3D7_1422900	73.256	8.95755	1.2182	7.3531	1.94e-13	1.85e-12
PF3D7_1413100	69.6958	8.88583	1.21757	7.29799	2.92e-13	2.74e-12
PF3D7_0511400	69.0239	8.87193	1.2175	7.28702	3.17e-13	2.95e-12
PF3D7_0104300	1832.95	-0.328805	0.144673	-2.27274	0.0230419	0.0459749
PF3D7_0104400	319.336	-0.271998	0.2255	-1.2062	0.227739	0.327519
PF3D7_0600300	68.2402	8.85509	1.22487	7.22943	4.85e-13	4.44e-12
PF3D7_1335200	64.4547	8.77304	1.22071	7.18686	6.63e-13	5.99e-12
PF3D7_1417000	62.9973	8.73973	1.22753	7.11974	1.08e-12	9.56e-12
PF3D7_0104800	125.634	0.186312	0.275122	0.677197	0.498281	0.612023
PF3D7_0104900	17.1305	-1.31595	0.948868	-1.38686	0.165483	0.252128
PF3D7_0105000	119.196	0.350802	0.362086	0.968837	0.332627	0.446238
PF3D7_1139500	61.994	8.71683	1.22546	7.11313	1.13e-12	1e-11
PF3D7_0414400	58.7748	8.63985	1.22498	7.05304	1.75e-12	1.52e-11
PF3D7_0105300	20.4349	0.586212	0.774953	0.756449	0.44938	0.56621
PF3D7_1032200	58.3602	8.62964	1.22541	7.04223	1.89e-12	1.63e-11
PF3D7_0105500	25.4416	-0.619389	1.05771	-0.585592	0.55815	0.666811
PF3D7_0105600	270.74	0.0461693	0.190936	0.241805	0.808931	0.871291
PF3D7_0408700	112.523	8.6122	1.20546	7.14434	9.04e-13	8.03e-12
PF3D7_1413000	56.9161	8.59326	1.22976	6.98775	2.79e-12	2.37e-11
PF3D7_0105900	129.448	0.0636498	0.312269	0.20383	0.838487	0.893312
PF3D7_1449000	55.2486	8.5502	1.23654	6.91462	4.69e-12	3.86e-11
PF3D7_0106100	252.125	-0.220525	0.187556	-1.17578	0.239682	0.341488
PF3D7_1238200	51.0584	8.43687	1.23126	6.85224	7.27e-12	5.92e-11
PF3D7_0106300	815.73	-0.461624	0.128093	-3.60383	0.000313563	0.000947591
PF3D7_0106400	115.538	0.555226	0.335623	1.65431	0.0980638	0.163024
PF3D7_1348700	47.8425	8.34337	1.23377	6.76251	1.36e-11	1.07e-10
PF3D7_0106600	6.88223	0.80576	1.63433	0.493022	0.621997	0.723378
PF3D7_0925100	88.247	8.26003	1.21241	6.81291	9.56e-12	7.69e-11
PF3D7_0414500	44.7487	8.24741	1.24526	6.62306	3.52e-11	2.68e-10
PF3D7_0106900	253.766	-0.397321	0.274102	-1.44954	0.147188	0.228695
PF3D7_0609500	42.9249	8.18669	1.24577	6.57161	4.98e-11	3.73e-10
PF3D7_0107100	17.6233	-0.00805932	0.604105	-0.0133409	0.989356	0.991885
PF3D7_0107200	6.78745	0.0433161	1.64759	0.0262906	0.979026	0.985125
PF3D7_0814700	42.7985	8.18224	1.24646	6.56438	5.22e-11	3.91e-10
PF3D7_0107400	163.108	0.136083	0.370162	0.367631	0.713149	0.798511
PF3D7_0107500	3537.83	0.40029	0.12818	3.12287	0.00179099	0.00465419
PF3D7_1023700	42.6357	8.17689	1.24079	6.59005	4.4e-11	3.32e-10
PF3D7_1431100	384.233	8.16588	0.66564	12.2677	1.35e-34	5.08e-33
PF3D7_0825800	79.0976	8.10134	1.21563	6.66431	2.66e-11	2.05e-10
PF3D7_1146300	40.0425	8.08629	1.26159	6.40961	1.46e-10	1.04e-09
PF3D7_1210200	39.8607	8.07927	1.25262	6.44987	1.12e-10	8.11e-10
PF3D7_0315600	434.22	8.07842	0.614439	13.1476	1.76e-39	8.1e-38
PF3D7_1146800	1160.08	8.04552	0.898066	8.95872	3.28e-19	4.89e-18
PF3D7_0108400	27.2301	0.566621	0.475549	1.19151	0.233454	0.333827
PF3D7_0708300	38.8175	8.04148	1.24621	6.45277	1.1e-10	7.97e-10
PF3D7_0108600	128.827	0.241301	0.317069	0.761035	0.446636	0.563271
PF3D7_0108700	783.666	-0.353402	0.17123	-2.06391	0.0390267	0.072995
PF3D7_1137700	36.5076	7.95346	1.25107	6.35732	2.05e-10	1.45e-09
PF3D7_0902500	35.8551	7.92793	1.26569	6.26373	3.76e-10	2.6e-09
PF3D7_0109000	21.078	0.518713	1.08236	0.479244	0.631765	0.731174
PF3D7_1137600	34.9009	7.88775	1.25586	6.28078	3.37e-10	2.34e-09
PF3D7_0109200	24.2679	-0.671204	0.639904	-1.04891	0.294218	0.403887
PF3D7_0424400	236.472	7.78613	0.745272	10.4474	1.51e-25	3.35e-24
PF3D7_1437100	9.66784	-2.79799	0.946929	-2.9548	0.00312868	0.00762859
PF3D7_0109500	11.6608	0.759485	0.868397	0.874583	0.381801	0.497248
PF3D7_0718300	118.125	7.78457	1.0496	7.41672	1.2e-13	1.16e-12
PF3D7_0109700	59.5702	0.0431168	0.314699	0.13701	0.891023	0.931982
PF3D7_0109800	82.1639	0.212743	0.592116	0.359293	0.719376	0.802625
PF3D7_0421800	32.281	7.77519	1.26649	6.13917	8.3e-10	5.53e-09
PF3D7_0109950	145.202	0.290899	0.206993	1.40536	0.159915	0.244915
PF3D7_1207400	31.3082	7.73177	1.2675	6.1	1.06e-09	7.02e-09
PF3D7_0110100	93.8107	-0.0300372	0.348618	-0.0861607	0.931339	0.94879
PF3D7_0110200	12.8977	-1.19939	0.780768	-1.53617	0.124497	0.198833
PF3D7_0110300	27.5892	0.117174	0.537788	0.217882	0.827521	0.884375
PF3D7_0110400	267.414	0.415882	0.272658	1.52529	0.127188	0.202255
PF3D7_0110500	1234.43	0.323529	0.153469	2.1081	0.035022	0.066381
PF3D7_1403200	30.853	7.71079	1.26536	6.09374	1.1e-09	7.28e-09
PF3D7_0110700	299.986	0.534854	0.322538	1.65827	0.0972633	0.162037
PF3D7_0421700	30.2716	7.68353	1.27172	6.04182	1.52e-09	9.93e-09
PF3D7_0110900	11.1916	-2.16748	1.45173	-1.49303	0.13543	0.213384
PF3D7_0111000	442.985	0.198881	0.153429	1.29624	0.194893	0.288607
PF3D7_0111200	7.18476	1.83381	1.4536	1.26157	0.207105	0.303176
PF3D7_0602700	59.2475	7.68322	1.22339	6.28027	3.38e-10	2.35e-09
PF3D7_0111400	154.66	0.0714152	0.26226	0.272307	0.785386	0.856005
PF3D7_0111500	340.967	0.401389	0.221717	1.81036	0.0702393	0.122013
PF3D7_0111600	70.2476	-0.804878	0.440782	-1.82602	0.0678471	0.118598
PF3D7_0111700	5.86805	0.818504	1.0396	0.787324	0.431092	0.547566
PF3D7_0111800	382.638	-0.421062	0.159048	-2.6474	0.00811136	0.0179812
PF3D7_0111900	97.4884	-0.302239	0.340437	-0.887797	0.37465	0.490628
PF3D7_0114000	1247.87	7.66325	0.332399	23.0544	1.33e-117	5.21e-115
PF3D7_0112100	0.420106	1.50783	3.97049	0.37976	0.704124	0.792283
PF3D7_1016500	318.268	7.64812	1.21553	6.29198	3.13e-10	2.19e-09
PF3D7_0112300	8.95786	-1.42861	1.24354	-1.14883	0.250628	0.35396
PF3D7_0112500	0	NA	NA	NA	NA	NA
PF3D7_1403000	29.4164	7.6415	1.26907	6.02135	1.73e-09	1.12e-08
PF3D7_1249700	29.1213	7.62724	1.26774	6.01642	1.78e-09	1.15e-08
PF3D7_0702600	28.8611	7.61352	1.27315	5.98007	2.23e-09	1.43e-08
PF3D7_1141500	28.8515	7.6134	1.26968	5.9963	2.02e-09	1.3e-08
PF3D7_1218700	28.064	7.57339	1.27122	5.95759	2.56e-09	1.63e-08
PF3D7_0113200	257.265	-0.126727	0.30115	-0.420812	0.673893	0.766117
PF3D7_1038600	101.006	7.5588	1.07992	6.99938	2.57e-12	2.19e-11
PF3D7_1002000	27.3023	7.53354	1.27494	5.90894	3.44e-09	2.16e-08
PF3D7_0502300	24.7946	7.39417	1.29316	5.71791	1.08e-08	6.39e-08
PF3D7_0417100	24.1559	7.35769	1.28745	5.71495	1.1e-08	6.5e-08
PF3D7_0315200	612.608	7.35701	1.0013	7.34743	2.02e-13	1.92e-12
PF3D7_0113900	7.39244	2.21128	1.37544	1.60768	0.107904	0.176612
PF3D7_0524200	23.9549	7.34618	1.31771	5.57497	2.48e-08	1.41e-07
PF3D7_0114100	0	NA	NA	NA	NA	NA
PF3D7_0114200	1.74311	1.21188	2.03542	0.595395	0.551579	0.661726
PF3D7_0114300	2.73526	-1.0107	1.95405	-0.517231	0.604995	0.709077
PF3D7_0114400	2.28472	3.9562	2.07811	1.90375	0.0569433	0.101353
PF3D7_1312000	23.4713	7.31615	1.28897	5.67598	1.38e-08	8.01e-08
PF3D7_0114600	3.09498	-1.0522	2.13663	-0.492459	0.622395	0.723448
PF3D7_0114700	0	NA	NA	NA	NA	NA
PF3D7_0114750	0	NA	NA	NA	NA	NA
PF3D7_0114800	1.00301	2.76766	2.71206	1.0205	0.307491	0.418654
PF3D7_0114900	0	NA	NA	NA	NA	NA
PF3D7_0115000	4.55431	4.95161	1.71646	2.88478	0.00391692	0.00938387
PF3D7_0115050	0.10078	-0.442278	4.08047	-0.108389	0.913687	0.936717
PF3D7_0936700	21.3453	7.17962	1.30894	5.48507	4.13e-08	2.28e-07
PF3D7_0115150	0	NA	NA	NA	NA	NA
PF3D7_0115200	0.279635	0.935513	4.00115	0.233811	0.815132	0.875565
PF3D7_0115300	0.698817	2.24693	3.15667	0.711803	0.476587	0.592604
PF3D7_0115400	0.287204	0.970193	3.99893	0.242613	0.808305	0.870787
PF3D7_0115500	0	NA	NA	NA	NA	NA
PF3D7_0931300	345.405	7.15519	0.510751	14.0091	1.37e-44	7.76e-43
PF3D7_0115700	2.1474	3.86419	2.12334	1.81986	0.0687802	0.119995
PF3D7_0200100	6.49986	-1.11465	1.27066	-0.877218	0.380368	0.495869
PF3D7_0200200	0.287204	0.970193	3.99893	0.242613	0.808305	0.870787
PF3D7_0200300	0	NA	NA	NA	NA	NA
PF3D7_0200400	0.0932117	-0.442278	4.08047	-0.108389	0.913687	0.936717
PF3D7_0200500	0.109273	-0.442278	4.08047	-0.108389	0.913687	0.936717
PF3D7_0200600	0.109273	-0.442278	4.08047	-0.108389	0.913687	0.936717
PF3D7_0200700	0.310833	1.07377	3.99262	0.268938	0.787977	0.856789
PF3D7_0200800	0	NA	NA	NA	NA	NA
PF3D7_0200900	0.10078	-0.442278	4.08047	-0.108389	0.913687	0.936717
PF3D7_0201000	0.10078	-0.442278	4.08047	-0.108389	0.913687	0.936717
PF3D7_0201100	0	NA	NA	NA	NA	NA
PF3D7_0201200	0	NA	NA	NA	NA	NA
PF3D7_0201300	0	NA	NA	NA	NA	NA
PF3D7_0201400	0	NA	NA	NA	NA	NA
PF3D7_1145900	152.282	7.14281	0.755751	9.45126	3.35e-21	5.74e-20
PF3D7_0318400	20.6055	7.12808	1.30423	5.46537	4.62e-08	2.53e-07
PF3D7_1474000	2922.6	7.06993	0.197451	35.806	8.92e-281	4.9e-277
PF3D7_0201800	78.5547	0.384785	0.319813	1.20316	0.228916	0.328793
PF3D7_0626300	19.7803	7.06966	1.31719	5.36721	8e-08	4.25e-07
PF3D7_0202000	3701.97	0.467573	0.141254	3.31015	0.000932476	0.00256653
PF3D7_1038300	19.4023	7.0408	1.3116	5.36812	7.96e-08	4.23e-07
PF3D7_0533000	19.0268	7.01339	1.32198	5.30521	1.13e-07	5.79e-07
PF3D7_0202300	4.74619	-0.985944	1.24202	-0.793821	0.4273	0.543503
PF3D7_0202400	1040.13	0.413636	0.130404	3.17196	0.00151414	0.00398951
PF3D7_0601700	18.8417	6.99876	1.31497	5.32236	1.02e-07	5.34e-07
PF3D7_1121400	18.7487	6.99164	1.32359	5.28231	1.28e-07	6.5e-07
PF3D7_0202700	63.1015	-0.210454	0.435855	-0.482852	0.629201	0.729969
PF3D7_0202800	36.5297	-0.129071	0.686694	-0.18796	0.850908	0.902403
PF3D7_0202900	15.0327	-0.465995	0.693879	-0.67158	0.501851	0.614829
PF3D7_0203000	405.622	-0.130712	0.162625	-0.803763	0.421534	0.537165
PF3D7_1102900	18.6468	6.98373	1.31532	5.30952	1.1e-07	5.68e-07
PF3D7_1436900	18.6001	6.97943	1.33351	5.23387	1.66e-07	8.35e-07
PF3D7_0203300	42.0244	0.0707574	0.518947	0.136348	0.891546	0.931982
PF3D7_0203400	187.259	0.172687	0.240875	0.716917	0.473425	0.58934
PF3D7_0203500	2.77569	-4.62027	2.33724	-1.97681	0.0480634	0.0875344
PF3D7_0203600	45.1871	0.258541	0.384028	0.673235	0.500798	0.614006
PF3D7_0203700	331.486	-0.100141	0.180243	-0.555589	0.578492	0.686662
PF3D7_1425000	7.97848	-2.4534	1.14022	-2.15168	0.0314227	0.0603629
PF3D7_0203900	61.3081	0.507432	0.323484	1.56865	0.116731	0.188473
PF3D7_0204000	78.3931	0.471264	0.435056	1.08323	0.278708	0.386558
PF3D7_0204100	851.793	-0.409737	0.128131	-3.19779	0.00138486	0.00368603
PF3D7_1116900	17.807	6.91692	1.3239	5.22465	1.74e-07	8.77e-07
PF3D7_1101100	34.7574	6.90915	1.26189	5.47524	4.37e-08	2.4e-07
PF3D7_0204400	10.9155	-1.28341	1.3325	-0.963155	0.33547	0.449284
PF3D7_0204500	44.0568	0.542334	0.40532	1.33804	0.180883	0.270875
PF3D7_1222800	34.1773	6.88512	1.25098	5.50377	3.72e-08	2.06e-07
PF3D7_1415700	17.3516	6.88033	1.32579	5.18962	2.11e-07	1.05e-06
PF3D7_0926600	316.959	6.87704	0.491735	13.9853	1.92e-44	1.06e-42
PF3D7_0204900	108.703	-0.206658	0.393592	-0.525058	0.599543	0.705246
PF3D7_0515500	17.018	6.85248	1.33165	5.14586	2.66e-07	1.3e-06
PF3D7_0822500	16.9795	6.84939	1.3468	5.08569	3.66e-07	1.75e-06
PF3D7_1022300	16.6718	6.82257	1.3391	5.09488	3.49e-07	1.67e-06
PF3D7_0615100	32.5352	6.81181	1.26865	5.36932	7.9e-08	4.21e-07
PF3D7_0205400	47.5982	0.448911	0.425023	1.05621	0.290874	0.400468
PF3D7_0205500	1.8561	2.47594	2.16329	1.14453	0.252404	0.356103
PF3D7_0205600	121.269	0.259131	0.232286	1.11557	0.264607	0.37122
PF3D7_0205700	22.9227	-0.52029	0.711879	-0.730869	0.464859	0.581312
PF3D7_0205800	72.7012	0.0914147	0.395919	0.230892	0.817399	0.877485
PF3D7_0919200	295.49	6.7747	0.492595	13.7531	4.88e-43	2.53e-41
PF3D7_0726050	16.0405	6.767	1.34127	5.04522	4.53e-07	2.15e-06
PF3D7_0206100	101.582	0.604201	0.45564	1.32605	0.184823	0.275929
PF3D7_1471600	31.3315	6.75821	1.26197	5.35528	8.54e-08	4.51e-07
PF3D7_0220400	87.177	6.75601	0.883635	7.6457	2.08e-14	2.17e-13
PF3D7_1121800	15.3622	6.70341	1.35758	4.93777	7.9e-07	3.64e-06
PF3D7_0206600	19.0263	-0.77885	1.14381	-0.680927	0.495918	0.610284
PF3D7_0206700	108.817	0.383056	0.437227	0.876103	0.380974	0.496306
PF3D7_0206800	161.715	0.985761	0.508289	1.93937	0.0524562	0.0944694
PF3D7_0206900	27.876	-0.536108	0.622132	-0.861727	0.388838	0.504396
PF3D7_1327100	14.7555	6.64586	1.35681	4.89815	9.67e-07	4.41e-06
PF3D7_0207100	388.47	-0.465342	0.183131	-2.54103	0.0110525	0.0237904
PF3D7_0207200	21.3989	-0.0566569	0.528851	-0.107132	0.914684	0.937389
PF3D7_0605600	212.56	6.62048	0.548604	12.0679	1.56e-33	5.39e-32
PF3D7_0207400	495.264	-0.173515	0.128975	-1.34533	0.178517	0.267971
PF3D7_1447500	212.274	6.61744	0.550225	12.0268	2.57e-33	8.71e-32
PF3D7_0207600	7899.99	0.421285	0.217898	1.93341	0.0531859	0.0955327
PF3D7_1476500	156.991	6.60186	0.636804	10.3672	3.5e-25	7.56e-24
PF3D7_0207800	194.591	-0.10575	0.322119	-0.328296	0.742688	0.82087
PF3D7_1367800	13.6971	6.53769	1.41615	4.61651	3.9e-06	1.64e-05
PF3D7_1037200	13.5827	6.52674	1.36284	4.78909	1.68e-06	7.38e-06
PF3D7_1341500	13.5731	6.52572	1.3921	4.68769	2.76e-06	1.19e-05
PF3D7_1335000	13.2619	6.49178	1.38584	4.68436	2.81e-06	1.2e-05
PF3D7_0605700	13.2128	6.48611	1.415	4.58381	4.57e-06	1.89e-05
PF3D7_0208400	1171.36	0.13978	0.117424	1.19038	0.233896	0.334285
PF3D7_1446100	25.792	6.47555	1.27242	5.08918	3.6e-07	1.72e-06
PF3D7_1005200	12.9851	6.46279	1.46177	4.42121	9.81e-06	3.83e-05
PF3D7_0208700	74.0393	0.0225244	0.466986	0.0482336	0.96153	0.971616
PF3D7_0208800	55.6828	0.572981	0.361676	1.58424	0.113139	0.18391
PF3D7_0208900	32.7971	2.2061	1.29727	1.70057	0.0890243	0.150041
PF3D7_1236500	12.9468	6.45777	1.378	4.68633	2.78e-06	1.19e-05
PF3D7_0934600	12.3773	6.39272	1.42571	4.4839	7.33e-06	2.92e-05
PF3D7_1247700	249.809	6.38855	0.48349	13.2134	7.34e-40	3.45e-38
PF3D7_0209300	29.1086	0.752225	0.605363	1.2426	0.214015	0.311382
PF3D7_0209400	29.7317	-0.469543	0.636703	-0.737461	0.460842	0.577472
PF3D7_1477800	12.2865	6.38269	1.39727	4.56797	4.92e-06	2.03e-05
PF3D7_0209600	232.182	-0.544099	0.344615	-1.57886	0.114369	0.185447
PF3D7_0209700	64.1127	0.123326	0.561599	0.219597	0.826185	0.883796
PF3D7_0209800	500.564	0.214519	0.155327	1.38108	0.167254	0.25398
PF3D7_0209900	18.4639	0.58585	1.12198	0.522159	0.60156	0.70671
PF3D7_0210000	103.986	-0.400407	0.439306	-0.911453	0.362057	0.477209
PF3D7_1111900	12.2223	6.37549	1.41539	4.5044	6.66e-06	2.67e-05
PF3D7_0625900	12.1967	6.37058	1.39719	4.55956	5.13e-06	2.1e-05
PF3D7_0620200	12.1269	6.36284	1.39642	4.55653	5.2e-06	2.13e-05
PF3D7_0210400	16.7846	-1.25207	0.775933	-1.61363	0.106608	0.175003
PF3D7_0723500	12.0771	6.35649	1.39397	4.55999	5.12e-06	2.1e-05
PF3D7_0825700	12.0353	6.35179	1.41886	4.47669	7.58e-06	3.02e-05
PF3D7_0210700	9.02712	0.828536	1.10126	0.752356	0.451837	0.568524
PF3D7_1367200	12.0062	6.34849	1.38723	4.57637	4.73e-06	1.95e-05
PF3D7_0706700	11.8777	6.33392	1.39792	4.53095	5.87e-06	2.38e-05
PF3D7_0211000	0.0932117	-0.442278	4.08047	-0.108389	0.913687	0.936717
PF3D7_0211100	11.6349	-0.408994	0.686749	-0.595552	0.551475	0.661726
PF3D7_0211200	50.4321	-0.180637	0.408829	-0.441839	0.658606	0.754203
PF3D7_0211300	17.0488	-1.46671	0.75227	-1.94971	0.0512105	0.0925294
PF3D7_1352900	43.0394	6.31862	1.09836	5.75277	8.78e-09	5.25e-08
PF3D7_0425200	11.536	6.2914	1.39657	4.50488	6.64e-06	2.67e-05
PF3D7_0211600	9.18541	1.99628	1.12309	1.7775	0.0754861	0.130017
PF3D7_0620000	217.699	6.29049	1.14778	5.48058	4.24e-08	2.34e-07
PF3D7_0729900	491.099	6.27179	2.09212	2.99782	0.00271917	0.00675609
PF3D7_0211900	111.654	-0.110104	0.256474	-0.4293	0.667705	0.761289
PF3D7_1103000	11.3376	6.26555	1.40199	4.46904	7.86e-06	3.11e-05
PF3D7_0212100	1031.64	-0.46531	0.176382	-2.63809	0.00833756	0.018438
PF3D7_0720300	11.2762	6.25817	1.40482	4.45478	8.4e-06	3.31e-05
PF3D7_0212300	350.184	0.0567785	0.155051	0.366192	0.714221	0.798794
PF3D7_1221400	40.1654	6.21337	1.09009	5.69988	1.2e-08	7.04e-08
PF3D7_1100500	10.8097	6.19768	1.43326	4.3242	1.53e-05	5.8e-05
PF3D7_0100400	10.7339	6.18656	1.42046	4.35532	1.33e-05	5.1e-05
PF3D7_0825900	20.7013	6.15364	1.306	4.71184	2.45e-06	1.06e-05
PF3D7_0936600	56.855	6.1303	0.916672	6.68756	2.27e-11	1.76e-10
PF3D7_0721700	10.3128	6.12896	1.42497	4.3011	1.7e-05	6.38e-05
PF3D7_0213000	104.191	-0.657941	0.417467	-1.57603	0.115018	0.186303
PF3D7_0213100	410.863	-0.240001	0.175135	-1.37038	0.17057	0.257732
PF3D7_0213200	47.8803	-0.175074	0.510078	-0.343229	0.731426	0.810384
PF3D7_0213300	18.3094	1.44037	1.04063	1.38413	0.166318	0.252937
PF3D7_0213400	43.2557	-0.313048	0.599858	-0.52187	0.601761	0.706796
PF3D7_1465600	20.178	6.11724	1.2968	4.71718	2.39e-06	1.03e-05
PF3D7_0816800	10.167	6.10891	1.52244	4.01259	6.01e-05	0.000204194
PF3D7_0213700	20.8179	-0.449627	0.644919	-0.697184	0.485688	0.601469
PF3D7_1135200	54.3476	6.05724	0.905358	6.69044	2.23e-11	1.73e-10
PF3D7_1428400	1365.79	6.04073	0.273892	22.0551	8.53e-108	3.12e-105
PF3D7_1478000	18.9408	6.02438	1.31217	4.59116	4.41e-06	1.84e-05
PF3D7_0831900	86.066	5.98604	0.706596	8.47166	2.42e-17	3.07e-16
PF3D7_0113400	201.698	5.95477	0.488336	12.194	3.35e-34	1.23e-32
PF3D7_0805100	49.4396	5.92827	0.93858	6.31621	2.68e-10	1.88e-09
PF3D7_0318700	32.8548	5.92397	1.11593	5.30855	1.1e-07	5.7e-07
PF3D7_0702100	180.736	5.91718	0.49759	11.8917	1.31e-32	4.35e-31
PF3D7_0422300	229.653	5.9157	0.510386	11.5906	4.6e-31	1.41e-29
PF3D7_1346800	32.7162	5.90773	1.11036	5.32056	1.03e-07	5.39e-07
PF3D7_0214800	331.709	-0.202484	0.180716	-1.12045	0.262521	0.368483
PF3D7_0214900	273.848	0.143388	0.243371	0.589175	0.555744	0.664966
PF3D7_0215000	424.194	0.404968	0.245323	1.65075	0.0987892	0.164131
PF3D7_0311700	63.7778	5.86841	0.801652	7.32039	2.47e-13	2.33e-12
PF3D7_0215200	11.7435	2.20131	1.28868	1.70819	0.0876008	0.147868
PF3D7_1356000	78.6548	5.8538	0.712342	8.21768	2.07e-16	2.5e-15
PF3D7_0215400	731.875	0.0894894	0.290173	0.3084	0.757778	0.833692
PF3D7_0215500	189.183	-0.552795	0.352331	-1.56896	0.116656	0.188473
PF3D7_0731800	106.633	5.81389	0.619405	9.38625	6.22e-21	1.03e-19
PF3D7_1102600	179.452	5.80224	1.22343	4.74261	2.11e-06	9.19e-06
PF3D7_1247600	16.1967	5.79523	1.32975	4.35812	1.31e-05	5.04e-05
PF3D7_0215900	22.4955	-0.618566	0.809786	-0.763863	0.444949	0.56153
PF3D7_0301200	59.076	5.76247	0.792418	7.27201	3.54e-13	3.29e-12
PF3D7_0216100	242.269	0.222346	0.260661	0.853011	0.393653	0.50884
PF3D7_0216200	28.7756	-0.828735	0.700939	-1.18232	0.237078	0.338041
PF3D7_1207700	57.8513	5.73738	0.816267	7.0288	2.08e-12	1.79e-11
PF3D7_0216400	93.8575	-0.749529	0.425696	-1.76071	0.0782869	0.13421
PF3D7_0216500	193.792	0.476343	0.188527	2.52665	0.0115156	0.0246669
PF3D7_0216600	173.137	0.368515	0.322626	1.14224	0.253355	0.357077
PF3D7_0513700	15.3667	5.7194	1.35463	4.22211	2.42e-05	8.9e-05
PF3D7_0216800	110.512	0.107403	0.453815	0.236668	0.812914	0.873867
PF3D7_1333100	55.331	5.66882	0.802268	7.066	1.59e-12	1.39e-11
PF3D7_0304600	944.527	5.65218	0.210247	26.8835	3.43e-159	3.76e-156
PF3D7_0702000	27.4882	5.65034	1.13422	4.9817	6.3e-07	2.94e-06
PF3D7_1461800	806.903	5.62491	0.239419	23.494	4.69e-122	2.34e-119
PF3D7_0217300	16.5986	0.76203	0.596418	1.27768	0.201363	0.296227
PF3D7_0217400	51.2494	-0.207472	0.414101	-0.501017	0.616359	0.717648
PF3D7_0217500	455.033	-0.239349	0.151496	-1.5799	0.11413	0.185191
PF3D7_0217600	438.766	-0.269221	0.156653	-1.71859	0.0856898	0.145223
PF3D7_0728500	14.3902	5.62052	1.36182	4.1272	3.67e-05	0.000130508
PF3D7_0927200	787.569	5.61119	0.714291	7.8556	3.98e-15	4.4e-14
PF3D7_1206500	38.7317	5.56196	0.927845	5.99449	2.04e-09	1.31e-08
PF3D7_0218000	163.01	-0.401303	0.370321	-1.08366	0.278514	0.386485
PF3D7_1471500	86.9868	5.51196	0.614092	8.97579	2.81e-19	4.23e-18
PF3D7_1318900	168.266	5.46461	0.549787	9.93951	2.8e-23	5.36e-22
PF3D7_1143600	72.4056	5.459	0.675324	8.08353	6.29e-16	7.38e-15
PF3D7_0218400	228.265	0.372349	0.191278	1.94664	0.051578	0.0930709
PF3D7_1239400	86.7932	5.45435	1.49581	3.64642	0.000265917	0.000814363
PF3D7_0823500	130.494	5.43661	0.532524	10.2091	1.8e-24	3.78e-23
PF3D7_0218700	266.051	-0.142278	0.155019	-0.91781	0.358719	0.473377
PF3D7_0931700	94.3497	5.42364	0.626028	8.66358	4.57e-18	6.23e-17
PF3D7_0425100	12.5197	5.41507	1.37153	3.94821	7.87e-05	0.000261555
PF3D7_0219000	5.95117	0.559792	1.18579	0.472084	0.636867	0.736218
PF3D7_1418100	285.578	5.40809	1.18274	4.5725	4.82e-06	1.99e-05
PF3D7_0207900	415.164	5.3991	0.278908	19.358	1.75e-83	3.42e-81
PF3D7_1200500	45.6528	5.38921	0.834482	6.45814	1.06e-10	7.71e-10
PF3D7_0219400	66.1256	0.0581943	0.355297	0.163791	0.869896	0.917342
PF3D7_0219500	136.638	-0.495274	0.258613	-1.91512	0.0554778	0.0990018
PF3D7_1322400	45.4893	5.38468	0.837707	6.42788	1.29e-10	9.29e-10
PF3D7_0315700	34.1436	5.36989	0.954191	5.62769	1.83e-08	1.05e-07
PF3D7_1318500	12.0944	5.3664	1.3676	3.92395	8.71e-05	0.000287453
PF3D7_0219900	14.4838	-0.447566	1.23728	-0.361732	0.717552	0.800992
PF3D7_0909200	11.9468	5.34861	1.37828	3.88064	0.000104181	0.00034031
PF3D7_0719200	22.0371	5.33738	1.15933	4.60384	4.15e-06	1.74e-05
PF3D7_0905300	325.514	5.3056	0.387563	13.6897	1.17e-42	6.01e-41
PF3D7_1420500	11.4942	5.28911	1.38283	3.82485	0.000130852	0.000419445
PF3D7_0201700	242.712	5.26801	0.360288	14.6217	2.04e-48	1.32e-46
PF3D7_0113600	476.671	5.26124	1.51755	3.46693	0.000526447	0.00151776
PF3D7_1230100	83.335	5.25075	0.601005	8.73662	2.4e-18	3.33e-17
PF3D7_1413200	239.629	5.25059	0.352335	14.9023	3.19e-50	2.13e-48
PF3D7_0220800	417.113	0.432334	0.153814	2.81075	0.00494263	0.0115735
PF3D7_0220900	0.0932117	-0.442278	4.08047	-0.108389	0.913687	0.936717
PF3D7_0221000	0.10078	-0.442278	4.08047	-0.108389	0.913687	0.936717
PF3D7_0221100	3.7368	4.66667	1.84358	2.53131	0.0113636	0.0243741
PF3D7_1342500	73.4835	5.25039	0.651266	8.06182	7.52e-16	8.74e-15
PF3D7_0221300	0.503901	1.77442	3.95981	0.448106	0.654076	0.751306
PF3D7_0221400	0.20156	0.452751	4.03803	0.112122	0.910727	0.936717
PF3D7_0221500	2.89646	3.19837	1.78434	1.79247	0.0730584	0.12643
PF3D7_0221600	0	NA	NA	NA	NA	NA
PF3D7_0221650	0	NA	NA	NA	NA	NA
PF3D7_0221700	3.43761	4.544	1.82535	2.48938	0.0127965	0.0271191
PF3D7_0221800	0.893732	2.60226	2.83528	0.917814	0.358716	0.473377
PF3D7_0221900	0	NA	NA	NA	NA	NA
PF3D7_0222000	0	NA	NA	NA	NA	NA
PF3D7_0222100	0	NA	NA	NA	NA	NA
PF3D7_0222200	0	NA	NA	NA	NA	NA
PF3D7_0222300	0	NA	NA	NA	NA	NA
PF3D7_0222400	0	NA	NA	NA	NA	NA
PF3D7_0222500	0	NA	NA	NA	NA	NA
PF3D7_0222600	0	NA	NA	NA	NA	NA
PF3D7_0222700	0.210053	0.504348	4.03349	0.12504	0.900492	0.936717
PF3D7_0222800	0	NA	NA	NA	NA	NA
PF3D7_0222900	0	NA	NA	NA	NA	NA
PF3D7_0223100	1.87218	3.66959	2.24717	1.63298	0.102473	0.169226
PF3D7_0223200	0	NA	NA	NA	NA	NA
PF3D7_0223300	0	NA	NA	NA	NA	NA
PF3D7_0223400	3.2868	4.48063	1.86629	2.40082	0.0163585	0.0338553
PF3D7_0223500	0.380415	1.37478	3.97659	0.345718	0.729555	0.809126
PF3D7_0300100	5.83679	1.43926	1.52973	0.940856	0.346779	0.461056
PF3D7_1477900	61.8763	5.24179	0.726208	7.21803	5.27e-13	4.81e-12
PF3D7_0300300	0	NA	NA	NA	NA	NA
PF3D7_0300400	0.869179	2.56297	3.78509	0.677124	0.498328	0.612023
PF3D7_0300500	0.302341	1.03758	3.99477	0.259735	0.795068	0.862109
PF3D7_0300600	0	NA	NA	NA	NA	NA
PF3D7_0300700	0.10078	-0.442278	4.08047	-0.108389	0.913687	0.936717
PF3D7_0300800	2.97155	4.33272	1.93077	2.24404	0.02483	0.0490967
PF3D7_1302200	205.043	5.23088	1.07679	4.85784	1.19e-06	5.34e-06
PF3D7_0301000	4.92458	5.06306	1.70835	2.96371	0.00303952	0.00744426
PF3D7_0301100	0.109273	-0.442278	4.08047	-0.108389	0.913687	0.936717
PF3D7_1226100	236.649	5.21064	1.01273	5.14514	2.67e-07	1.31e-06
PF3D7_0220500	49.6791	5.18607	0.799622	6.48566	8.83e-11	6.5e-10
PF3D7_0301400	72.4907	0.0348911	0.603312	0.0578326	0.953882	0.965843
PF3D7_0301500	28.6986	0.0814467	0.808602	0.100725	0.919768	0.940662
PF3D7_1311100	129.297	5.16865	0.515248	10.0314	1.11e-23	2.2e-22
PF3D7_0322600	48.5622	5.15295	0.800974	6.43336	1.25e-10	8.97e-10
PF3D7_1000600	369.459	5.14017	1.33473	3.85111	0.000117586	0.000380474
PF3D7_0301900	8.42559	-0.336184	1.34298	-0.250327	0.802335	0.867248
PF3D7_0302000	33.8132	-0.0358223	0.417581	-0.0857852	0.931637	0.948919
PF3D7_0829600	126.323	5.13742	0.500261	10.2695	9.67e-25	2.06e-23
PF3D7_0302200	67.375	-0.366215	0.301005	-1.21664	0.223742	0.322967
PF3D7_0302300	28.6948	-1.0667	0.580669	-1.83701	0.0662079	0.116149
PF3D7_0302400	0.319325	1.10923	3.99055	0.277964	0.78104	0.852284
PF3D7_0302500	38.7374	-0.271547	0.460706	-0.589415	0.555583	0.664932
PF3D7_0731200	96.4991	5.13452	0.546765	9.39073	5.96e-21	1e-19
PF3D7_0302700	5.58962	0.998473	1.0871	0.918472	0.358372	0.473147
PF3D7_0302800	31.2028	0.782271	0.602638	1.29808	0.19426	0.287823
PF3D7_0109100	67.0556	5.11304	0.667365	7.66153	1.84e-14	1.93e-13
PF3D7_1201400	230.022	5.11229	0.459386	11.1285	9.11e-29	2.46e-27
PF3D7_1473700	1023.64	5.09239	0.211425	24.086	3.5e-128	1.92e-125
PF3D7_0303200	1132.9	0.447999	0.127785	3.50589	0.000455091	0.00132991
PF3D7_0303300	33.4654	-0.328942	0.924277	-0.355891	0.721922	0.803583
PF3D7_0303400	36.9725	1.07917	0.562175	1.91964	0.0549036	0.0981686
PF3D7_1369300	211.023	5.08683	1.18494	4.29291	1.76e-05	6.6e-05
PF3D7_0303600	24.0527	0.150334	0.571737	0.262943	0.792594	0.860957
PF3D7_0303700	176.744	-0.388124	0.28568	-1.3586	0.174274	0.262679
PF3D7_0708200	208.238	5.06871	1.55972	3.24976	0.00115503	0.00312735
PF3D7_0303900	9.88114	1.28398	1.44396	0.889207	0.373892	0.489763
PF3D7_0209000	284.072	5.05213	0.350081	14.4313	3.29e-47	1.98e-45
PF3D7_0301300	26.7376	5.00236	1.01191	4.94348	7.67e-07	3.54e-06
PF3D7_0304200	404.789	0.101641	0.280158	0.362797	0.716756	0.800714
PF3D7_0304300	119.186	0.0421559	0.263941	0.159717	0.873104	0.91896
PF3D7_0304400	573.125	-0.132372	0.20682	-0.640036	0.522149	0.635021
PF3D7_0205200	88.8973	4.99342	0.647065	7.71702	1.19e-14	1.27e-13
PF3D7_0207300	35.3191	4.98941	0.881082	5.66282	1.49e-08	8.63e-08
PF3D7_1416600	510.218	4.98506	1.1533	4.32245	1.54e-05	5.84e-05
PF3D7_0304800	214.868	-0.414253	0.231683	-1.78802	0.0737735	0.127467
PF3D7_1354700	17.3469	4.98308	1.18504	4.20499	2.61e-05	9.53e-05
PF3D7_0509700	17.2023	4.9626	1.16766	4.25003	2.14e-05	7.91e-05
PF3D7_0507300	315.83	4.94699	0.34925	14.1646	1.52e-45	8.96e-44
PF3D7_0305200	268.185	0.426983	0.204822	2.08465	0.037101	0.069784
PF3D7_0305300	245.516	0.378029	0.235968	1.60204	0.109148	0.178107
PF3D7_0517500	83.9979	4.93761	0.639346	7.72291	1.14e-14	1.22e-13
PF3D7_0514700	25.0374	4.92748	1.01581	4.8508	1.23e-06	5.52e-06
PF3D7_0305600	417.397	-0.055163	0.228678	-0.241226	0.80938	0.871476
PF3D7_0305700	79.9678	0.237916	0.511834	0.46483	0.642053	0.740654
PF3D7_0305800	25.1224	0.541599	0.805485	0.672389	0.501336	0.614473
PF3D7_0305900	16.8204	-1.2338	0.900759	-1.36974	0.170769	0.257891
PF3D7_0306000	2.7793	-1.24132	2.05772	-0.603248	0.546343	0.657456
PF3D7_0306100	183.494	-0.366815	0.217569	-1.68597	0.0918017	0.154107
PF3D7_0306200	132.923	-0.571851	0.350913	-1.62961	0.103184	0.170247
PF3D7_0306300	160.938	-0.0438164	0.274058	-0.15988	0.872976	0.91896
PF3D7_0306400	103.58	0.200443	0.307478	0.651893	0.51447	0.626623
PF3D7_0306500	80.5719	0.204266	0.272155	0.750548	0.452925	0.56937
PF3D7_0306600	35.38	0.440997	0.452592	0.974381	0.329868	0.443207
PF3D7_0306700	217.681	-0.0563511	0.354707	-0.158867	0.873774	0.919313
PF3D7_0112900	58.5211	4.9231	0.628481	7.83334	4.75e-15	5.23e-14
PF3D7_0306900	2211.79	-0.35311	0.169086	-2.08835	0.0367667	0.0693051
PF3D7_0402200	1314.38	4.92094	0.210951	23.3274	2.34e-120	1.07e-117
PF3D7_0307100	15.3375	0.279336	1.2793	0.218352	0.827155	0.884351
PF3D7_0307200	698.266	0.207529	0.150838	1.37584	0.16887	0.255727
PF3D7_1147000	820.134	4.91943	0.293237	16.7763	3.64e-63	3.77e-61
PF3D7_1470500	124.314	4.91175	0.44544	11.0267	2.84e-28	7.5e-27
PF3D7_0830600	322.737	4.91165	0.29446	16.6802	1.83e-62	1.82e-60
PF3D7_0307600	221.068	0.000338261	0.231197	0.00146309	0.998833	0.998833
PF3D7_0620400	66.9358	4.90833	0.661939	7.41507	1.22e-13	1.18e-12
PF3D7_0307800	163.626	0.405995	0.299015	1.35777	0.174536	0.263001
PF3D7_0417600	204.819	4.8873	0.389604	12.5443	4.27e-36	1.69e-34
PF3D7_1313100	232.096	4.85689	0.343196	14.1519	1.82e-45	1.06e-43
PF3D7_0214500	15.7098	4.82722	1.19379	4.0436	5.26e-05	0.000181097
PF3D7_1421800	55.306	4.81321	0.780606	6.166	7e-10	4.71e-09
PF3D7_1467600	2005.77	4.7917	0.64314	7.45048	9.3e-14	9.12e-13
PF3D7_0401900	22.8127	4.78101	0.987739	4.84036	1.3e-06	5.79e-06
PF3D7_0425900	81.8007	4.77588	1.73148	2.75826	0.00581093	0.0134349
PF3D7_1461700	178.23	4.74491	0.494875	9.5881	8.97e-22	1.61e-20
PF3D7_0202200	14.7321	4.74038	1.21711	3.8948	9.83e-05	0.000321994
PF3D7_0308800	7.98806	1.47729	1.20466	1.22631	0.220083	0.318775
PF3D7_0718000	388.934	4.72899	0.271163	17.4397	4.13e-68	5.39e-66
PF3D7_1425600	468.234	4.72225	0.232134	20.3428	5.38e-92	1.19e-89
PF3D7_1017500	36.0805	4.71265	0.844124	5.58289	2.37e-08	1.35e-07
PF3D7_0406900	181.392	4.69526	0.445254	10.5451	5.35e-26	1.23e-24
PF3D7_1208200	194.788	4.69387	0.372782	12.5914	2.35e-36	9.5e-35
PF3D7_0214300	758.195	4.6858	0.219994	21.2996	1.14e-100	3.14e-98
PF3D7_0309500	293.222	-0.301655	0.15902	-1.89696	0.057833	0.102704
PF3D7_1477600	28.6957	4.6752	0.9204	5.07953	3.78e-07	1.81e-06
PF3D7_1245600	113.307	4.67259	0.492669	9.48422	2.44e-21	4.23e-20
PF3D7_0309800	6.93742	2.09601	1.41394	1.48238	0.138238	0.216875
PF3D7_0107300	48.7054	4.65573	0.667151	6.97852	2.98e-12	2.51e-11
PF3D7_0310000	81.7929	-0.438127	0.402896	-1.08745	0.27684	0.384745
PF3D7_1334400	96.9891	4.64318	0.546788	8.49172	2.04e-17	2.61e-16
PF3D7_0310200	2615.86	-0.48737	0.149901	-3.25128	0.00114886	0.00311217
PF3D7_0310300	514.666	0.12027	0.178941	0.672123	0.501506	0.614543
PF3D7_0401800	677.055	4.64151	0.26505	17.5118	1.16e-68	1.56e-66
PF3D7_0114500	40.5846	4.61288	0.735729	6.26981	3.61e-10	2.51e-09
PF3D7_0310600	5.19641	-0.74785	1.29525	-0.577378	0.563684	0.671553
PF3D7_0310700	22.1554	1.41745	0.909095	1.55918	0.118953	0.191602
PF3D7_0310800	25.103	1.06724	0.912872	1.1691	0.242362	0.344146
PF3D7_0215300	87.5235	4.59695	0.502866	9.14149	6.16e-20	9.64e-19
PF3D7_0311000	0.894656	2.60343	2.92443	0.890237	0.373339	0.489377
PF3D7_1128600	86.0604	4.5825	0.51661	8.87033	7.29e-19	1.06e-17
PF3D7_0311200	235.949	-0.342763	0.256516	-1.33623	0.181475	0.27152
PF3D7_1429200	347.444	4.58102	0.290038	15.7946	3.39e-56	2.82e-54
PF3D7_0800800	84.2042	4.5697	1.82084	2.50966	0.0120847	0.0257098
PF3D7_0311500	1.04896	2.83612	2.94416	0.963303	0.335396	0.449284
PF3D7_0311600	68.7444	0.226686	0.33454	0.677604	0.498023	0.612023
PF3D7_0205300	250.624	4.56911	0.289634	15.7754	4.59e-56	3.76e-54
PF3D7_0311800	146.741	0.123906	0.244462	0.506853	0.612258	0.714236
PF3D7_0311900	62.0824	0.462772	0.516087	0.896693	0.369883	0.485311
PF3D7_0312000	41.5654	-0.209927	0.514235	-0.408232	0.683103	0.774343
PF3D7_0402300	696.733	4.56409	0.186075	24.5282	7.39e-133	5.07e-130
PF3D7_0212600	163.455	4.55579	0.350891	12.9835	1.52e-38	6.67e-37
PF3D7_0312300	12.2032	0.668125	1.05412	0.633821	0.526198	0.638108
PF3D7_0312400	278.343	0.0987476	0.170185	0.580235	0.561756	0.669838
PF3D7_0729700	12.9806	4.55103	1.25113	3.63755	0.000275246	0.000840119
PF3D7_0312600	15.5052	1.19345	0.935503	1.27573	0.20205	0.296963
PF3D7_0912600	25.9218	4.53809	0.872187	5.20311	1.96e-07	9.78e-07
PF3D7_0312800	717.341	0.323404	0.280422	1.15328	0.248797	0.351917
PF3D7_0312900	35.228	0.513471	0.60161	0.853495	0.393385	0.508612
PF3D7_0313000	18.3149	0.833342	0.923664	0.902214	0.366943	0.482574
PF3D7_0313100	347.332	-0.353569	0.187922	-1.88147	0.0599079	0.106114
PF3D7_0313200	83.3529	0.790207	0.608015	1.29965	0.193721	0.2872
PF3D7_0313300	5.92533	-1.58066	1.55843	-1.01426	0.310457	0.42196
PF3D7_0313400	119.425	0.205568	0.231186	0.889191	0.3739	0.489763
PF3D7_0313500	50.7059	-0.670181	0.369542	-1.81354	0.069748	0.121275
PF3D7_0936400	88.9549	4.53115	0.769972	5.88483	3.98e-09	2.48e-08
PF3D7_0214600	568.973	4.52767	0.27663	16.3673	3.28e-60	3.1e-58
PF3D7_0214700	50.8141	4.52565	0.821356	5.50998	3.59e-08	1.99e-07
PF3D7_0701900	179.596	4.52309	0.347502	13.016	9.92e-39	4.47e-37
PF3D7_0713100	18.8577	4.50379	1.04762	4.29908	1.72e-05	6.43e-05
PF3D7_0314100	62.5167	0.716268	0.369458	1.9387	0.0525379	0.0945544
PF3D7_0314200	333.12	-0.0852472	0.305497	-0.279044	0.780211	0.852284
PF3D7_0314300	46.5426	0.262735	0.420648	0.624596	0.532237	0.644019
PF3D7_0829800	31.9909	4.49856	0.898139	5.00875	5.48e-07	2.58e-06
PF3D7_0314500	120.205	-0.519665	0.282652	-1.83853	0.0659838	0.115904
PF3D7_0314600	213.634	0.334926	0.286225	1.17015	0.241941	0.343903
PF3D7_0407600	87.5387	4.49797	0.522529	8.60806	7.43e-18	9.9e-17
PF3D7_1479000	136.635	4.49104	0.468369	9.58868	8.92e-22	1.61e-20
PF3D7_0314900	45.5953	-0.433898	0.538974	-0.805043	0.420795	0.536468
PF3D7_0315000	38.2197	-0.0771533	0.5921	-0.130304	0.896326	0.935018
PF3D7_0315100	24.0238	0.978681	0.723961	1.35184	0.176426	0.265121
PF3D7_0502400	81.7624	4.48677	0.546908	8.20388	2.33e-16	2.8e-15
PF3D7_1372600	76.1219	4.4856	0.657436	6.82287	8.92e-12	7.2e-11
PF3D7_0315400	38.2479	-0.42245	0.648172	-0.651756	0.514559	0.626623
PF3D7_0507500	310.848	4.48163	0.260927	17.1758	4.03e-66	4.71e-64
PF3D7_1344400	18.1452	4.44643	1.05453	4.2165	2.48e-05	9.09e-05
PF3D7_1218100	172.064	4.39793	0.387323	11.3547	7.03e-30	2.01e-28
PF3D7_0315800	61.8816	-0.233915	0.308578	-0.758042	0.448426	0.565138
PF3D7_0315900	1.68853	3.51962	2.48592	1.41582	0.156827	0.241307
PF3D7_1200200	129.896	4.39619	0.388127	11.3267	9.68e-30	2.71e-28
PF3D7_1426400	17.5125	4.39301	1.03916	4.22746	2.36e-05	8.69e-05
PF3D7_0830300	164.474	4.3697	1.13755	3.84132	0.000122377	0.000394581
PF3D7_0316300	574.536	-0.0833251	0.288803	-0.288519	0.772949	0.845808
PF3D7_1404700	16.9447	4.34317	1.07687	4.03315	5.5e-05	0.000188756
PF3D7_1348800	140.325	4.3279	0.380496	11.3743	5.61e-30	1.62e-28
PF3D7_1016900	621.132	4.31782	0.271165	15.9232	4.37e-57	3.75e-55
PF3D7_0316700	389.956	-0.155909	0.146569	-1.06372	0.287453	0.396485
PF3D7_0316800	636.007	0.336688	0.191423	1.75887	0.0785997	0.134578
PF3D7_1408300	96.3793	4.31704	0.582837	7.40694	1.29e-13	1.24e-12
PF3D7_0618400	27.6498	4.31549	0.935988	4.61063	4.01e-06	1.68e-05
PF3D7_1470400	10.9797	4.29814	1.23193	3.48894	0.000484935	0.00140813
PF3D7_1338400	232.375	4.29488	0.318926	13.4667	2.46e-41	1.2e-39
PF3D7_0731000	43.2028	4.27283	0.732744	5.83127	5.5e-09	3.36e-08
PF3D7_1372000	107.9	4.26174	0.414687	10.277	8.95e-25	1.91e-23
PF3D7_0317500	470.843	-0.307863	0.152699	-2.01614	0.0437857	0.0808431
PF3D7_0406200	9672.88	4.24616	0.140602	30.1998	2.38e-200	6.54e-197
PF3D7_1001400	156.847	4.24615	1.11999	3.79124	0.0001499	0.000474956
PF3D7_1004100	26.3821	4.24248	0.919878	4.612	3.99e-06	1.67e-05
PF3D7_0517600	167.137	4.23241	0.553031	7.65312	1.96e-14	2.05e-13
PF3D7_0318000	3.3128	-1.90026	2.38514	-0.796706	0.425622	0.541746
PF3D7_0318100	116.332	-0.283314	0.449391	-0.630441	0.528406	0.640361
PF3D7_1147800	263.84	4.22979	0.266876	15.8493	1.42e-56	1.2e-54
PF3D7_0819400	41.1173	4.20853	0.880427	4.78011	1.75e-06	7.71e-06
PF3D7_0714700	7.89214	-1.82624	0.863788	-2.11422	0.0344967	0.0655664
PF3D7_1430800	35.8815	4.19631	0.71643	5.85725	4.71e-09	2.9e-08
PF3D7_0318600	65.0439	-0.520789	0.362354	-1.43724	0.15065	0.233479
PF3D7_1410100	25.5626	4.19579	0.928319	4.51977	6.19e-06	2.5e-05
PF3D7_1335900	184.206	4.18004	0.342388	12.2085	2.8e-34	1.05e-32
PF3D7_0318900	447.668	0.440024	0.216098	2.03622	0.0417278	0.0775389
PF3D7_0319000	1187.67	0.378121	0.145646	2.59617	0.00942703	0.020623
PF3D7_0319100	49.7144	0.337099	0.412366	0.817475	0.413657	0.528845
PF3D7_0830800	720.603	4.17228	0.320154	13.0321	8.04e-39	3.65e-37
PF3D7_0319300	20.1693	-1.17546	0.666547	-1.76351	0.0778152	0.133526
PF3D7_1201100	460.251	4.16949	0.424736	9.81668	9.54e-23	1.77e-21
PF3D7_1250400	147.675	4.15525	0.485505	8.55862	1.14e-17	1.49e-16
PF3D7_1467700	55.5332	4.154	0.57118	7.27266	3.52e-13	3.27e-12
PF3D7_1319900	20.2537	4.14392	0.990417	4.18401	2.86e-05	0.000103737
PF3D7_0319800	26.5863	0.0893459	0.694996	0.128556	0.897709	0.936095
PF3D7_0319900	45.1145	-0.123022	0.408137	-0.301423	0.763092	0.837692
PF3D7_0219700	69.3485	4.13933	0.487615	8.48893	2.09e-17	2.67e-16
PF3D7_0320100	20.9005	1.0091	0.535452	1.88458	0.0594861	0.105435
PF3D7_0320200	16.146	1.22677	0.668655	1.83468	0.0665527	0.116642
PF3D7_1401100	109.466	4.13879	0.389299	10.6314	2.13e-26	5.02e-25
PF3D7_1113900	19.8327	4.11162	0.994891	4.13273	3.58e-05	0.000127652
PF3D7_0935600	127.317	4.1059	0.427212	9.61092	7.19e-22	1.3e-20
PF3D7_0607100	28.6338	4.09283	0.91562	4.47002	7.82e-06	3.1e-05
PF3D7_1416400	91.705	4.0882	0.482937	8.46528	2.56e-17	3.24e-16
PF3D7_0320800	516.591	-0.0344666	0.384773	-0.0895763	0.928624	0.947601
PF3D7_0320900	576.937	0.392312	0.229249	1.71129	0.0870274	0.147036
PF3D7_0209500	14.6312	4.08595	1.13713	3.59321	0.000326635	0.000983847
PF3D7_0321100	334.945	0.298769	0.204972	1.45761	0.144949	0.225728
PF3D7_0321200	20.5378	-0.513162	0.745362	-0.688473	0.491155	0.606461
PF3D7_1235100	32.9774	4.0762	0.974887	4.1812	2.9e-05	0.000104891
PF3D7_0321400	45.0656	0.118568	0.573395	0.206782	0.83618	0.891893
PF3D7_0321500	285.245	-0.337883	0.198219	-1.70459	0.0882701	0.148907
PF3D7_0936200	184.708	4.06464	0.298407	13.6211	3e-42	1.51e-40
PF3D7_0321700	585.321	-0.484235	0.148244	-3.26648	0.00108892	0.00295855
PF3D7_1038800	289.993	4.05959	0.353016	11.4997	1.32e-30	3.97e-29
PF3D7_1346000	37.2976	4.05523	0.762663	5.3172	1.05e-07	5.48e-07
PF3D7_0402100	139.167	4.04808	1.22131	3.31455	0.000917897	0.00252894
PF3D7_1233200	929.381	4.0447	0.145507	27.7974	4.67e-170	8.55e-167
PF3D7_0323400	62.2215	4.0417	0.831529	4.86056	1.17e-06	5.29e-06
PF3D7_0318800	50.3349	4.03496	0.960524	4.20079	2.66e-05	9.69e-05
PF3D7_0322400	326.155	-0.128337	0.166568	-0.770478	0.441016	0.558106
PF3D7_0322500	87.1359	0.575744	0.371055	1.55164	0.120748	0.193924
PF3D7_1102300	88.7792	4.03328	0.603561	6.68247	2.35e-11	1.82e-10
PF3D7_1236200	1074.11	4.03215	0.276827	14.5656	4.65e-48	2.93e-46
PF3D7_0322800	1.50119	3.34955	2.39409	1.39909	0.161786	0.24729
PF3D7_0322900	331.114	0.135651	0.158361	0.856594	0.391669	0.50711
PF3D7_1107600	27.2318	4.01586	0.961355	4.17729	2.95e-05	0.000106572
PF3D7_0323100	341.596	-0.440165	0.225169	-1.95482	0.0506038	0.0916488
PF3D7_1442600	321.33	4.01433	0.497228	8.07343	6.84e-16	7.97e-15
PF3D7_0323300	3.20485	4.4436	1.90617	2.33117	0.0197445	0.0400359
PF3D7_0925000	100.271	4.00485	0.396488	10.1008	5.48e-24	1.11e-22
PF3D7_0521900	208.316	4.00367	0.314961	12.7116	5.1e-37	2.1e-35
PF3D7_0800700	159.533	3.99627	0.43723	9.13997	6.25e-20	9.74e-19
PF3D7_1468000	289.22	3.96686	0.498167	7.96291	1.68e-15	1.91e-14
PF3D7_0323800	271.047	0.380774	0.199496	1.90868	0.0563032	0.100377
PF3D7_0323900	0	NA	NA	NA	NA	NA
PF3D7_0324000	0	NA	NA	NA	NA	NA
PF3D7_0324100	0.287204	0.970193	3.99893	0.242613	0.808305	0.870787
PF3D7_0324200	0	NA	NA	NA	NA	NA
PF3D7_0324300	0	NA	NA	NA	NA	NA
PF3D7_0324400	1.42576	0.725183	1.97544	0.3671	0.713545	0.798581
PF3D7_0324500	0.186423	0.355203	4.04704	0.0877685	0.930061	0.94823
PF3D7_0324600	0	NA	NA	NA	NA	NA
PF3D7_0324700	0	NA	NA	NA	NA	NA
PF3D7_0324800	1.69425	3.52457	2.27892	1.5466	0.12196	0.19547
PF3D7_0324900	2.40167	1.03424	1.85051	0.558896	0.576233	0.684424
PF3D7_0107600	232.661	3.96428	0.391238	10.1327	3.96e-24	8.11e-23
PF3D7_0400200	23.3687	-0.570072	0.628079	-0.907644	0.364067	0.479283
PF3D7_0515600	82.8021	3.96172	0.730359	5.42435	5.82e-08	3.15e-07
PF3D7_0400400	8.6019	1.63104	1.118	1.45888	0.144597	0.225425
PF3D7_0400500	0	NA	NA	NA	NA	NA
PF3D7_0400600	0	NA	NA	NA	NA	NA
PF3D7_0400700	0.218545	0.55462	4.02922	0.137649	0.890517	0.931982
PF3D7_0400800	0.482119	1.71401	3.96207	0.432606	0.665301	0.759337
PF3D7_0400900	1.60289	3.44397	2.40288	1.43327	0.151782	0.234902
PF3D7_0401000	0	NA	NA	NA	NA	NA
PF3D7_0401100	0	NA	NA	NA	NA	NA
PF3D7_0401200	0.0932117	-0.442278	4.08047	-0.108389	0.913687	0.936717
PF3D7_0401300	0.287204	0.970193	3.99893	0.242613	0.808305	0.870787
PF3D7_0401400	0.832643	2.4957	2.99347	0.833715	0.404441	0.519482
PF3D7_0401500	0	NA	NA	NA	NA	NA
PF3D7_0918700	62.2808	3.94348	0.687131	5.73905	9.52e-09	5.68e-08
PF3D7_1310200	22.3182	3.942	1.0383	3.79659	0.000146702	0.000465363
PF3D7_1006000	34.3308	3.92575	0.687974	5.70624	1.15e-08	6.82e-08
PF3D7_1141000	25.5504	3.91959	0.961341	4.0772	4.56e-05	0.000159212
PF3D7_1302100	1079.84	3.91484	0.311284	12.5764	2.85e-36	1.14e-34
PF3D7_1367300	13.0877	3.91474	1.16043	3.37352	0.000742129	0.00208442
PF3D7_1248400	50.9506	3.91175	0.61368	6.37425	1.84e-10	1.3e-09
PF3D7_1241400	221.499	3.91096	0.416031	9.40064	5.42e-21	9.16e-20
PF3D7_0402400	450.673	-0.27672	0.186619	-1.48281	0.138125	0.216822
PF3D7_0402500	1.32898	3.17207	2.54308	1.24734	0.212274	0.309341
PF3D7_0402600	0	NA	NA	NA	NA	NA
PF3D7_0402700	0.20156	0.452751	4.03803	0.112122	0.910727	0.936717
PF3D7_0402800	0	NA	NA	NA	NA	NA
PF3D7_0402900	3.41214	4.53397	1.83032	2.47715	0.0132436	0.0279157
PF3D7_0403000	4.18608	-2.09859	1.52015	-1.38051	0.167428	0.254034
PF3D7_0403100	113.14	0.848139	0.445775	1.90262	0.0570907	0.10155
PF3D7_0313900	61.675	3.9108	0.887147	4.40829	1.04e-05	4.05e-05
PF3D7_1110800	55.4862	3.9075	0.619986	6.30257	2.93e-10	2.05e-09
PF3D7_0417700	66.854	3.90727	1.93816	2.01597	0.0438036	0.080849
PF3D7_0403500	4.31901	-0.420395	1.45291	-0.289348	0.772315	0.845283
PF3D7_0403600	403.687	-0.199513	0.236905	-0.842163	0.399697	0.514553
PF3D7_0904200	52.0321	3.89164	0.836137	4.65431	3.25e-06	1.38e-05
PF3D7_1367900	42.5278	3.88959	0.650838	5.97628	2.28e-09	1.46e-08
PF3D7_0403900	225.97	0.0108709	0.221538	0.0490701	0.960863	0.9713
PF3D7_1327300	1441.51	3.88957	0.141704	27.4486	7.21e-166	9.9e-163
PF3D7_1350900	229.989	3.87807	0.280646	13.8184	1.98e-43	1.06e-41
PF3D7_0404200	5.89163	0.808348	1.01612	0.795527	0.426307	0.542468
PF3D7_0906400	47.1059	3.86161	1.00082	3.85845	0.000114109	0.000370096
PF3D7_0404400	1.50598	3.35407	2.50258	1.34024	0.180166	0.270004
PF3D7_0314700	619.416	3.84965	0.228329	16.8601	8.84e-64	9.71e-62
PF3D7_1467000	16.1927	3.83794	1.05596	3.63455	0.00027847	0.000849487
PF3D7_1302050	16.5686	3.83182	1.04778	3.65708	0.000255104	0.000783871
PF3D7_1030200	126.513	3.82715	0.419255	9.12847	6.95e-20	1.08e-18
PF3D7_1319600	321.63	3.82576	0.311139	12.296	9.52e-35	3.63e-33
PF3D7_0405000	120.453	-0.804011	0.452832	-1.77552	0.0758124	0.130456
PF3D7_0905600	31.941	3.82437	0.998376	3.83059	0.000127835	0.000410493
PF3D7_0304700	268.649	3.78872	0.253977	14.9176	2.53e-50	1.72e-48
PF3D7_0405300	145.162	3.77727	0.425324	8.88094	6.63e-19	9.66e-18
PF3D7_1131600	58.4668	3.77679	0.559365	6.75193	1.46e-11	1.15e-10
PF3D7_0405500	24.4244	-0.165052	0.591794	-0.278902	0.78032	0.852284
PF3D7_0113800	40.4194	3.77373	1.00865	3.74139	0.000183009	0.000575215
PF3D7_0105400	27.4642	3.7674	0.739244	5.09629	3.46e-07	1.66e-06
PF3D7_0824000	180.101	3.76471	0.598823	6.28686	3.24e-10	2.25e-09
PF3D7_0405900	271.29	0.258086	0.239992	1.07539	0.282199	0.390414
PF3D7_0406000	159.264	0.479839	0.265931	1.80438	0.0711722	0.123439
PF3D7_0406100	577.659	-0.225759	0.136788	-1.65043	0.0988544	0.164189
PF3D7_1465500	23.0581	3.75734	0.842885	4.45771	8.28e-06	3.27e-05
PF3D7_0406400	66.997	0.0911156	0.344778	0.264273	0.791569	0.860013
PF3D7_1423500	415.368	3.74659	0.211263	17.7343	2.28e-70	3.21e-68
PF3D7_0406600	0.966469	2.71064	3.7363	0.725487	0.468153	0.584101
PF3D7_0406700	265.471	0.141382	0.171153	0.826055	0.408773	0.52431
PF3D7_0406800	31.429	-0.51936	0.503332	-1.03184	0.302146	0.412399
PF3D7_0422000	77.603	3.74222	0.605581	6.17955	6.43e-10	4.36e-09
PF3D7_0407000	8.38651	0.658247	1.11379	0.590998	0.554522	0.664241
PF3D7_0407100	72.913	0.327137	0.3795	0.86202	0.388677	0.504306
PF3D7_1202300	394.609	3.73989	0.401771	9.30852	1.3e-20	2.1e-19
PF3D7_1231200	53.5417	3.73371	0.530109	7.04329	1.88e-12	1.62e-11
PF3D7_0407400	43.5535	0.138451	0.693298	0.199699	0.841716	0.895884
PF3D7_0407500	51.7626	-0.532072	0.378631	-1.40525	0.159946	0.244915
PF3D7_1038400	645.27	3.72635	0.236241	15.7735	4.73e-56	3.82e-54
PF3D7_0407700	325.45	0.123465	0.180921	0.682422	0.494972	0.609529
PF3D7_1358400	19.3953	3.72567	1.01687	3.66388	0.000248427	0.000764637
PF3D7_0407900	170.761	-0.0289029	0.236074	-0.122431	0.902557	0.936717
PF3D7_0408000	14.5305	1.13451	0.972092	1.16708	0.243178	0.345125
PF3D7_0408100	75.8766	0.883079	0.596948	1.47932	0.139054	0.217894
PF3D7_1462500	29.938	3.72417	0.977856	3.8085	0.000139812	0.000445564
PF3D7_0408300	385.708	0.297758	0.210625	1.41369	0.157453	0.241839
PF3D7_0408400	39.8869	0.100898	0.524632	0.192321	0.84749	0.899762
PF3D7_0408500	874.684	0.43306	0.138831	3.11933	0.00181265	0.00470602
PF3D7_0815900	42.3602	3.71996	0.74877	4.96809	6.76e-07	3.14e-06
PF3D7_0909500	19.0011	3.70864	0.900484	4.11849	3.81e-05	0.000135189
PF3D7_1347000	56.3332	3.7016	0.600528	6.16391	7.1e-10	4.76e-09
PF3D7_0408900	376.869	0.375547	0.171064	2.19536	0.028138	0.0549451
PF3D7_1141900	22.1227	3.6865	0.87319	4.22187	2.42e-05	8.9e-05
PF3D7_0900200	50.2905	3.67234	1.86052	1.97383	0.0484012	0.0881204
PF3D7_1469600	619.585	3.66435	0.336247	10.8978	1.18e-27	3.04e-26
PF3D7_0409300	104.173	-0.424949	0.402013	-1.05705	0.290487	0.400167
PF3D7_0409400	95.7906	0.00574206	0.289847	0.0198107	0.984194	0.989058
PF3D7_1301500	32.5422	3.66258	0.680505	5.38215	7.36e-08	3.94e-07
PF3D7_1423400	54.5742	3.65912	0.489706	7.47207	7.89e-14	7.84e-13
PF3D7_1235800	115.896	3.65625	0.493371	7.41076	1.26e-13	1.21e-12
PF3D7_1141100	64.6902	3.65465	0.569369	6.41877	1.37e-10	9.84e-10
PF3D7_0409900	11.3283	1.43709	1.4227	1.01011	0.312442	0.424343
PF3D7_1474200	150.825	3.64091	0.320605	11.3564	6.89e-30	1.98e-28
PF3D7_0410100	106.648	-0.294079	0.480964	-0.611438	0.54091	0.652634
PF3D7_0726100	83.998	3.6331	0.711167	5.10864	3.24e-07	1.56e-06
PF3D7_0113700	110.288	3.62286	0.346214	10.4642	1.26e-25	2.83e-24
PF3D7_0410400	11.3413	0.345663	0.962866	0.358994	0.7196	0.802625
PF3D7_1020800	198.21	3.62252	0.349088	10.3771	3.15e-25	6.9e-24
PF3D7_0410600	20.9196	-0.395907	0.59271	-0.667962	0.504158	0.616763
PF3D7_1421300	191.179	3.62177	0.361087	10.0302	1.12e-23	2.21e-22
PF3D7_0410800	299.155	0.391024	0.169097	2.31242	0.0207545	0.0418827
PF3D7_1016600	24.425	3.61426	1.00364	3.60117	0.00031679	0.000956292
PF3D7_1247800	201.913	3.59573	0.466064	7.71508	1.21e-14	1.29e-13
PF3D7_0411100	0.817506	2.47076	3.00344	0.822644	0.41071	0.526181
PF3D7_0309700	267.814	3.58415	0.247202	14.4989	1.23e-47	7.68e-46
PF3D7_0411300	36.6123	-0.565291	0.489201	-1.15554	0.24787	0.350696
PF3D7_0411400	171.711	0.251406	0.255585	0.983649	0.325288	0.43821
PF3D7_0411500	40.264	-0.0565765	0.683488	-0.0827762	0.93403	0.950314
PF3D7_0501400	2112.22	3.5838	0.163076	21.9763	4.86e-107	1.67e-104
PF3D7_0411700	2.53048	-1.75146	2.56425	-0.68303	0.494588	0.609529
PF3D7_0411800	247.47	-0.400771	0.182134	-2.20042	0.0277774	0.0543184
PF3D7_0411900	734.389	0.0402644	0.111038	0.362617	0.716891	0.800714
PF3D7_0412000	265.833	-0.270249	0.170007	-1.58964	0.111916	0.18224
PF3D7_0412100	15.7324	0.462474	1.09645	0.421793	0.673176	0.765461
PF3D7_0412200	3.7856	0.845597	1.33287	0.634417	0.525809	0.637777
PF3D7_0412300	8.41237	0.838896	1.11154	0.754712	0.450422	0.567133
PF3D7_0412400	52.3108	-0.539621	0.35867	-1.50451	0.132451	0.209412
PF3D7_0412500	0	NA	NA	NA	NA	NA
PF3D7_0412600	0	NA	NA	NA	NA	NA
PF3D7_0412700	20.1118	-0.00315635	0.91806	-0.00343807	0.997257	0.998166
PF3D7_0412800	0	NA	NA	NA	NA	NA
PF3D7_0412900	0	NA	NA	NA	NA	NA
PF3D7_0413000	0	NA	NA	NA	NA	NA
PF3D7_0413100	1.01874	1.36073	2.97515	0.457365	0.647409	0.745892
PF3D7_0413200	0.395552	1.42702	3.97413	0.359078	0.719537	0.802625
PF3D7_0413300	1.69423	2.3193	2.64349	0.877362	0.38029	0.495869
PF3D7_0413400	33.8007	1.42809	1.0041	1.42225	0.154953	0.23927
PF3D7_0413500	236.934	0.329187	0.190279	1.73002	0.0836265	0.142033
PF3D7_1148900	48.2955	3.57415	0.653099	5.47259	4.43e-08	2.44e-07
PF3D7_0413700	665.648	-0.186144	0.148564	-1.25296	0.21022	0.306757
PF3D7_0413800	15.8905	-0.661176	0.756322	-0.874199	0.38201	0.497301
PF3D7_0413900	259.772	-0.179703	0.267722	-0.67123	0.502074	0.614965
PF3D7_1026400	88.2031	3.57086	0.663479	5.38203	7.37e-08	3.94e-07
PF3D7_1230300	65.6606	3.5708	0.532565	6.70491	2.02e-11	1.57e-10
PF3D7_0414200	6.39109	-2.41449	1.55952	-1.54822	0.121569	0.194957
PF3D7_0414300	34.7108	-1.36172	0.708548	-1.92185	0.0546253	0.0978302
PF3D7_0801300	30.3027	3.56157	1.0156	3.50687	0.000453415	0.00132572
PF3D7_1037800	93.5481	3.55644	0.584112	6.08862	1.14e-09	7.48e-09
PF3D7_0414600	93.1441	0.0166217	0.286466	0.0580234	0.95373	0.965843
PF3D7_0414700	138.431	-0.37505	0.268084	-1.399	0.161813	0.24729
PF3D7_0423900	33.411	3.55085	1.02467	3.46536	0.000529523	0.00152391
PF3D7_0414900	24.1132	0.201616	0.816803	0.246835	0.805036	0.86897
PF3D7_0415000	31.0532	-0.0468319	0.828471	-0.0565282	0.954921	0.966693
PF3D7_0415100	99.3785	0.314008	0.242429	1.29526	0.195231	0.289009
PF3D7_1148700	977.857	3.54779	0.164623	21.551	5.18e-103	1.67e-100
PF3D7_0415300	675.495	0.00526319	0.135064	0.0389682	0.968916	0.977281
PF3D7_0415400	239.712	-0.552258	0.294512	-1.87516	0.0607702	0.107572
PF3D7_0415500	87.1718	-0.418171	0.320513	-1.30469	0.191997	0.285011
PF3D7_0415600	7.08274	-0.844741	1.24779	-0.676988	0.498414	0.612023
PF3D7_0415700	379.412	0.458921	0.208354	2.2026	0.0276226	0.0540541
PF3D7_1353200	16.828	3.54363	0.929128	3.81393	0.000136775	0.000437153
PF3D7_0415900	1215.76	-0.475231	0.131646	-3.60991	0.000306304	0.000928722
PF3D7_0416000	238.036	0.0204179	0.191738	0.106488	0.915195	0.937737
PF3D7_0416100	630.533	0.293212	0.192096	1.52638	0.126915	0.20188
PF3D7_0927100	162.123	3.53942	0.325901	10.8604	1.78e-27	4.54e-26
PF3D7_1469500	20.3253	3.52298	0.903741	3.89821	9.69e-05	0.000318053
PF3D7_1473900	154.913	3.51504	0.567592	6.19289	5.91e-10	4.02e-09
PF3D7_1250100	65.9723	3.50613	0.501738	6.98797	2.79e-12	2.37e-11
PF3D7_1252400	132.881	3.5035	1.44178	2.42998	0.0150997	0.0314778
PF3D7_0416700	153.358	-0.240608	0.413605	-0.581733	0.560747	0.668982
PF3D7_0416800	287.855	-0.348942	0.362727	-0.961996	0.336052	0.449844
PF3D7_1403700	69.7672	3.48846	0.703521	4.95857	7.1e-07	3.3e-06
PF3D7_1364900	19.4967	3.4829	0.869075	4.00759	6.13e-05	0.000208044
PF3D7_0400300	91.2304	3.48105	0.388137	8.96861	3e-19	4.49e-18
PF3D7_1246100	83.7625	3.46814	0.527176	6.57872	4.75e-11	3.57e-10
PF3D7_0417300	198.778	-0.424596	0.200034	-2.12262	0.0337858	0.0644159
PF3D7_0202100	15.8979	3.46155	0.928702	3.7273	0.000193544	0.000606246
PF3D7_1348000	111.212	3.45782	0.392324	8.81369	1.21e-18	1.73e-17
PF3D7_1430500	15.7052	3.44764	1.11117	3.1027	0.00191764	0.0049482
PF3D7_0829900	965.002	3.43612	0.25918	13.2577	4.07e-40	1.93e-38
PF3D7_1117200	155.767	3.43147	0.42834	8.01109	1.14e-15	1.31e-14
PF3D7_0417900	33.7599	0.933059	0.582027	1.60312	0.108908	0.177894
PF3D7_0926300	437.21	3.42176	0.338834	10.0986	5.6e-24	1.13e-22
PF3D7_0418100	278.09	-0.458669	0.17872	-2.56642	0.0102754	0.0222311
PF3D7_0418200	50.8462	-0.42581	0.530648	-0.802435	0.422302	0.537893
PF3D7_0418300	4609.79	0.18658	0.09291	2.00818	0.0446242	0.0821152
PF3D7_0418400	4.52492	-0.142838	1.47648	-0.0967424	0.922931	0.943025
PF3D7_0523600	15.4765	3.41865	0.897242	3.81017	0.000138872	0.000443339
PF3D7_0933800	69.9577	3.4079	0.801155	4.25374	2.1e-05	7.79e-05
PF3D7_0418700	87.7691	0.176831	0.441968	0.4001	0.689083	0.779673
PF3D7_0418800	0.68368	2.21738	3.17064	0.69935	0.484333	0.600197
PF3D7_1016800	160.823	3.39575	0.331911	10.2309	1.44e-24	3.04e-23
PF3D7_1024400	65.458	3.38979	0.63365	5.34963	8.81e-08	4.65e-07
PF3D7_0419100	7.98583	-1.56914	1.00487	-1.56154	0.118397	0.190762
PF3D7_0419200	19.9722	-0.310035	0.588568	-0.526762	0.598359	0.704457
PF3D7_0419300	409.967	-0.287981	0.151936	-1.89541	0.0580387	0.103029
PF3D7_0830500	472.812	3.38809	0.29653	11.4258	3.11e-30	9.22e-29
PF3D7_0419500	29.5455	0.202765	0.553817	0.366122	0.714274	0.798794
PF3D7_0424300	182.195	3.37719	0.259668	13.0058	1.13e-38	5.06e-37
PF3D7_0419700	55.0448	0.219786	0.434118	0.506282	0.612659	0.714552
PF3D7_0208000	267.313	3.37552	0.36378	9.27899	1.71e-20	2.75e-19
PF3D7_1464300	15.529	3.37308	1.09492	3.08065	0.00206547	0.00528002
PF3D7_1221900	468.43	3.37094	0.217361	15.5085	3.04e-54	2.25e-52
PF3D7_0420100	202.661	0.343187	0.322489	1.06418	0.287247	0.396357
PF3D7_0420200	33.2559	0.0657333	0.653644	0.100564	0.919896	0.940662
PF3D7_0808200	24.488	3.36815	0.780884	4.31325	1.61e-05	6.06e-05
PF3D7_0216000	359.825	3.36663	0.290669	11.5824	5.06e-31	1.54e-29
PF3D7_0420500	4.2103	1.14723	1.62229	0.707168	0.479462	0.595235
PF3D7_1429600	18.1331	3.36006	0.852075	3.94339	8.03e-05	0.000266552
PF3D7_0420700	7.47684	1.36072	1.59749	0.851786	0.394333	0.509478
PF3D7_0420800	0	NA	NA	NA	NA	NA
PF3D7_0420900	0	NA	NA	NA	NA	NA
PF3D7_0421000	0	NA	NA	NA	NA	NA
PF3D7_0421100	0.420106	1.50783	3.97049	0.37976	0.704124	0.792283
PF3D7_0421200	0	NA	NA	NA	NA	NA
PF3D7_0421300	20.4151	-0.17634	0.597607	-0.295077	0.767935	0.841159
PF3D7_0421400	0.10078	-0.442278	4.08047	-0.108389	0.913687	0.936717
PF3D7_0421500	0.10078	-0.442278	4.08047	-0.108389	0.913687	0.936717
PF3D7_0421600	0	NA	NA	NA	NA	NA
PF3D7_1145700	48.232	3.35878	0.514975	6.52222	6.93e-11	5.15e-10
PF3D7_1023800	75.963	3.35789	0.507571	6.61561	3.7e-11	2.81e-10
PF3D7_1001100	61.2526	3.3456	0.837498	3.99475	6.48e-05	0.00021803
PF3D7_1355600	133.044	3.34207	0.349922	9.55089	1.29e-21	2.28e-20
PF3D7_1420300	53.0697	3.3368	0.743522	4.48783	7.2e-06	2.87e-05
PF3D7_0422200	1040.33	0.160721	0.135235	1.18846	0.234652	0.335191
PF3D7_1404600	97.1195	3.32556	0.600709	5.53607	3.09e-08	1.73e-07
PF3D7_1253000	406.447	3.32359	0.750442	4.42884	9.47e-06	3.7e-05
PF3D7_0404100	121.842	3.3084	0.442975	7.46859	8.11e-14	8.03e-13
PF3D7_0422600	0.681811	0.54684	3.35854	0.162821	0.870659	0.917489
PF3D7_1132500	30.0892	3.30795	1.09465	3.02192	0.00251174	0.00628909
PF3D7_1216700	28.7386	3.30528	0.734613	4.49935	6.82e-06	2.73e-05
PF3D7_0630800	40.0922	3.30266	0.698401	4.72889	2.26e-06	9.78e-06
PF3D7_0423000	19.5025	-0.223928	0.733974	-0.305089	0.760298	0.835795
PF3D7_0315500	98.3874	3.29692	0.432143	7.62923	2.36e-14	2.45e-13
PF3D7_0423200	6.40773	-0.273068	1.08452	-0.251786	0.801206	0.866985
PF3D7_0423300	85.7889	-0.136129	0.303865	-0.44799	0.65416	0.751306
PF3D7_1342600	172.547	3.29663	0.306	10.7733	4.6e-27	1.14e-25
PF3D7_1448200	14.235	3.29229	1.10317	2.98438	0.00284153	0.00699993
PF3D7_1103500	22.6876	3.29094	1.07101	3.07273	0.0021211	0.00540966
PF3D7_0423800	28.0997	3.27909	1.08932	3.01023	0.00261054	0.00651567
PF3D7_1423100	199.598	3.27855	0.351515	9.32689	1.09e-20	1.78e-19
PF3D7_1211000	316.2	3.27699	0.412232	7.94938	1.87e-15	2.12e-14
PF3D7_0424000	97.5179	-0.542331	0.352918	-1.5367	0.124366	0.198689
PF3D7_1034300	23.5254	3.2753	1.09059	3.00325	0.00267115	0.0066458
PF3D7_1322900	84.808	3.2742	0.431317	7.59118	3.17e-14	3.27e-13
PF3D7_1139600	30.782	3.27098	1.08364	3.01852	0.00254014	0.0063564
PF3D7_0730900	1155.66	3.26397	0.202125	16.1483	1.17e-58	1.06e-56
PF3D7_0702200	42.4623	3.26014	0.573796	5.68171	1.33e-08	7.77e-08
PF3D7_1134900	19.601	3.25553	0.795538	4.09224	4.27e-05	0.000149899
PF3D7_1126800	89.9568	3.24737	0.525291	6.18205	6.33e-10	4.3e-09
PF3D7_0424800	2.26866	3.94659	2.10804	1.87216	0.0611847	0.108271
PF3D7_0509200	36.0213	3.23052	0.709296	4.55454	5.25e-06	2.14e-05
PF3D7_0425000	0.699741	2.24858	3.0808	0.729868	0.465471	0.581642
PF3D7_0425050	1.88068	3.67574	2.21722	1.65782	0.0973546	0.16214
PF3D7_0418600	544.181	3.22706	0.199847	16.1477	1.18e-58	1.06e-56
PF3D7_1242400	157.051	3.21867	0.295246	10.9017	1.13e-27	2.93e-26
PF3D7_0425250	0	NA	NA	NA	NA	NA
PF3D7_0425300	0	NA	NA	NA	NA	NA
PF3D7_0425400	0.396476	1.42999	3.80114	0.3762	0.706768	0.794282
PF3D7_0425500	4.18238	4.82824	1.73961	2.77547	0.00551225	0.0128253
PF3D7_0425600	2.45067	4.05491	2.03451	1.99307	0.0462541	0.0848301
PF3D7_0425700	0	NA	NA	NA	NA	NA
PF3D7_0425800	6.511	-0.455168	1.2026	-0.378486	0.70507	0.793023
PF3D7_1112900	34.1984	3.21793	1.11541	2.88497	0.00391449	0.00938214
PF3D7_0426000	1.60104	3.44258	2.31805	1.48512	0.137512	0.216137
PF3D7_0500100	17.6407	-1.22941	0.797346	-1.54188	0.123103	0.196957
PF3D7_0500200	0	NA	NA	NA	NA	NA
PF3D7_0500300	2.04919	3.80027	2.36756	1.60514	0.108463	0.177411
PF3D7_0500400	1.08108	2.8774	2.78997	1.03134	0.302383	0.41262
PF3D7_0500500	1.40705	3.25583	2.41478	1.34829	0.177565	0.266615
PF3D7_0500600	2.46581	4.06336	2.05544	1.97689	0.0480544	0.0875344
PF3D7_0500700	3.07584	-3.83207	2.5185	-1.52157	0.128118	0.203205
PF3D7_1358600	76.35	3.20425	0.393038	8.15251	3.56e-16	4.25e-15
PF3D7_0614700	161.574	3.20298	0.323808	9.8916	4.53e-23	8.51e-22
PF3D7_0501000	300.129	-0.409019	0.21863	-1.87083	0.0613693	0.108563
PF3D7_0501100	93.6705	0.323613	0.399045	0.810968	0.417384	0.533238
PF3D7_1133700	772.347	3.20208	0.150898	21.2201	6.23e-100	1.63e-97
PF3D7_1474400	437.938	3.19412	0.248623	12.8473	8.91e-38	3.79e-36
PF3D7_0902300	167.041	3.18736	0.292591	10.8936	1.24e-27	3.17e-26
PF3D7_0501500	15.9108	0.377587	1.07406	0.351552	0.725175	0.806059
PF3D7_0501600	4.88156	-0.26772	1.30055	-0.205851	0.836907	0.892495
PF3D7_0501700	4.00638	2.71776	1.63519	1.66205	0.0965024	0.160964
PF3D7_0501800	773.216	-0.499299	0.124984	-3.99489	6.47e-05	0.00021803
PF3D7_0211400	35.8232	3.18276	0.86033	3.69946	0.000216059	0.00067217
PF3D7_1149500	15.8872	3.17906	1.12029	2.83772	0.00454367	0.0107125
PF3D7_0502100	59.4742	-0.100734	0.596296	-0.168933	0.865849	0.914128
PF3D7_0502200	122.751	0.522614	0.455576	1.14715	0.25132	0.354755
PF3D7_0629300	107.757	3.17867	0.381356	8.33518	7.74e-17	9.55e-16
PF3D7_0414800	13.3357	3.17502	0.978887	3.2435	0.00118071	0.0031953
PF3D7_0502500	0.481195	1.71163	3.96216	0.431996	0.665745	0.759527
PF3D7_0502600	124.714	0.271424	0.330414	0.821466	0.411381	0.526794
PF3D7_1201200	48.006	3.16786	0.595078	5.32343	1.02e-07	5.32e-07
PF3D7_0502800	1.68576	3.51778	2.30888	1.52358	0.127613	0.20252
PF3D7_0502900	24.6117	-0.377247	0.499669	-0.754994	0.450253	0.567133
PF3D7_0503000	246.906	-0.286596	0.208423	-1.37507	0.169111	0.255841
PF3D7_1472900	52.2423	3.16273	0.898673	3.51933	0.000432631	0.00126968
PF3D7_0503200	178.4	0.329288	0.275872	1.19363	0.232624	0.332727
PF3D7_1114800	108.685	3.15992	0.35209	8.97477	2.84e-19	4.26e-18
PF3D7_0929600	28.6545	3.15743	1.1274	2.80064	0.00510013	0.0119169
PF3D7_0936000	205.437	3.15334	0.270452	11.6595	2.05e-31	6.48e-30
PF3D7_0102700	88.3755	3.14783	1.43462	2.19419	0.0282215	0.0550594
PF3D7_1147200	113.356	3.14571	1.26624	2.48428	0.0129812	0.0274259
PF3D7_1432400	456.705	3.11651	0.170088	18.3229	5.43e-75	8.77e-73
PF3D7_1148800	30.2532	3.1052	1.12752	2.75402	0.00588686	0.0135761
PF3D7_0504100	34.5654	-0.221206	0.505333	-0.437742	0.661573	0.756279
PF3D7_0113300	90.477	3.1044	1.5323	2.02597	0.0427678	0.0792034
PF3D7_0504300	31.6904	0.967643	0.972764	0.994735	0.319865	0.432606
PF3D7_0504400	185.255	-0.422893	0.237114	-1.7835	0.0745051	0.12861
PF3D7_0504500	7.97913	1.25324	1.46965	0.852744	0.393801	0.508911
PF3D7_0504600	12.4345	1.07382	0.711375	1.50949	0.131173	0.20763
PF3D7_1466200	1153.74	3.10194	0.182862	16.9633	1.53e-64	1.72e-62
PF3D7_1200700	258.355	3.09724	0.231467	13.3809	7.82e-41	3.77e-39
PF3D7_0424900	48.8654	3.0965	0.668317	4.63329	3.6e-06	1.52e-05
PF3D7_0505000	276.344	-0.120192	0.172968	-0.694882	0.487129	0.60271
PF3D7_1222600	76.4523	3.09545	0.727068	4.25744	2.07e-05	7.68e-05
PF3D7_0505200	11.3453	0.0911308	1.04943	0.0868382	0.9308	0.948418
PF3D7_0423700	1320.78	3.09326	0.173043	17.8757	1.82e-71	2.78e-69
PF3D7_1465000	23.134	3.0916	0.741462	4.16961	3.05e-05	0.000109938
PF3D7_0505500	658.545	-0.114186	0.201111	-0.567778	0.570186	0.677975
PF3D7_0505600	39.2244	0.700173	0.398075	1.7589	0.0785946	0.134578
PF3D7_1143700	48.6219	3.08819	0.674269	4.58006	4.65e-06	1.92e-05
PF3D7_0505800	326.791	-0.344686	0.230934	-1.49257	0.135549	0.213453
PF3D7_0607300	135.021	3.0881	0.328384	9.40392	5.26e-21	8.91e-20
PF3D7_0506000	17.9044	0.735685	0.96704	0.76076	0.446801	0.563348
PF3D7_0506100	290.682	-0.16958	0.200237	-0.846896	0.397053	0.51251
PF3D7_1133400	230.974	3.08789	0.421907	7.31887	2.5e-13	2.35e-12
PF3D7_1020100	20.8126	3.07677	1.15695	2.65938	0.00782849	0.0174174
PF3D7_1142900	54.5298	3.07495	0.656044	4.68711	2.77e-06	1.19e-05
PF3D7_0506500	901.3	0.296319	0.167454	1.76956	0.0768012	0.131992
PF3D7_0506600	0.302341	1.03758	3.99477	0.259735	0.795068	0.862109
PF3D7_0506700	232.43	-0.450778	0.182496	-2.47008	0.0135085	0.0283869
PF3D7_1430200	272.106	3.07187	0.274064	11.2086	3.7e-29	1.02e-27
PF3D7_0506900	426.369	-0.476441	0.182912	-2.60475	0.00919403	0.0201454
PF3D7_0109300	27.7644	3.07002	0.652722	4.70341	2.56e-06	1.1e-05
PF3D7_0903800	22.2034	3.06969	1.11631	2.74985	0.00596233	0.0137329
PF3D7_1216500	62.2717	3.05845	0.764185	4.00224	6.27e-05	0.000212415
PF3D7_1125800	98.4363	3.0539	0.426203	7.16537	7.76e-13	6.95e-12
PF3D7_0507400	17.7254	0.108255	0.623149	0.173722	0.862084	0.911555
PF3D7_1145000	19.6472	3.05383	0.813564	3.75364	0.000174283	0.000549048
PF3D7_0822700	202.854	3.04434	0.511872	5.94747	2.72e-09	1.73e-08
PF3D7_0507700	32.1558	0.3249	0.711423	0.456691	0.647893	0.746137
PF3D7_0507800	1118.23	0.00550257	0.1799	0.0305868	0.975599	0.982758
PF3D7_0507900	0.412537	1.48286	3.76333	0.394029	0.69356	0.783931
PF3D7_1029000	33.8553	3.04138	1.14151	2.66434	0.00771398	0.0171975
PF3D7_1124500	332.645	3.04006	0.199334	15.2511	1.62e-52	1.11e-50
PF3D7_0214200	461.695	3.02612	0.406351	7.44706	9.54e-14	9.34e-13
PF3D7_0806600	94.9076	3.02314	0.374332	8.07609	6.69e-16	7.83e-15
PF3D7_0508400	39.4598	-0.338029	0.44483	-0.759907	0.44731	0.563861
PF3D7_0508500	404.829	-0.361265	0.171943	-2.10107	0.0356348	0.0673797
PF3D7_0508600	118.828	-0.393256	0.331454	-1.18646	0.235441	0.335968
PF3D7_0829400	217.814	3.02112	0.378364	7.98468	1.41e-15	1.6e-14
PF3D7_0508800	60.2927	0.575041	0.406466	1.41473	0.157147	0.24157
PF3D7_0508900	1471.53	0.496806	0.15499	3.20542	0.00134866	0.00360015
PF3D7_1471800	28.6473	3.01967	1.1505	2.62467	0.00867334	0.0191189
PF3D7_1440600	60.5452	3.01635	0.75636	3.98799	6.66e-05	0.000223791
PF3D7_0506400	16.7649	3.01507	0.938626	3.21222	0.00131714	0.00353318
PF3D7_0730800	738.84	3.0128	0.193885	15.5391	1.89e-54	1.44e-52
PF3D7_1023100	211.527	3.00112	0.235687	12.7335	3.85e-37	1.6e-35
PF3D7_0509500	33.6026	0.569082	0.548334	1.03784	0.299346	0.409547
PF3D7_0509600	308.569	-0.0816521	0.27181	-0.300402	0.763871	0.838045
PF3D7_0300900	89.5074	2.99464	0.693227	4.31986	1.56e-05	5.9e-05
PF3D7_0822200	162.475	2.99344	0.273051	10.9629	5.76e-28	1.51e-26
PF3D7_0509900	21.4518	-0.0868004	1.05343	-0.0823978	0.93433	0.950428
PF3D7_0510000	89.6064	0.196611	0.286498	0.686257	0.492551	0.608048
PF3D7_0510100	2027.3	-0.19535	0.102424	-1.90727	0.056486	0.100638
PF3D7_0510200	138.789	-0.610516	0.378583	-1.61263	0.106824	0.175253
PF3D7_0510300	3.81269	4.69195	1.82378	2.57265	0.0100923	0.021878
PF3D7_0510400	24.8908	-0.438723	0.519878	-0.843895	0.398728	0.514243
PF3D7_1206000	27.0335	2.9925	0.963878	3.10465	0.00190506	0.00491805
PF3D7_0510600	0.482119	1.71401	3.96207	0.432606	0.665301	0.759337
PF3D7_0510700	0.910717	2.62746	2.90469	0.90456	0.365699	0.481086
PF3D7_0510800	4.18331	4.82849	1.75235	2.75543	0.00586143	0.0135232
PF3D7_0510900	8.60087	-0.243406	1.06379	-0.22881	0.819017	0.878707
PF3D7_0210600	304.473	2.99091	0.258698	11.5614	6.46e-31	1.96e-29
PF3D7_0511100	2.08037	2.66424	1.92293	1.38551	0.165896	0.252476
PF3D7_0624900	159.73	2.98602	0.28317	10.545	5.36e-26	1.23e-24
PF3D7_0511300	63.5799	-0.268661	0.528634	-0.508217	0.611301	0.713688
PF3D7_1104900	475.153	2.98228	0.177579	16.7941	2.69e-63	2.85e-61
PF3D7_0511600	28.1251	2.98128	0.760809	3.91857	8.91e-05	0.000293409
PF3D7_1122900	331.625	2.97862	0.191605	15.5456	1.7e-54	1.32e-52
PF3D7_0511700	49.0437	0.908922	0.74787	1.21535	0.224234	0.323417
PF3D7_0511800	668.282	-0.123326	0.158997	-0.775651	0.437955	0.554999
PF3D7_0511900	20.8611	1.34899	0.782415	1.72414	0.0846827	0.143694
PF3D7_1362700	1102.31	2.97443	0.203375	14.6253	1.94e-48	1.27e-46
PF3D7_0512100	19.08	0.676051	1.00849	0.670363	0.502626	0.61523
PF3D7_0512200	68.4519	0.790352	0.461769	1.71158	0.0869748	0.146993
PF3D7_0512300	48.1709	0.583372	0.477669	1.22129	0.221976	0.321009
PF3D7_1115800	427.692	2.97033	0.234118	12.6873	6.96e-37	2.85e-35
PF3D7_0512450	5.73204	1.7478	1.26585	1.38073	0.167361	0.254002
PF3D7_0512500	131.013	-0.469471	0.259287	-1.81062	0.0701992	0.121982
PF3D7_0512600	220.951	-0.0835227	0.207018	-0.403456	0.686613	0.777519
PF3D7_0512700	68.0454	0.428242	0.335987	1.27458	0.202459	0.297405
PF3D7_0512800	116.538	-0.215255	0.255399	-0.84282	0.399329	0.514481
PF3D7_0512900	10.1282	1.88784	0.996068	1.89529	0.0580535	0.103029
PF3D7_0513000	78.6138	-0.567448	0.441818	-1.28435	0.19902	0.293374
PF3D7_0317600	52.9212	2.96628	0.731882	4.05295	5.06e-05	0.000175102
PF3D7_0513200	759.16	-0.227946	0.150653	-1.51306	0.130265	0.206252
PF3D7_0513300	115.056	-0.136611	0.250837	-0.544623	0.586013	0.693534
PF3D7_0513400	9.58193	-0.165625	1.13324	-0.146152	0.883801	0.928093
PF3D7_0513500	17.5577	0.419613	1.01814	0.412137	0.680239	0.771734
PF3D7_0513600	2383.44	-0.14653	0.109112	-1.34294	0.179291	0.268985
PF3D7_1035500	335.932	2.96487	0.335087	8.84805	8.91e-19	1.28e-17
PF3D7_1122300	56.0677	2.96291	0.555326	5.33544	9.53e-08	5e-07
PF3D7_0513900	11.9598	-0.503794	0.740698	-0.680161	0.496402	0.610469
PF3D7_1013400	223.318	2.95473	0.277294	10.6556	1.64e-26	3.9e-25
PF3D7_0514100	426.748	-0.46567	0.150973	-3.08447	0.00203918	0.0052201
PF3D7_0514200	114.98	-0.345895	0.243234	-1.42207	0.155006	0.239285
PF3D7_0514300	192.169	0.341281	0.224969	1.51701	0.129263	0.204903
PF3D7_0514400	4.86589	-3.49257	1.9088	-1.82972	0.0672915	0.117787
PF3D7_1469900	44.0254	2.94687	0.764102	3.85665	0.000114954	0.000372615
PF3D7_0514600	55.5566	-0.25585	0.356094	-0.71849	0.472455	0.588399
PF3D7_1474900	114.615	2.94545	0.730203	4.03374	5.49e-05	0.000188398
PF3D7_0514800	78.5624	-0.129317	0.291978	-0.442899	0.657839	0.753774
PF3D7_1236300	64.6953	2.94153	0.49573	5.93373	2.96e-09	1.86e-08
PF3D7_1136700	166.632	2.93785	0.565643	5.19382	2.06e-07	1.02e-06
PF3D7_0525000	3185.67	2.932	0.176453	16.6163	5.31e-62	5.21e-60
PF3D7_0515200	18.4164	0.982041	0.715382	1.37275	0.16983	0.256756
PF3D7_1023600	83.2996	2.93184	0.629725	4.65575	3.23e-06	1.37e-05
PF3D7_0515400	87.9658	-0.207766	0.315399	-0.658741	0.510062	0.622389
PF3D7_0831100	32.6086	2.92733	0.758313	3.86032	0.000113238	0.000367706
PF3D7_0424100	98.0432	2.92153	0.576379	5.06877	4e-07	1.91e-06
PF3D7_0515700	378.989	-0.314467	0.178756	-1.75919	0.0785446	0.134567
PF3D7_0911100	227.332	2.9121	0.388281	7.49996	6.38e-14	6.37e-13
PF3D7_0515900	339.797	-0.438401	0.244292	-1.79458	0.0727211	0.125966
PF3D7_0516000	130.69	-0.0510901	0.300821	-0.169836	0.865139	0.913698
PF3D7_1456400	42.9442	2.91095	0.550709	5.28581	1.25e-07	6.39e-07
PF3D7_0516200	690.065	-0.37974	0.179885	-2.11101	0.0347713	0.0660426
PF3D7_0516300	103.646	-0.46901	0.365265	-1.28402	0.199133	0.293463
PF3D7_0516400	151.282	0.349524	0.270501	1.29213	0.196311	0.290316
PF3D7_1401600	636.397	2.90712	0.406935	7.14393	9.07e-13	8.05e-12
PF3D7_1031200	29.7604	2.90218	0.734094	3.95342	7.7e-05	0.000256076
PF3D7_0516700	428.494	-0.463032	0.18352	-2.52306	0.0116339	0.024887
PF3D7_0916100	11.1742	2.90172	1.03552	2.80218	0.00507581	0.0118702
PF3D7_0724900	172.873	2.89684	0.307794	9.41163	4.88e-21	8.3e-20
PF3D7_0517000	53.3964	-0.340105	0.534207	-0.636655	0.52435	0.636569
PF3D7_0517100	60.9104	0.126431	0.398677	0.317127	0.751147	0.828223
PF3D7_0517200	155.712	0.294449	0.225504	1.30574	0.191642	0.284637
PF3D7_1215000	15.9117	2.89525	0.960617	3.01395	0.00257871	0.00644208
PF3D7_1358500	15.5098	2.89355	1.15023	2.51563	0.0118821	0.0253377
PF3D7_0300200	13.9168	2.89267	1.22289	2.36544	0.0180086	0.0368151
PF3D7_1416700	42.0872	2.89161	0.68188	4.24064	2.23e-05	8.22e-05
PF3D7_0517700	272.23	0.276409	0.177424	1.55791	0.119255	0.191976
PF3D7_0517800	0.109273	-0.442278	4.08047	-0.108389	0.913687	0.936717
PF3D7_0517900	128.141	0.521311	0.367671	1.41787	0.156228	0.240631
PF3D7_0518000	201.986	0.217378	0.314267	0.691699	0.489127	0.6045
PF3D7_1218800	13.2825	2.8915	1.19121	2.42737	0.0152088	0.0316931
PF3D7_0314800	125.368	2.88963	0.563734	5.12588	2.96e-07	1.44e-06
PF3D7_0809500	13.3851	2.88916	0.981482	2.94367	0.00324347	0.00788047
PF3D7_0518400	1.52543	0.929095	2.10774	0.440801	0.659357	0.754434
PF3D7_1309900	11.0284	2.88144	1.20392	2.39338	0.0166939	0.0344481
PF3D7_0518600	340.61	0.50658	0.298023	1.69981	0.0891675	0.150236
PF3D7_1028900	35.102	2.87999	0.994274	2.89658	0.00377258	0.00906972
PF3D7_0415800	86.5888	2.87967	0.373421	7.71159	1.24e-14	1.32e-13
PF3D7_0518900	0.504825	1.77669	3.5357	0.502499	0.615316	0.716738
PF3D7_0809700	107.504	2.87505	0.36337	7.91217	2.53e-15	2.82e-14
PF3D7_1409500	83.9794	2.87496	0.432159	6.65255	2.88e-11	2.21e-10
PF3D7_0519200	548.765	0.360432	0.185887	1.93899	0.0525026	0.0945219
PF3D7_0519300	39.3751	-0.543789	0.447488	-1.2152	0.224289	0.323417
PF3D7_0519400	1408.8	-0.0448637	0.161902	-0.277104	0.7817	0.852834
PF3D7_0816300	44.7275	2.8744	0.708855	4.05499	5.01e-05	0.000173807
PF3D7_0907500	228.254	2.87436	0.283597	10.1354	3.85e-24	7.94e-23
PF3D7_0519700	291.847	0.374337	0.188538	1.98547	0.0470922	0.086133
PF3D7_0519800	532.568	0.219067	0.144691	1.51404	0.130017	0.205978
PF3D7_0519900	136.649	-0.23208	0.233566	-0.993634	0.320401	0.433224
PF3D7_0520000	1348.88	-0.296503	0.173078	-1.71311	0.0866914	0.146559
PF3D7_0520100	90.7692	-0.258683	0.404444	-0.639601	0.522432	0.635122
PF3D7_0520200	58.2887	0.152453	0.359791	0.423727	0.671765	0.764173
PF3D7_1125700	113.307	2.87101	0.352433	8.14625	3.75e-16	4.44e-15
PF3D7_0520400	13.2581	-1.16324	1.1366	-1.02343	0.306103	0.417178
PF3D7_0819800	420.781	2.86759	0.273993	10.4659	1.24e-25	2.79e-24
PF3D7_0520600	59.8071	0.411049	0.464428	0.885067	0.376121	0.491733
PF3D7_1316000	35.2322	2.86552	0.539419	5.31224	1.08e-07	5.61e-07
PF3D7_0520800	670.027	-0.297921	0.191496	-1.55575	0.119766	0.19263
PF3D7_0520900	1057.31	-0.3386	0.179618	-1.88512	0.0594142	0.105376
PF3D7_0614600	51.9956	2.86525	0.808644	3.54328	0.000395184	0.00116979
PF3D7_0521100	5.67375	0.225915	1.66692	0.135529	0.892194	0.932111
PF3D7_0521200	13.8714	0.841008	1.48044	0.568079	0.569981	0.677879
PF3D7_0521300	405.417	-0.147393	0.151273	-0.974349	0.329883	0.443207
PF3D7_0301600	111.898	2.85876	0.328557	8.70098	3.29e-18	4.54e-17
PF3D7_0521500	63.5455	-0.332549	0.359347	-0.925425	0.354745	0.469148
PF3D7_0814500	39.5951	2.85629	0.739361	3.86319	0.000111917	0.000363632
PF3D7_0521700	16.8204	0.948589	1.03529	0.916254	0.359534	0.474226
PF3D7_0521800	10.7983	1.63972	1.1106	1.47642	0.139831	0.218875
PF3D7_0603600	297.503	2.85211	0.459039	6.21322	5.19e-10	3.55e-09
PF3D7_0924800	11.0169	2.83286	1.05822	2.677	0.00742857	0.016622
PF3D7_1148200	231.685	2.82687	0.241425	11.7091	1.14e-31	3.7e-30
PF3D7_0922000	26.2528	2.82397	0.793367	3.55947	0.000371603	0.00110655
PF3D7_0404600	2560.22	2.81979	0.112343	25.0999	4.99e-139	4.57e-136
PF3D7_1129600	116.267	2.81797	0.307138	9.17496	4.52e-20	7.18e-19
PF3D7_0522500	22.0648	-1.32651	0.819481	-1.61871	0.105509	0.173518
PF3D7_0615200	56.0699	2.81347	0.60233	4.67098	3e-06	1.28e-05
PF3D7_0522700	8.62511	0.557289	0.871373	0.639552	0.522464	0.635122
PF3D7_0522800	29.5551	-1.46006	1.15294	-1.26639	0.205374	0.301044
PF3D7_0115100	12.6455	2.8113	1.21023	2.32295	0.0201816	0.0408112
PF3D7_0523000	1149.82	0.426326	0.143877	2.96313	0.00304531	0.00745398
PF3D7_0523100	21.0343	-0.137854	1.0929	-0.126136	0.899624	0.936717
PF3D7_1010800	23.7958	2.81058	0.710309	3.95685	7.59e-05	0.000252738
PF3D7_0523300	115.937	0.0541243	0.270152	0.200347	0.841209	0.895691
PF3D7_0523400	643.294	0.371055	0.20761	1.78727	0.0738936	0.127634
PF3D7_0523500	14.6277	0.790604	0.693399	1.14019	0.254209	0.358005
PF3D7_1134600	432.44	2.80919	0.281857	9.96671	2.13e-23	4.11e-22
PF3D7_0626500	32.5643	2.80883	0.768853	3.65327	0.000258923	0.000794717
PF3D7_0816100	282.282	2.80847	0.20819	13.49	1.79e-41	8.86e-40
PF3D7_0523900	99.4056	0.512293	0.305531	1.67673	0.0935954	0.156734
PF3D7_0524000	1157.29	-0.082568	0.159848	-0.516541	0.605477	0.709184
PF3D7_0524100	312.646	-0.0676599	0.207809	-0.325587	0.744736	0.822474
PF3D7_0100200	117.272	2.79046	0.492819	5.66224	1.49e-08	8.65e-08
PF3D7_0514500	27.603	2.78879	0.732344	3.80804	0.000140073	0.000446138
PF3D7_1401500	32.1327	2.78685	0.791661	3.52026	0.000431123	0.00126661
PF3D7_0524500	49.6627	0.135467	0.499272	0.271329	0.786138	0.856485
PF3D7_0524600	133.021	-0.219313	0.223068	-0.983167	0.325525	0.43821
PF3D7_0524700	1.28356	3.1246	2.66089	1.17427	0.240289	0.342175
PF3D7_0524800	18.1044	-0.340004	0.886688	-0.383454	0.701383	0.790334
PF3D7_1429300	110.828	2.78527	0.524648	5.30884	1.1e-07	5.7e-07
PF3D7_0706300	81.5282	2.78192	0.419321	6.63434	3.26e-11	2.49e-10
PF3D7_1314800	18.569	2.77956	1.18087	2.35381	0.018582	0.0378604
PF3D7_0926500	956.518	2.77853	0.16036	17.3268	2.95e-67	3.77e-65
PF3D7_0220300	471.745	2.77024	0.206442	13.419	4.68e-41	2.28e-39
PF3D7_0525400	82.6568	0.29366	0.521253	0.563374	0.57318	0.681241
PF3D7_0525500	308.189	0.214933	0.182955	1.17479	0.240079	0.341964
PF3D7_0525600	189.635	-0.421615	0.310148	-1.3594	0.17402	0.262367
PF3D7_1204900	47.9579	2.76966	0.448933	6.16942	6.85e-10	4.62e-09
PF3D7_0525800	63.2289	0.853546	0.501191	1.70304	0.0885613	0.149352
PF3D7_0525900	3.72112	4.6589	1.83573	2.5379	0.011152	0.023967
PF3D7_0526000	40.6371	-1.12893	0.601298	-1.8775	0.0604502	0.10704
PF3D7_0526100	19.6811	0.598099	0.685738	0.872199	0.3831	0.49813
PF3D7_0526200	155.767	-0.330395	0.305347	-1.08203	0.279239	0.387099
PF3D7_0526300	75.7454	0.703654	0.505383	1.39232	0.163826	0.24988
PF3D7_1102500	268.457	2.7662	0.412897	6.69948	2.09e-11	1.63e-10
PF3D7_1430100	136.456	2.76059	0.322564	8.55825	1.15e-17	1.49e-16
PF3D7_0530800	58.9984	2.75885	0.669441	4.12113	3.77e-05	0.000133736
PF3D7_0809800	84.6961	2.75777	0.623813	4.42083	9.83e-06	3.83e-05
PF3D7_1362100	38.8756	2.75513	0.617831	4.45936	8.22e-06	3.25e-05
PF3D7_1446400	10.1592	2.74466	1.01465	2.70504	0.00682968	0.0155094
PF3D7_0321300	174.261	2.74139	0.277876	9.86553	5.87e-23	1.1e-21
PF3D7_0527100	17.4237	-0.791082	0.718166	-1.10153	0.270666	0.377406
PF3D7_1226000	151.268	2.7381	0.260313	10.5185	7.1e-26	1.62e-24
PF3D7_0527300	35.954	0.157354	0.449783	0.349845	0.726455	0.806992
PF3D7_0816000	224.613	2.73705	0.317545	8.61939	6.73e-18	8.99e-17
PF3D7_0527500	1480.75	-0.371243	0.121845	-3.04684	0.00231265	0.00584118
PF3D7_1466800	506.458	2.72662	0.194809	13.9963	1.64e-44	9.2e-43
PF3D7_1226200	54.8	2.72339	0.467953	5.81979	5.89e-09	3.58e-08
PF3D7_0527800	25.3504	-0.799831	0.665491	-1.20187	0.229416	0.329425
PF3D7_0527900	153.132	0.0730259	0.254455	0.28699	0.77412	0.846896
PF3D7_1473400	76.8674	2.71836	0.355867	7.63869	2.19e-14	2.28e-13
PF3D7_0631000	13.9513	2.71832	1.20655	2.25298	0.0242603	0.0481262
PF3D7_0528200	389.184	-0.0246606	0.176937	-0.139375	0.889154	0.931982
PF3D7_1415100	99.0401	2.70689	0.390001	6.94073	3.9e-12	3.24e-11
PF3D7_0931900	18.3574	2.70283	0.852356	3.17101	0.00151911	0.00400068
PF3D7_0717500	369.235	2.69871	0.443026	6.09154	1.12e-09	7.36e-09
PF3D7_0528600	119.161	-0.348438	0.252341	-1.38082	0.167335	0.254002
PF3D7_0528700	4.78172	1.36036	1.29315	1.05197	0.292812	0.402562
PF3D7_1010400	44.8917	2.69705	0.807648	3.33939	0.000839624	0.00233201
PF3D7_0528900	28.5079	0.865319	0.656921	1.31724	0.18776	0.280008
PF3D7_1234700	99.0225	2.69345	0.60761	4.43286	9.3e-06	3.64e-05
PF3D7_1031100	17.6987	2.69227	0.8395	3.20699	0.00134131	0.00358401
PF3D7_0529200	73.6296	1.38164	0.900792	1.53381	0.125077	0.199535
PF3D7_0529300	19.0904	-0.98634	0.682445	-1.4453	0.148373	0.230275
PF3D7_0521600	32.3221	2.68966	0.693613	3.87775	0.000105427	0.000344174
PF3D7_1417400	510.043	2.6811	0.166208	16.131	1.55e-58	1.37e-56
PF3D7_0529600	0.667619	2.18352	3.94678	0.553241	0.580099	0.688123
PF3D7_0529700	100.095	0.232623	0.25542	0.910747	0.362429	0.47747
PF3D7_0529800	726.373	-0.191691	0.138235	-1.3867	0.165533	0.252134
PF3D7_0405800	17.7229	2.68034	0.906819	2.95576	0.00311898	0.00761509
PF3D7_0322200	49.2029	2.6789	0.468063	5.72337	1.04e-08	6.21e-08
PF3D7_1455300	233.991	2.67421	0.324916	8.23046	1.86e-16	2.26e-15
PF3D7_1148500	183.063	2.6708	0.441194	6.05357	1.42e-09	9.25e-09
PF3D7_0728700	52.8244	2.65894	0.630713	4.21577	2.49e-05	9.11e-05
PF3D7_0530400	53.8948	0.393277	0.341799	1.15061	0.249894	0.353105
PF3D7_0530500	8.88576	0.253895	1.10445	0.229883	0.818183	0.877984
PF3D7_1345000	27.709	2.65781	0.782988	3.39444	0.000687684	0.00193645
PF3D7_0625500	294.985	2.65548	0.289913	9.15959	5.21e-20	8.17e-19
PF3D7_0530750	1.35222	3.20164	2.6027	1.23012	0.218651	0.316868
PF3D7_1413300	11.4921	2.6527	1.21979	2.17471	0.0296516	0.0573774
PF3D7_0730000	61.185	2.65204	0.66338	3.99777	6.39e-05	0.000215935
PF3D7_0624800	11.4641	2.64824	1.22094	2.16902	0.0300808	0.0579816
PF3D7_0219800	244.128	2.61876	0.49901	5.2479	1.54e-07	7.76e-07
PF3D7_1371500	26.4325	2.61709	0.739895	3.53711	0.000404524	0.0011955
PF3D7_0531300	12.7797	1.77613	0.983798	1.80538	0.0710145	0.123204
PF3D7_0531400	70.5568	0.375861	0.531369	0.707345	0.479352	0.595234
PF3D7_0531500	29.642	-0.493388	0.574352	-0.859033	0.390322	0.505724
PF3D7_0531600	2009.43	-0.210256	0.551889	-0.380974	0.703222	0.791919
PF3D7_0531800	0	NA	NA	NA	NA	NA
PF3D7_0532000	7719.66	-0.12669	0.277384	-0.456731	0.647864	0.746137
PF3D7_1325200	27.3477	2.61447	0.93551	2.7947	0.00519485	0.0121228
PF3D7_0928600	166.343	2.61265	0.377508	6.92077	4.49e-12	3.7e-11
PF3D7_0500900	81.5222	2.61189	0.356341	7.32974	2.31e-13	2.18e-12
PF3D7_0532400	567.485	-0.218616	0.158994	-1.375	0.169132	0.255841
PF3D7_0532500	36.8707	0.982734	0.933697	1.05252	0.292561	0.402318
PF3D7_1319200	63.8312	2.61087	0.509611	5.12326	3e-07	1.45e-06
PF3D7_0532700	0.0932117	-0.442278	4.08047	-0.108389	0.913687	0.936717
PF3D7_0532800	0.396476	1.42999	3.80114	0.3762	0.706768	0.794282
PF3D7_0532900	0.776891	2.40218	3.06281	0.784304	0.432861	0.549305
PF3D7_0909100	39.5977	2.6081	0.503196	5.18307	2.18e-07	1.08e-06
PF3D7_1301700	259.737	2.60762	0.269348	9.68125	3.62e-22	6.63e-21
PF3D7_0600100	0	NA	NA	NA	NA	NA
PF3D7_0600200	5.01855	-0.320026	1.76063	-0.181768	0.855765	0.906094
PF3D7_1434900	32.1438	2.60673	0.521211	5.0013	5.69e-07	2.67e-06
PF3D7_0600400	0	NA	NA	NA	NA	NA
PF3D7_0600500	1.97982	-1.93731	2.23423	-0.867102	0.385886	0.501277
PF3D7_0600600	0	NA	NA	NA	NA	NA
PF3D7_0600700	0.20156	0.452751	4.03803	0.112122	0.910727	0.936717
PF3D7_0600800	1.23761	3.06831	2.56671	1.19543	0.23192	0.33198
PF3D7_0600900	0.218545	0.55462	4.02922	0.137649	0.890517	0.931982
PF3D7_0601000	0	NA	NA	NA	NA	NA
PF3D7_0601100	0	NA	NA	NA	NA	NA
PF3D7_0601200	1.6697	3.50471	2.36745	1.48037	0.138774	0.217531
PF3D7_0601300	0	NA	NA	NA	NA	NA
PF3D7_0601400	0	NA	NA	NA	NA	NA
PF3D7_0601500	4.96761	1.11128	1.66391	0.667871	0.504216	0.616763
PF3D7_0601600	3.37712	3.42964	1.7626	1.94579	0.0516803	0.0932249
PF3D7_0403300	18.9747	2.60596	0.718903	3.62491	0.000289066	0.000878882
PF3D7_0601800	14.9175	0.568466	1.29934	0.437504	0.661746	0.756279
PF3D7_0424200	135.695	2.60062	0.259888	10.0067	1.42e-23	2.77e-22
PF3D7_0729800	13.0947	2.6006	1.00955	2.57601	0.00999479	0.0217008
PF3D7_0418000	743.03	2.59978	0.136868	18.9948	1.88e-80	3.45e-78
PF3D7_0602200	89.1401	-0.31907	0.362475	-0.880255	0.378721	0.494312
PF3D7_0602300	0.530302	1.84372	3.95734	0.465898	0.641289	0.740395
PF3D7_0522900	73.6195	2.59788	0.382359	6.79435	1.09e-11	8.68e-11
PF3D7_0602500	31.414	-0.870261	0.596726	-1.45839	0.144732	0.225517
PF3D7_0602600	347.304	-0.20516	0.184181	-1.1139	0.265321	0.371842
PF3D7_0936300	125.73	2.59606	0.420445	6.17455	6.64e-10	4.49e-09
PF3D7_0722800	40.6566	2.59414	0.727996	3.5634	0.000366085	0.00109249
PF3D7_0602900	44.232	0.451695	0.52454	0.861125	0.389169	0.504706
PF3D7_0603000	125.506	0.0736161	0.257592	0.285785	0.775043	0.847592
PF3D7_0603100	28.1794	-0.135607	0.547455	-0.247705	0.804362	0.868756
PF3D7_1039000	681.134	2.5941	0.190178	13.6404	2.3e-42	1.17e-40
PF3D7_0603300	55.7775	-0.212288	0.416757	-0.50938	0.610486	0.71329
PF3D7_0603400	581.381	-0.199	0.156747	-1.26956	0.20424	0.299702
PF3D7_0603500	9.17116	-1.42528	0.81453	-1.74982	0.08015	0.136976
PF3D7_0709900	311.692	2.5916	0.259292	9.99491	1.6e-23	3.11e-22
PF3D7_1221100	180.739	2.58946	0.275801	9.38886	6.07e-21	1.02e-19
PF3D7_0718400	287.491	2.57601	0.27633	9.32221	1.14e-20	1.86e-19
PF3D7_0603900	16.402	1.13514	0.970255	1.16994	0.242023	0.343931
PF3D7_1007100	27.7882	2.57509	0.722153	3.56585	0.000362682	0.0010841
PF3D7_0804700	321.351	2.57369	0.205099	12.5485	4.05e-36	1.61e-34
PF3D7_0604200	8.39255	1.14296	1.48565	0.769334	0.441695	0.55845
PF3D7_1243700	105.249	2.56238	0.327588	7.82195	5.2e-15	5.7e-14
PF3D7_0604400	22.7895	-1.56173	0.879136	-1.77644	0.075661	0.130277
PF3D7_1020300	31.0271	2.55215	0.84091	3.03498	0.00240549	0.00605065
PF3D7_0604600	70.8871	0.18166	0.331792	0.547511	0.584028	0.691738
PF3D7_1351600	47.1741	2.5519	0.920155	2.77334	0.00554849	0.0128987
PF3D7_0604800	53.6251	0.385623	0.333057	1.15783	0.246933	0.349552
PF3D7_0603700	46.7219	2.54907	0.780337	3.26663	0.00108835	0.00295847
PF3D7_0605000	17.5485	0.706404	1.01484	0.696077	0.486381	0.602126
PF3D7_0605100	512.061	-0.392865	0.165785	-2.36973	0.017801	0.0364179
PF3D7_0605200	30.1268	-0.750723	0.453353	-1.65594	0.0977348	0.162576
PF3D7_1338500	48.9826	2.54613	0.850328	2.99429	0.00275081	0.00681311
PF3D7_0605400	4.92437	-0.200107	1.45726	-0.137317	0.89078	0.931982
PF3D7_1133600	79.5256	2.54457	0.523797	4.85792	1.19e-06	5.34e-06
PF3D7_1136900	270.668	2.54167	0.248327	10.2352	1.38e-24	2.92e-23
PF3D7_1329700	48.6974	2.53983	0.495062	5.13033	2.89e-07	1.4e-06
PF3D7_0308700	138.22	2.53903	0.466636	5.44113	5.29e-08	2.88e-07
PF3D7_1371600	891.567	2.53328	0.161847	15.6523	3.2e-55	2.55e-53
PF3D7_0932900	14.1924	2.52559	1.27229	1.98507	0.0471371	0.086133
PF3D7_1112700	63.4637	2.52436	0.41694	6.05449	1.41e-09	9.21e-09
PF3D7_0606200	75.1256	-0.252142	0.3178	-0.793399	0.427545	0.543564
PF3D7_0606300	2.37668	-1.10923	2.10664	-0.526537	0.598515	0.70449
PF3D7_0606400	14.9096	-0.953036	0.689721	-1.38177	0.167042	0.253799
PF3D7_0107700	47.7226	2.52302	0.824875	3.05867	0.00222326	0.00564136
PF3D7_0606600	673.752	0.285279	0.154939	1.84123	0.0655881	0.115283
PF3D7_0829500	113.136	2.51607	0.356647	7.05478	1.73e-12	1.5e-11
PF3D7_0606800	185.89	0.104484	0.352112	0.296736	0.766668	0.840107
PF3D7_0606900	78.7646	0.534688	0.317586	1.6836	0.0922596	0.154828
PF3D7_0109600	196.216	2.5142	0.261884	9.60045	7.96e-22	1.44e-20
PF3D7_0611900	53.8919	2.50914	0.599691	4.18405	2.86e-05	0.000103737
PF3D7_0831300	471.039	2.50809	0.198868	12.6118	1.82e-36	7.39e-35
PF3D7_1420100	42.4438	2.50614	0.562656	4.45411	8.42e-06	3.32e-05
PF3D7_0607400	66.0919	-0.027299	0.568949	-0.0479815	0.961731	0.97164
PF3D7_0607500	39.55	-0.00329863	0.645118	-0.00511321	0.99592	0.997555
PF3D7_0607600	124.936	0.419363	0.330658	1.26827	0.204702	0.300139
PF3D7_1403500	54.7336	2.50114	0.458851	5.45087	5.01e-08	2.73e-07
PF3D7_1441600	12.332	2.4973	1.0443	2.39138	0.0167854	0.0346108
PF3D7_0607900	125.241	0.375871	0.310451	1.21073	0.225999	0.325456
PF3D7_1363800	24.7643	2.49534	0.586253	4.25641	2.08e-05	7.7e-05
PF3D7_1218000	102.511	2.4937	0.687082	3.62941	0.000284072	0.000865134
PF3D7_0608200	18.9644	-0.395661	0.792789	-0.499075	0.617727	0.718935
PF3D7_0205100	210.442	2.49094	0.542774	4.58929	4.45e-06	1.85e-05
PF3D7_0608310	16.3226	0.278092	0.89431	0.310957	0.755833	0.83222
PF3D7_0608400	46.5422	0.637337	0.558105	1.14196	0.253469	0.357146
PF3D7_1118800	97.5424	2.47536	0.363859	6.80309	1.02e-11	8.2e-11
PF3D7_0608600	167.099	-0.198398	0.322874	-0.614476	0.538901	0.650495
PF3D7_1031800	198.168	2.47257	0.394867	6.26176	3.81e-10	2.63e-09
PF3D7_0608800	2321.6	0.137159	0.18519	0.740639	0.458912	0.575843
PF3D7_0925400	96.4937	2.47107	0.337047	7.33152	2.28e-13	2.15e-12
PF3D7_0609000	3619.36	-0.362987	0.0953082	-3.80856	0.000139776	0.000445564
PF3D7_0609100	192.681	0.164336	0.222372	0.739014	0.459899	0.576685
PF3D7_1014500	13.7727	2.47038	0.94166	2.62343	0.00870499	0.019181
PF3D7_1225400	70.3907	2.46157	0.544117	4.52397	6.07e-06	2.45e-05
PF3D7_1330500	243.571	2.46045	0.263429	9.34009	9.63e-21	1.58e-19
PF3D7_1038700	15.3617	2.46015	1.23626	1.99	0.0465909	0.0853908
PF3D7_0216700	1176.1	2.4485	0.134083	18.2611	1.69e-74	2.65e-72
PF3D7_1348100	54.1865	2.44008	0.782872	3.11683	0.00182809	0.00473492
PF3D7_0609800	60.5971	-0.166034	0.308573	-0.53807	0.590529	0.697632
PF3D7_1230600	238.486	2.43769	0.246815	9.87658	5.26e-23	9.86e-22
PF3D7_0913000	230.413	2.43628	0.261695	9.30964	1.28e-20	2.08e-19
PF3D7_1413600	19.3727	2.43412	1.05044	2.31724	0.0204909	0.0413812
PF3D7_0824100	65.0962	2.43081	0.409202	5.94036	2.84e-09	1.8e-08
PF3D7_0610300	0.481195	1.71163	3.96216	0.431996	0.665745	0.759527
PF3D7_1432500	168.444	2.42404	0.264268	9.17267	4.61e-20	7.3e-19
PF3D7_0610500	5.16004	-1.40297	1.39232	-1.00765	0.313621	0.425734
PF3D7_0610600	189.944	-0.337967	0.27111	-1.2466	0.212543	0.309568
PF3D7_0610700	7.26254	-0.435457	1.73834	-0.250501	0.8022	0.867248
PF3D7_0932000	186.931	2.42321	0.315375	7.68359	1.55e-14	1.63e-13
PF3D7_0610900	853.143	-0.385864	0.169938	-2.27062	0.02317	0.0461802
PF3D7_0611000	26.8304	0.500101	0.577933	0.865328	0.386859	0.502185
PF3D7_1337800	55.3296	2.42301	0.565189	4.28709	1.81e-05	6.77e-05
PF3D7_1368900	63.3782	2.42082	0.78528	3.08275	0.00205098	0.00524544
PF3D7_0310900	40.8818	2.4175	0.499526	4.83959	1.3e-06	5.81e-06
PF3D7_1035300	345.019	2.41559	0.196468	12.2951	9.63e-35	3.65e-33
PF3D7_1124200	175.355	2.414	0.314095	7.68559	1.52e-14	1.61e-13
PF3D7_1432900	26.8232	2.41131	0.757351	3.18388	0.00145316	0.00384917
PF3D7_0611700	86.8227	-0.677901	0.432584	-1.5671	0.117092	0.188937
PF3D7_1321600	52.9232	2.40935	0.789712	3.05092	0.00228142	0.00577295
PF3D7_0108900	87.9093	2.40526	0.362461	6.6359	3.23e-11	2.47e-10
PF3D7_0612000	27.7777	-0.266496	0.665044	-0.40072	0.688626	0.779478
PF3D7_0821200	28.8943	2.40468	0.669282	3.59293	0.000326985	0.00098436
PF3D7_0612200	1272.17	-0.0192319	0.126459	-0.15208	0.879124	0.923879
PF3D7_0612300	2.3414	3.98936	2.05559	1.94074	0.0522904	0.0942448
PF3D7_0612400	22.7582	0.380329	0.506458	0.750959	0.452678	0.56932
PF3D7_0612500	12.2038	-0.981031	1.65711	-0.592013	0.553842	0.663571
PF3D7_0213800	26.3941	2.40026	0.775704	3.0943	0.00197276	0.00507374
PF3D7_0612700	120.479	-0.0453803	0.33733	-0.134528	0.892985	0.932379
PF3D7_0612800	44.2032	-0.424463	0.55085	-0.77056	0.440968	0.558106
PF3D7_0612900	407.44	-0.0620049	0.174837	-0.354644	0.722856	0.804459
PF3D7_0613000	23.6453	-1.30843	0.71877	-1.82037	0.0687029	0.119913
PF3D7_0613100	7.58608	0.594211	1.22149	0.486465	0.626637	0.72761
PF3D7_0613200	13.3083	-0.0728594	0.880413	-0.0827559	0.934046	0.950314
PF3D7_0613300	177.188	0.091708	0.275354	0.333054	0.739093	0.817896
PF3D7_0613400	250.947	0.319721	0.212124	1.50724	0.13175	0.208423
PF3D7_1439500	199.545	2.39701	0.24329	9.8525	6.69e-23	1.24e-21
PF3D7_1468400	104.865	2.39656	0.625117	3.83377	0.000126192	0.000405763
PF3D7_1115300	47.9481	2.39386	0.675527	3.54369	0.000394565	0.00116858
PF3D7_0613800	4161.3	-0.249714	0.0998031	-2.50207	0.0123469	0.0262057
PF3D7_1372500	289.542	2.39298	0.285966	8.36806	5.86e-17	7.26e-16
PF3D7_0411000	326.618	2.3829	0.29152	8.17406	2.98e-16	3.57e-15
PF3D7_1306500	170.693	2.37838	0.328381	7.24273	4.4e-13	4.03e-12
PF3D7_1470950	24.7644	2.37381	0.684985	3.46549	0.000529263	0.00152391
PF3D7_1228100	61.7131	2.37156	0.616268	3.84826	0.000118959	0.000384689
PF3D7_0614400	229.703	-0.47129	0.18033	-2.61348	0.00896255	0.0197011
PF3D7_0614500	586.578	0.166622	0.16372	1.01772	0.308811	0.420034
PF3D7_1363000	78.981	2.36724	0.34123	6.93738	3.99e-12	3.31e-11
PF3D7_1015700	73.9228	2.35766	0.479738	4.91447	8.9e-07	4.08e-06
PF3D7_0614800	85.7222	0.187845	0.280207	0.67038	0.502616	0.61523
PF3D7_0614900	517.725	-0.390841	0.182963	-2.13618	0.0326647	0.0625608
PF3D7_0615000	81.5779	-0.68074	0.40574	-1.67778	0.0933909	0.15644
PF3D7_1025600	84.972	2.35762	0.582895	4.04467	5.24e-05	0.000180494
PF3D7_0928100	108.844	2.35227	0.467803	5.02834	4.95e-07	2.35e-06
PF3D7_1007300	52.7726	2.34431	0.649792	3.60778	0.00030883	0.000935347
PF3D7_1431000	83.1663	2.33892	0.393519	5.94361	2.79e-09	1.76e-08
PF3D7_0810900	134.031	2.33813	0.420178	5.56461	2.63e-08	1.49e-07
PF3D7_1023300	321.55	2.33452	0.285442	8.17861	2.87e-16	3.44e-15
PF3D7_0615700	31.3032	-0.485571	0.776176	-0.625595	0.531581	0.643641
PF3D7_0205000	203.67	2.33234	0.250649	9.30521	1.34e-20	2.16e-19
PF3D7_1419600	97.4856	2.3307	0.407224	5.72337	1.04e-08	6.21e-08
PF3D7_0616000	55.1792	-0.41881	0.355259	-1.17889	0.238443	0.339899
PF3D7_1370800	106.431	2.32365	0.39818	5.83567	5.36e-09	3.28e-08
PF3D7_0805200	40.8279	2.31692	0.859799	2.69472	0.00704483	0.0159142
PF3D7_0616300	31.1863	-0.849872	0.543892	-1.56257	0.118153	0.190425
PF3D7_0616400	273.864	-0.01704	0.272306	-0.0625767	0.950104	0.962727
PF3D7_0616500	33.8947	-0.443086	0.540352	-0.819996	0.412218	0.527497
PF3D7_0616600	133.679	0.295234	0.249338	1.18407	0.236383	0.337138
PF3D7_1476300	806.46	2.3153	0.167925	13.7877	3.02e-43	1.61e-41
PF3D7_1435700	676.366	2.30552	0.248877	9.26371	1.97e-20	3.16e-19
PF3D7_0616900	263.332	-0.314102	0.227056	-1.38337	0.166552	0.253124
PF3D7_0617000	81.8128	0.119336	0.33725	0.353849	0.723452	0.804796
PF3D7_0104600	40.5393	2.29521	0.588813	3.89804	9.7e-05	0.000318095
PF3D7_0311400	143.932	2.29166	0.35545	6.4472	1.14e-10	8.23e-10
PF3D7_0617300	7.00323	1.10715	1.62231	0.682452	0.494953	0.609529
PF3D7_0617400	11.3688	1.18792	0.797998	1.48862	0.136587	0.2149
PF3D7_0617500	0	NA	NA	NA	NA	NA
PF3D7_0617600	2.37912	1.73427	1.86682	0.928999	0.35289	0.467032
PF3D7_0617700	2.26202	3.94251	2.12615	1.85429	0.0636974	0.112283
PF3D7_0617800	90166.1	-0.304841	0.104747	-2.91026	0.00361132	0.00871254
PF3D7_1343800	1814.21	2.28378	0.106483	21.4474	4.83e-102	1.47e-99
PF3D7_1329500	1406.49	2.28046	0.127961	17.8216	4.81e-71	6.95e-69
PF3D7_0618100	133.867	-0.0230501	0.217462	-0.105996	0.915586	0.937963
PF3D7_0102600	79.7649	2.27963	0.474618	4.80309	1.56e-06	6.91e-06
PF3D7_0618300	180.742	0.103202	0.19642	0.525416	0.599294	0.705105
PF3D7_1427100	290.163	2.2793	0.242638	9.39382	5.79e-21	9.75e-20
PF3D7_0618500	50.2964	1.87324	0.965322	1.94054	0.0523144	0.0942448
PF3D7_1455000	45.5424	2.27529	0.539397	4.21822	2.46e-05	9.03e-05
PF3D7_0618700	104.56	0.237866	0.264724	0.898541	0.368897	0.484438
PF3D7_1453100	31.0382	2.275	0.560427	4.05941	4.92e-05	0.00017087
PF3D7_0203100	177.095	2.27233	0.387402	5.86555	4.48e-09	2.76e-08
PF3D7_1451600	15.5291	2.27008	0.783289	2.89813	0.00375392	0.00903276
PF3D7_0619100	37.9466	-0.695674	0.446689	-1.5574	0.119375	0.192112
PF3D7_0619200	283.895	-0.25465	0.210786	-1.2081	0.227011	0.326655
PF3D7_0619300	334.944	-0.417879	0.189621	-2.20376	0.0275412	0.0539524
PF3D7_1246900	186.438	2.26881	0.214245	10.5898	3.32e-26	7.77e-25
PF3D7_0619500	180.58	-0.323564	0.267689	-1.20873	0.226765	0.326473
PF3D7_0619600	46.0845	0.198697	0.474269	0.418954	0.67525	0.767342
PF3D7_0619700	47.3336	-0.355599	0.370158	-0.96067	0.336718	0.450517
PF3D7_0818800	11.1395	2.26872	1.09373	2.07429	0.038052	0.0714336
PF3D7_0619900	20.3272	-0.325484	0.633918	-0.513449	0.607638	0.711112
PF3D7_1463500	25.9169	2.2656	0.85157	2.66049	0.0078026	0.0173669
PF3D7_0620100	2.1424	3.86454	2.34578	1.64744	0.0994668	0.165057
PF3D7_1471700	14.0713	2.26413	0.92621	2.44451	0.0145048	0.0303066
PF3D7_1027000	338.409	2.26401	0.227951	9.93203	3.02e-23	5.76e-22
PF3D7_0520500	12.357	2.2637	0.979728	2.31054	0.0208581	0.0420609
PF3D7_0620500	85.3464	-0.197758	0.447429	-0.441987	0.658498	0.754203
PF3D7_0620600	22.3024	-0.808642	0.675662	-1.19681	0.231379	0.331724
PF3D7_0424500	91.021	2.26103	0.422191	5.35546	8.53e-08	4.51e-07
PF3D7_0620800	180.866	-0.0621483	0.35328	-0.175918	0.860359	0.910081
PF3D7_0620900	17.1876	-0.452801	1.31616	-0.344031	0.730823	0.809879
PF3D7_0621000	139.476	-0.548045	0.293452	-1.86758	0.0618205	0.10922
PF3D7_1344500	377.94	2.2607	0.205483	11.0019	3.74e-28	9.83e-27
PF3D7_1149600	231.59	2.26028	0.317486	7.1193	1.08e-12	9.58e-12
PF3D7_0609600	54.2	2.25949	0.395882	5.70748	1.15e-08	6.78e-08
PF3D7_0621350	0	NA	NA	NA	NA	NA
PF3D7_0621400	27.6225	0.534124	0.782114	0.682924	0.494655	0.609529
PF3D7_1001900	21.5814	2.25812	0.855012	2.64104	0.00826523	0.0182854
PF3D7_0621600	85.2486	-0.38477	0.456816	-0.842285	0.399628	0.514553
PF3D7_0621700	201.802	0.092912	0.239509	0.387927	0.69807	0.787673
PF3D7_0621800	161.513	0.134609	0.228111	0.590104	0.555121	0.664813
PF3D7_0621900	144.55	-0.278216	0.216143	-1.28718	0.198031	0.29223
PF3D7_0622000	28.0814	-0.781832	0.632199	-1.23669	0.216204	0.314234
PF3D7_1124400	17.389	2.25782	0.984745	2.2928	0.0218596	0.043855
PF3D7_0622200	685.319	0.0799692	0.197267	0.405386	0.685194	0.776393
PF3D7_0620700	125.293	2.25492	0.34653	6.50714	7.66e-11	5.66e-10
PF3D7_0622400	1.32108	1.8574	2.79651	0.664184	0.506573	0.619094
PF3D7_0622500	31.486	1.65421	1.03196	1.60298	0.10894	0.177894
PF3D7_0806400	48.4742	2.24943	0.726543	3.09607	0.00196107	0.00504604
PF3D7_0622700	9.61373	0.700785	1.56818	0.446877	0.654964	0.751757
PF3D7_0622800	872.154	-0.463213	0.139216	-3.32729	0.000876943	0.0024234
PF3D7_0624500	28.9219	2.24923	0.621021	3.62182	0.000292541	0.000888956
PF3D7_0102500	557.948	2.24862	0.198356	11.3363	8.67e-30	2.44e-28
PF3D7_1114600	27.4897	2.24611	0.541785	4.14576	3.39e-05	0.000121076
PF3D7_1206100	44.4156	2.24538	0.453714	4.9489	7.46e-07	3.46e-06
PF3D7_0708900	89.3802	2.24313	0.429495	5.2227	1.76e-07	8.84e-07
PF3D7_0526400	15.2325	2.24256	0.826253	2.71413	0.00664505	0.0151591
PF3D7_0623500	19.7232	-0.131227	0.601124	-0.218303	0.827193	0.884351
PF3D7_0623600	406.204	0.179501	0.286511	0.626505	0.530984	0.64306
PF3D7_0623700	212.45	0.13388	0.374272	0.357709	0.720561	0.802927
PF3D7_1122600	93.7669	2.23037	0.335506	6.64778	2.98e-11	2.28e-10
PF3D7_0623900	130.075	-0.558709	0.366535	-1.5243	0.127434	0.202427
PF3D7_0624000	489.366	-0.48699	0.162045	-3.00527	0.00265343	0.0066077
PF3D7_1365000	356.889	2.22765	0.26044	8.55339	1.2e-17	1.55e-16
PF3D7_0624200	128.386	-0.0730379	0.245564	-0.297428	0.766139	0.839825
PF3D7_0624300	51.9474	0.311999	0.53099	0.587579	0.556815	0.665825
PF3D7_0410500	13.4456	2.22669	0.977288	2.27844	0.0227003	0.0453923
PF3D7_0109400	396.757	2.22495	0.390605	5.69617	1.23e-08	7.18e-08
PF3D7_1371800	1383.62	2.2248	0.15399	14.4477	2.59e-47	1.6e-45
PF3D7_0624700	50.9943	-0.36611	0.529246	-0.691758	0.489089	0.6045
PF3D7_0917400	178.038	2.21561	0.230076	9.62992	5.98e-22	1.09e-20
PF3D7_1345600	16.4527	2.21471	0.995645	2.2244	0.0261215	0.0514652
PF3D7_0625000	39.109	0.271015	0.511457	0.529889	0.596189	0.702807
PF3D7_0625100	6.88739	0.939444	1.11458	0.842866	0.399304	0.514481
PF3D7_0625200	83.3048	-0.654118	0.335487	-1.94976	0.0512051	0.0925294
PF3D7_1321900	42.7182	2.21327	0.627372	3.52785	0.000418951	0.00123482
PF3D7_1338800	312.511	2.20461	0.220244	10.0099	1.38e-23	2.7e-22
PF3D7_1473200	1127.32	2.20078	0.196866	11.1791	5.16e-29	1.4e-27
PF3D7_0627200	10.6258	2.2004	1.00239	2.19516	0.0281523	0.0549535
PF3D7_0625700	5.91273	1.03096	1.56226	0.659915	0.509309	0.621884
PF3D7_1129800	216.136	2.19595	0.463208	4.74074	2.13e-06	9.27e-06
PF3D7_1002100	56.163	2.18279	0.382546	5.70594	1.16e-08	6.82e-08
PF3D7_0626000	121.019	-0.123331	0.241925	-0.50979	0.610199	0.71329
PF3D7_0626100	70.1137	0.092629	0.427848	0.2165	0.828598	0.885182
PF3D7_0626200	5.14197	-0.643162	1.42638	-0.450904	0.652059	0.749676
PF3D7_1213600	19.1014	2.17871	0.786747	2.76927	0.00561826	0.0130554
PF3D7_0935900	575.65	2.17475	0.148903	14.6052	2.6e-48	1.66e-46
PF3D7_0828800	133.638	2.17471	0.25518	8.52224	1.56e-17	2.02e-16
PF3D7_0626600	7.28158	0.0992629	1.18516	0.0837547	0.933251	0.949887
PF3D7_0626700	14.6524	-0.90268	0.637104	-1.41685	0.156527	0.241024
PF3D7_0626800	340.438	0.122384	0.379869	0.322174	0.747321	0.824501
PF3D7_1246000	37.2717	2.1734	0.636419	3.41504	0.000637727	0.00180969
PF3D7_0626900	13.0444	0.796915	0.747083	1.0667	0.286107	0.394925
PF3D7_1003300	22.1913	2.17248	0.821876	2.64332	0.00820972	0.0181773
PF3D7_0627100	852.912	-0.00566773	0.112135	-0.050544	0.959689	0.970291
PF3D7_1001500	347.222	2.16774	0.165757	13.0778	4.41e-39	2.02e-37
PF3D7_0627300	558.181	0.363139	0.194271	1.86924	0.0615897	0.108848
PF3D7_0627400	5.02346	2.35041	1.49659	1.57051	0.116296	0.188039
PF3D7_0310100	70.6249	2.16765	0.415574	5.21604	1.83e-07	9.16e-07
PF3D7_0627600	22.5553	1.91337	1.13684	1.68306	0.092363	0.15495
PF3D7_0627700	540.309	0.494611	0.133018	3.71836	0.000200516	0.000627371
PF3D7_0910700	18.7111	2.16303	0.904733	2.3908	0.0168118	0.0346392
PF3D7_1444200	53.7785	2.16292	0.754713	2.86589	0.00415839	0.00991477
PF3D7_0628000	6.03637	-0.74505	1.25834	-0.592092	0.553789	0.663571
PF3D7_0628100	2259.77	0.0575487	0.110051	0.522927	0.601025	0.706385
PF3D7_1127900	44.5917	2.16091	0.828349	2.6087	0.00908881	0.0199547
PF3D7_0518700	186.277	2.15936	0.532645	4.05403	5.03e-05	0.000174406
PF3D7_0628400	3.82088	2.63877	1.671	1.57916	0.1143	0.185413
PF3D7_0628500	10.4851	0.219308	0.934807	0.234602	0.814517	0.875247
PF3D7_0628600	214.637	0.288031	0.297973	0.966636	0.333726	0.447604
PF3D7_0628700	68.1985	0.220951	0.400513	0.55167	0.581175	0.689102
PF3D7_1471000	146.803	2.1582	0.451941	4.7754	1.79e-06	7.87e-06
PF3D7_1450200	29.0565	2.1579	0.877696	2.4586	0.0139481	0.0292437
PF3D7_0629000	4.39215	-1.67709	2.35698	-0.711542	0.476749	0.592671
PF3D7_0629100	151.09	-0.0153537	0.280845	-0.0546697	0.956402	0.967324
PF3D7_1403600	38.7672	2.1567	0.873327	2.46952	0.0135294	0.02842
PF3D7_0532600	191.152	2.14624	0.262087	8.18904	2.63e-16	3.16e-15
PF3D7_0629400	158.473	0.366504	0.24418	1.50096	0.133367	0.210557
PF3D7_0629500	329.027	-0.243712	0.199267	-1.22304	0.221314	0.320283
PF3D7_0407200	84.7282	2.14323	0.39104	5.48084	4.23e-08	2.34e-07
PF3D7_1231700	17.728	2.143	0.964221	2.22252	0.0262484	0.0516966
PF3D7_0317100	52.7129	2.1407	0.640908	3.34011	0.00083746	0.00232717
PF3D7_0629900	89.758	-0.174462	0.374207	-0.466217	0.64106	0.740286
PF3D7_0630000	2.75976	1.32051	1.8904	0.698532	0.484845	0.60056
PF3D7_0630100	21.994	1.13948	0.618839	1.84131	0.065576	0.115283
PF3D7_0630200	2.73123	4.21207	1.99759	2.10858	0.0349811	0.0663492
PF3D7_0630300	523.777	-0.219909	0.19573	-1.12353	0.261212	0.366739
PF3D7_0630400	8.51859	0.574517	0.89494	0.641961	0.520899	0.633641
PF3D7_0630500	26.9847	-0.985202	0.699339	-1.40876	0.158906	0.243661
PF3D7_0630600	26.5595	-0.502146	0.733783	-0.684325	0.49377	0.608927
PF3D7_0935400	159.418	2.14054	0.286763	7.46451	8.36e-14	8.27e-13
PF3D7_0913800	189.202	2.1327	0.311433	6.84804	7.49e-12	6.08e-11
PF3D7_0630900	80.5736	0.302464	0.343611	0.880251	0.378723	0.494312
PF3D7_1037500	75.8121	2.12771	0.336334	6.32617	2.51e-10	1.77e-09
PF3D7_0631100	2.24316	2.7904	1.91042	1.46062	0.14412	0.22482
PF3D7_0631200	0	NA	NA	NA	NA	NA
PF3D7_0631300	0	NA	NA	NA	NA	NA
PF3D7_0631400	0.109273	-0.442278	4.08047	-0.108389	0.913687	0.936717
PF3D7_0631500	0	NA	NA	NA	NA	NA
PF3D7_0631600	0	NA	NA	NA	NA	NA
PF3D7_0631700	0	NA	NA	NA	NA	NA
PF3D7_0631800	0	NA	NA	NA	NA	NA
PF3D7_0631900	0.9589	2.6979	3.01697	0.89424	0.371194	0.486798
PF3D7_0632000	0.10078	-0.442278	4.08047	-0.108389	0.913687	0.936717
PF3D7_0632100	0	NA	NA	NA	NA	NA
PF3D7_0632200	0.403121	1.45254	3.97296	0.365607	0.714658	0.798898
PF3D7_0632250	0	NA	NA	NA	NA	NA
PF3D7_0632300	0.0932117	-0.442278	4.08047	-0.108389	0.913687	0.936717
PF3D7_0632400	2.71815	3.10063	1.88163	1.64784	0.0993853	0.165021
PF3D7_0632500	17.4352	-0.485421	0.549417	-0.88352	0.376955	0.49259
PF3D7_0632600	0.10078	-0.442278	4.08047	-0.108389	0.913687	0.936717
PF3D7_1027600	48.7454	2.12346	0.472795	4.49129	7.08e-06	2.83e-05
PF3D7_0632800	1.00873	2.77557	2.97651	0.932493	0.351082	0.465133
PF3D7_0700100	0.947522	-0.503374	3.0821	-0.163322	0.870265	0.917489
PF3D7_0700200	0.294772	1.00421	3.99681	0.251254	0.801618	0.866985
PF3D7_0700300	0.0932117	-0.442278	4.08047	-0.108389	0.913687	0.936717
PF3D7_0700400	0.109273	-0.442278	4.08047	-0.108389	0.913687	0.936717
PF3D7_0700500	0.295696	1.00777	3.99659	0.252157	0.800919	0.866913
PF3D7_0700600	0	NA	NA	NA	NA	NA
PF3D7_0700700	0	NA	NA	NA	NA	NA
PF3D7_1228200	35.5238	2.12202	0.895027	2.37091	0.0177445	0.0363293
PF3D7_0700900	0.109273	-0.442278	4.08047	-0.108389	0.913687	0.936717
PF3D7_0701000	0	NA	NA	NA	NA	NA
PF3D7_0701100	3.80289	4.69055	1.7918	2.61778	0.00885029	0.0194699
PF3D7_0701200	0.412537	1.48286	3.76333	0.394029	0.69356	0.783931
PF3D7_0701300	0	NA	NA	NA	NA	NA
PF3D7_0701400	0	NA	NA	NA	NA	NA
PF3D7_0701500	0	NA	NA	NA	NA	NA
PF3D7_0213600	200.125	2.1117	0.26639	7.9271	2.24e-15	2.51e-14
PF3D7_0701700	0	NA	NA	NA	NA	NA
PF3D7_0701800	1.04362	2.82132	2.77131	1.01805	0.308655	0.419927
PF3D7_0609200	60.2279	2.1108	0.574634	3.6733	0.000239439	0.000738213
PF3D7_0522000	223.116	2.10976	0.240319	8.77903	1.65e-18	2.31e-17
PF3D7_1404900	1173.35	2.10955	0.184666	11.4236	3.19e-30	9.41e-29
PF3D7_0622900	914.012	2.10138	0.205742	10.2137	1.72e-24	3.62e-23
PF3D7_0702300	10.8875	2.48198	1.26762	1.95798	0.0502321	0.0910612
PF3D7_0918400	28.4189	2.09167	0.810199	2.58168	0.00983221	0.0213817
PF3D7_1125900	29.0449	2.08896	0.736658	2.83573	0.00457209	0.0107702
PF3D7_0532200	116.943	2.08865	0.682298	3.0612	0.00220453	0.0056016
PF3D7_0702700	0	NA	NA	NA	NA	NA
PF3D7_0702800	10.6142	-1.69879	1.01094	-1.68039	0.0928806	0.15568
PF3D7_0702900	24.2678	-0.629908	0.649527	-0.969795	0.332149	0.445706
PF3D7_0703000	60.5945	-0.459434	0.356251	-1.28963	0.197178	0.291206
PF3D7_0703100	5.80724	1.43148	1.53522	0.932427	0.351116	0.465133
PF3D7_0703200	848.155	-0.324273	0.138241	-2.3457	0.0189914	0.0386516
PF3D7_0703300	2.57192	4.12736	2.01776	2.04551	0.0408045	0.0759774
PF3D7_0703400	31.367	-0.301675	0.441183	-0.683788	0.494109	0.60915
PF3D7_0703500	1931.98	-0.401959	0.114941	-3.49709	0.000470355	0.00136942
PF3D7_0703600	213.088	-0.0729871	0.20394	-0.357885	0.72043	0.802927
PF3D7_0703700	52.1495	-0.349492	0.529162	-0.660463	0.508957	0.621593
PF3D7_0613600	42.9075	2.08289	0.605495	3.43998	0.000581761	0.00166291
PF3D7_0703900	1116.08	0.100244	0.140178	0.715118	0.474536	0.590455
PF3D7_1107900	351.324	2.07874	0.191999	10.8268	2.57e-27	6.47e-26
PF3D7_1115700	316.518	2.07843	0.297562	6.98486	2.85e-12	2.41e-11
PF3D7_0704200	79.7909	0.322837	0.324265	0.995595	0.319447	0.432168
PF3D7_0704300	1588.52	-0.447816	0.1394	-3.21244	0.0013161	0.00353213
PF3D7_0104000	24.249	2.07683	0.92014	2.25708	0.0240033	0.0476508
PF3D7_0704500	494.157	0.00625162	0.231177	0.0270426	0.978426	0.984702
PF3D7_0704600	6065.56	-0.418743	0.113864	-3.67757	0.00023547	0.000726794
PF3D7_1122200	169.139	2.06904	0.377531	5.48045	4.24e-08	2.34e-07
PF3D7_0212800	304.804	2.06061	0.183966	11.2011	4.03e-29	1.11e-27
PF3D7_0704900	11.4565	-0.476246	0.716327	-0.664844	0.50615	0.618716
PF3D7_0705000	349.742	0.253985	0.208271	1.21949	0.222657	0.321824
PF3D7_1325600	12.4785	2.05981	1.01505	2.02926	0.0424313	0.0786864
PF3D7_0705200	23.4756	-1.10905	0.609636	-1.8192	0.0688813	0.12011
PF3D7_1122800	382.078	2.05199	0.27381	7.49422	6.67e-14	6.65e-13
PF3D7_1460600	150.798	2.05105	0.302067	6.79004	1.12e-11	8.91e-11
PF3D7_1111600	50.5035	2.04955	0.430103	4.76526	1.89e-06	8.25e-06
PF3D7_0909000	92.9268	2.04777	0.493331	4.15091	3.31e-05	0.000118616
PF3D7_0705700	114.913	-0.367913	0.243152	-1.5131	0.130254	0.206252
PF3D7_0705800	16.5101	-0.976868	0.708689	-1.37842	0.168075	0.254804
PF3D7_0902100	62.1268	2.04755	0.422264	4.84897	1.24e-06	5.56e-06
PF3D7_0706000	494.242	0.432911	0.15469	2.79856	0.00513303	0.0119887
PF3D7_1456800	343.249	2.04396	0.32741	6.2428	4.3e-10	2.96e-09
PF3D7_0706200	2.43744	1.78072	1.94074	0.917546	0.358856	0.473446
PF3D7_1344100	165.216	2.04278	0.28724	7.11174	1.15e-12	1.01e-11
PF3D7_1456900	21.4426	2.03963	0.907686	2.24707	0.0246357	0.0488003
PF3D7_0407300	163.98	2.03683	0.263477	7.73058	1.07e-14	1.15e-13
PF3D7_0706600	51.2156	1.43072	0.894758	1.599	0.109821	0.178993
PF3D7_1334700	235.33	2.03017	0.406087	4.99936	5.75e-07	2.69e-06
PF3D7_0812000	36.7754	2.02783	0.487182	4.16236	3.15e-05	0.000113263
PF3D7_0706900	0.497256	1.75641	3.49779	0.502148	0.615563	0.716873
PF3D7_0707000	2.75016	-2.54291	3.04169	-0.836018	0.403145	0.518059
PF3D7_0707100	2.52024	-1.40253	1.76724	-0.793624	0.427415	0.543523
PF3D7_0707200	540.898	-0.253175	0.155704	-1.626	0.10395	0.171305
PF3D7_1353100	156.984	2.02387	0.31831	6.35819	2.04e-10	1.44e-09
PF3D7_0707400	300.996	-0.251849	0.199838	-1.26026	0.207575	0.303782
PF3D7_0707420	63.9465	-0.940924	0.564855	-1.66578	0.0957573	0.160013
PF3D7_0707500	75.7044	0.0509541	0.461755	0.110349	0.912133	0.936717
PF3D7_0707600	30.3911	-0.338495	0.467787	-0.723609	0.469306	0.585227
PF3D7_0707700	1037.23	0.407435	0.159288	2.55785	0.0105321	0.0227327
PF3D7_0936800	397.948	2.02347	0.164139	12.3278	6.42e-35	2.47e-33
PF3D7_0707900	368.009	-0.162227	0.192601	-0.842293	0.399624	0.514553
PF3D7_0822800	191.098	2.01641	0.325075	6.2029	5.54e-10	3.79e-09
PF3D7_0708100	14.1368	1.50009	0.816967	1.83617	0.0663318	0.11633
PF3D7_0103800	12.0527	2.01502	0.793537	2.53929	0.0111077	0.0238905
PF3D7_0914200	156.451	2.01174	0.372209	5.40487	6.49e-08	3.49e-07
PF3D7_0708400	11354.4	-0.183761	0.124618	-1.4746	0.14032	0.219578
PF3D7_0708500	410.778	-0.00369957	0.147244	-0.0251254	0.979955	0.985699
PF3D7_0708600	11.9159	0.809307	0.806135	1.00393	0.31541	0.427837
PF3D7_0708700	89.5767	-0.234684	0.358604	-0.654437	0.51283	0.624795
PF3D7_0802900	44.1072	2.00919	0.490475	4.09641	4.2e-05	0.000147603
PF3D7_0503600	140.734	2.008	0.234599	8.55928	1.14e-17	1.49e-16
PF3D7_0709000	336.807	-0.175826	0.213204	-0.824684	0.409551	0.524818
PF3D7_0709050	287.615	-0.297852	0.183015	-1.62748	0.103636	0.170839
PF3D7_0709100	572.316	-0.389351	0.155086	-2.51054	0.0120547	0.0256758
PF3D7_0709200	19.9114	-0.406545	0.620708	-0.654969	0.512488	0.624547
PF3D7_0423400	18.815	2.00677	0.710086	2.82609	0.00471197	0.0110712
PF3D7_0709400	594.625	-0.29605	0.191587	-1.54525	0.122285	0.195935
PF3D7_0709500	6.645	1.31569	1.1507	1.14338	0.252882	0.356501
PF3D7_1318700	117.638	2.00324	0.275618	7.26816	3.64e-13	3.37e-12
PF3D7_0709700	125.78	-0.163232	0.349934	-0.466466	0.640882	0.740286
PF3D7_0709800	18.9058	0.489601	0.849049	0.576647	0.564178	0.671996
PF3D7_1437800	14.6816	1.99839	0.699299	2.85771	0.00426714	0.0101388
PF3D7_0710000	633.509	-0.37936	0.152914	-2.48088	0.0131058	0.0276572
PF3D7_0710100	238.101	0.0469373	0.16989	0.27628	0.782333	0.853355
PF3D7_1433900	342.649	1.99746	0.174496	11.447	2.43e-30	7.26e-29
PF3D7_0710300	16.5595	0.225373	0.935536	0.240903	0.809631	0.871531
PF3D7_0710400	36.3337	-0.0448427	0.512627	-0.0874763	0.930293	0.948253
PF3D7_0710500	20.2962	-0.542964	0.526113	-1.03203	0.302058	0.412382
PF3D7_0303100	166.857	1.997	0.261045	7.65002	2.01e-14	2.1e-13
PF3D7_0710700	192.964	0.0611373	0.243943	0.250621	0.802107	0.867248
PF3D7_1025500	724.845	1.99674	0.263454	7.57907	3.48e-14	3.57e-13
PF3D7_0710900	79.2238	0.126591	0.398086	0.317999	0.750486	0.82766
PF3D7_1357000	25.4724	1.99494	0.640915	3.11265	0.00185418	0.00479798
PF3D7_0711100	54.3211	0.730198	0.609057	1.1989	0.230567	0.330871
PF3D7_0711200	16.3764	0.607081	1.01403	0.59868	0.549386	0.659961
PF3D7_0711300	38.709	0.30586	0.578056	0.529119	0.596723	0.703134
PF3D7_1406500	64.9802	1.99446	0.355536	5.60973	2.03e-08	1.16e-07
PF3D7_1125100	16.2065	1.99219	0.901727	2.20931	0.0271532	0.0532684
PF3D7_0711600	0	NA	NA	NA	NA	NA
PF3D7_0711700	30.465	-0.416224	0.570444	-0.72965	0.465604	0.581642
PF3D7_0711800	0	NA	NA	NA	NA	NA
PF3D7_0711900	0	NA	NA	NA	NA	NA
PF3D7_0712000	6.37378	0.73818	1.23778	0.596376	0.550924	0.661454
PF3D7_0712100	0.0932117	-0.442278	4.08047	-0.108389	0.913687	0.936717
PF3D7_0712200	0	NA	NA	NA	NA	NA
PF3D7_0712300	2.35174	-0.99867	2.07544	-0.481186	0.630385	0.73087
PF3D7_0712400	3.75095	1.82437	1.66356	1.09667	0.272787	0.38017
PF3D7_0712500	0	NA	NA	NA	NA	NA
PF3D7_0712600	23.9951	-0.0285032	0.764718	-0.0372728	0.970267	0.978285
PF3D7_0712700	0	NA	NA	NA	NA	NA
PF3D7_0712800	1.65839	1.10688	2.12211	0.521596	0.601951	0.706868
PF3D7_0712900	13.8752	-0.475606	1.0937	-0.434859	0.663665	0.757942
PF3D7_0713000	0	NA	NA	NA	NA	NA
PF3D7_0219100	99.7395	1.98823	0.542339	3.66603	0.000246345	0.000758654
PF3D7_0713200	2.94989	-1.97456	2.06044	-0.958317	0.337903	0.451881
PF3D7_0713300	1.1658	2.98735	2.68547	1.11241	0.26596	0.372643
PF3D7_1303300	81.3798	1.98525	0.405385	4.89719	9.72e-07	4.43e-06
PF3D7_0713500	62.0064	-0.00681073	0.47254	-0.014413	0.9885	0.991389
PF3D7_0713600	87.9338	-0.516345	0.368631	-1.40071	0.161301	0.246782
PF3D7_0713700	0.765606	0.814766	2.66698	0.305502	0.759984	0.835617
PF3D7_0713800	89.7668	-0.111061	0.280824	-0.395482	0.692487	0.783041
PF3D7_0305400	31.1846	1.9851	0.847182	2.34318	0.0191199	0.0388842
PF3D7_0714000	233.944	-0.275984	0.189296	-1.45795	0.144854	0.225644
PF3D7_0723600	43.2736	1.97609	0.522453	3.78233	0.000155368	0.000491714
PF3D7_1321100	872.863	1.97183	0.134383	14.6733	9.56e-49	6.33e-47
PF3D7_1242900	36.2207	1.96997	0.90487	2.17708	0.0294748	0.0570886
PF3D7_0714400	35.8552	0.538963	0.580536	0.928389	0.353206	0.467338
PF3D7_0714500	182.392	-0.204892	0.316678	-0.647003	0.51763	0.630223
PF3D7_0703800	40.7003	1.96856	0.444352	4.43017	9.42e-06	3.68e-05
PF3D7_0404000	23.9569	1.9682	0.903993	2.17723	0.0294634	0.0570867
PF3D7_0714800	0.218545	0.55462	4.02922	0.137649	0.890517	0.931982
PF3D7_0714900	90.7468	-0.326839	0.330239	-0.989706	0.322318	0.435271
PF3D7_0715000	47.2767	0.647736	0.649079	0.997932	0.318312	0.43093
PF3D7_0715100	5.5339	0.15725	1.31183	0.119871	0.904585	0.936717
PF3D7_0715200	728.642	-0.271169	0.193115	-1.40419	0.160263	0.245332
PF3D7_0607200	131.264	1.9653	0.432459	4.54448	5.51e-06	2.24e-05
PF3D7_0715400	24.7941	0.929151	0.506477	1.83454	0.0665745	0.116643
PF3D7_0715500	26.205	0.724094	0.667272	1.08516	0.277853	0.385762
PF3D7_0715600	212.796	-0.391536	0.222359	-1.76083	0.0782679	0.13421
PF3D7_0715700	1.38369	0.581668	2.22907	0.260947	0.794134	0.861875
PF3D7_0715800	249.961	0.0399702	0.290619	0.137535	0.890608	0.931982
PF3D7_0715900	757.424	0.0204575	0.157056	0.130256	0.896364	0.935018
PF3D7_1208600	19.6053	1.96323	0.932122	2.1062	0.0351873	0.0666698
PF3D7_1218900	85.0708	1.95023	0.457151	4.26605	1.99e-05	7.41e-05
PF3D7_0315300	405.109	1.94989	0.17178	11.3511	7.32e-30	2.08e-28
PF3D7_0716300	546.31	-0.212284	0.276563	-0.767578	0.442738	0.55951
PF3D7_0716400	121.368	-0.441007	0.311496	-1.41577	0.156843	0.241307
PF3D7_0716500	198.849	0.472099	0.308158	1.532	0.125521	0.200011
PF3D7_0716600	72.3528	0.509456	0.296543	1.71798	0.0857999	0.14532
PF3D7_0716700	112.103	-0.339335	0.258834	-1.31101	0.189853	0.282516
PF3D7_0716800	302.667	-0.385769	0.191954	-2.0097	0.0444629	0.0818731
PF3D7_0801000	419.283	1.94966	0.227568	8.56736	1.06e-17	1.4e-16
PF3D7_1031900	22	1.94793	0.587061	3.3181	0.000906326	0.00249957
PF3D7_0529100	59.2169	1.94721	0.730352	2.66613	0.00767302	0.0171271
PF3D7_1218500	209.605	1.94493	0.205137	9.48112	2.52e-21	4.34e-20
PF3D7_0717300	183.344	0.117935	0.231793	0.508795	0.610896	0.713557
PF3D7_0717400	296.191	-0.334165	0.222829	-1.49965	0.133706	0.211032
PF3D7_1361400	47.7967	1.9422	0.895442	2.16899	0.0300837	0.0579816
PF3D7_1129700	27.631	1.93859	0.723922	2.6779	0.00740853	0.0165839
PF3D7_0717700	320.209	-0.450954	0.300789	-1.49924	0.133812	0.211138
PF3D7_0714100	13.1137	1.93511	0.968194	1.99868	0.0456432	0.0838217
PF3D7_1448700	42.3761	1.9295	0.417628	4.62013	3.83e-06	1.62e-05
PF3D7_1212200	78.3854	1.92708	0.409959	4.70067	2.59e-06	1.12e-05
PF3D7_1202700	97.8494	1.91983	0.373551	5.1394	2.76e-07	1.34e-06
PF3D7_1252600	14.1799	1.91833	0.9136	2.09975	0.0357512	0.0675765
PF3D7_1230500	15.6373	1.91798	0.967165	1.98309	0.0473571	0.0864487
PF3D7_0814100	89.7531	1.91732	0.464174	4.13061	3.62e-05	0.000128755
PF3D7_1342700	23.7658	1.90661	0.689613	2.76475	0.00569665	0.0132208
PF3D7_0718700	11.2709	-0.927139	0.867115	-1.06922	0.284969	0.393652
PF3D7_0718800	2.03149	3.7847	2.21394	1.70948	0.0873618	0.147556
PF3D7_0718900	0.963315	2.71289	2.90495	0.933884	0.350364	0.464697
PF3D7_1464200	44.1661	1.90617	0.769558	2.47697	0.0132505	0.0279195
PF3D7_0719100	33.4456	0.85471	0.65324	1.30842	0.190732	0.283516
PF3D7_1208500	58.3975	1.90541	0.455149	4.18634	2.83e-05	0.000102816
PF3D7_0522100	92.0195	1.89969	0.389674	4.87507	1.09e-06	4.93e-06
PF3D7_0602000	391.917	1.8987	0.273951	6.93081	4.18e-12	3.46e-11
PF3D7_0719500	103.841	-0.423676	0.38788	-1.09228	0.274708	0.382169
PF3D7_0528300	44.6877	1.89529	0.634231	2.98833	0.00280508	0.00692256
PF3D7_1366200	152.457	1.8841	0.451688	4.17123	3.03e-05	0.000109229
PF3D7_1370300	333.668	1.88261	0.176184	10.6855	1.19e-26	2.88e-25
PF3D7_1112800	25.758	1.87861	0.856718	2.1928	0.028322	0.0552259
PF3D7_1036000	180.029	1.87797	0.348232	5.39289	6.93e-08	3.72e-07
PF3D7_0720100	85.1236	0.36794	0.559024	0.658184	0.51042	0.622688
PF3D7_1022700	12.6129	1.87694	0.836715	2.24322	0.0248827	0.0491477
PF3D7_1149300	34.6343	1.87049	0.566759	3.30033	0.000965704	0.00264651
PF3D7_0720400	378.178	0.350537	0.263981	1.32788	0.184216	0.275097
PF3D7_1016700	147.19	1.86458	0.265834	7.01409	2.31e-12	1.98e-11
PF3D7_1471900	325.685	1.86246	0.215636	8.63703	5.77e-18	7.8e-17
PF3D7_1241100	44.8645	1.86111	0.875709	2.12526	0.0335646	0.0640833
PF3D7_0720800	132.511	-0.233089	0.238756	-0.976264	0.328934	0.442256
PF3D7_0720900	189.77	-0.293386	0.213349	-1.37515	0.169086	0.255841
PF3D7_1224600	29.3192	1.86039	0.610328	3.04818	0.00230235	0.00581786
PF3D7_1032900	202.245	1.85618	0.321772	5.76861	7.99e-09	4.8e-08
PF3D7_1445800	26.6248	1.85436	0.81586	2.27289	0.0230329	0.0459738
PF3D7_0721300	567.395	0.492695	0.189148	2.60482	0.00919224	0.0201454
PF3D7_0721400	41.6343	-0.833814	0.547218	-1.52373	0.127575	0.20252
PF3D7_0721500	58.8499	-0.285237	0.432944	-0.658831	0.510004	0.622389
PF3D7_0620300	114.193	1.84485	0.335461	5.49947	3.81e-08	2.11e-07
PF3D7_0902800	977.329	1.83674	0.189178	9.70904	2.76e-22	5.07e-21
PF3D7_0304500	57.1158	1.83588	0.383132	4.79176	1.65e-06	7.29e-06
PF3D7_0721900	17.0786	0.37516	0.601356	0.623857	0.532722	0.64417
PF3D7_0722000	78.6213	0.107803	0.273983	0.393466	0.693976	0.78424
PF3D7_0722100	44.076	-0.594692	0.680083	-0.87444	0.381879	0.497248
PF3D7_0722200	570.482	-0.0563575	0.182269	-0.3092	0.757169	0.833209
PF3D7_0722300	201.687	-0.315766	0.211785	-1.49098	0.135967	0.213986
PF3D7_1437700	75.6323	1.82978	0.594146	3.07968	0.00207226	0.00529493
PF3D7_1344600	92.2962	1.82973	0.314015	5.82688	5.65e-09	3.44e-08
PF3D7_0722600	346.842	0.389428	0.201838	1.92941	0.0536794	0.0963247
PF3D7_0722700	8.35648	2.34208	1.32714	1.76476	0.0776037	0.133205
PF3D7_1227900	113.916	1.82559	0.55386	3.29613	0.000980263	0.00268059
PF3D7_0722900	5.00615	0.792676	1.64696	0.481295	0.630307	0.73087
PF3D7_0723000	27.2661	0.59025	0.483413	1.22101	0.222084	0.32108
PF3D7_1239000	320.467	1.82488	0.214904	8.49161	2.04e-17	2.61e-16
PF3D7_0723200	1.72822	3.55138	2.36148	1.50388	0.132613	0.209608
PF3D7_0622600	27.4644	1.82347	0.703252	2.59291	0.00951672	0.0207696
PF3D7_1336400	263.484	1.82307	0.22825	7.98718	1.38e-15	1.58e-14
PF3D7_1478900	4896.84	1.82287	0.207292	8.79372	1.45e-18	2.03e-17
PF3D7_1128700	31.5202	1.82145	0.723883	2.51623	0.0118619	0.0253242
PF3D7_0723700	204.385	0.380406	0.208273	1.82648	0.0677778	0.118526
PF3D7_0815100	61.3531	1.81735	0.370443	4.90587	9.3e-07	4.26e-06
PF3D7_1249600	41.0979	1.81164	0.464823	3.89749	9.72e-05	0.000318622
PF3D7_1302300	229.246	1.81127	0.314647	5.75653	8.59e-09	5.14e-08
PF3D7_0217700	64.063	1.8099	0.569938	3.1756	0.00149528	0.0039474
PF3D7_0724200	47.3793	-0.428476	0.363902	-1.17745	0.239016	0.340628
PF3D7_0724300	13.2363	0.477946	0.75162	0.635887	0.52485	0.637036
PF3D7_0724400	36.3907	1.07508	0.759614	1.4153	0.156981	0.241384
PF3D7_0724500	14.6121	1.71913	1.37206	1.25296	0.210222	0.306757
PF3D7_0914900	191.344	1.80613	0.23321	7.74466	9.58e-15	1.04e-13
PF3D7_0903600	285.214	1.80406	0.238991	7.54866	4.4e-14	4.43e-13
PF3D7_1411900	49.946	1.80112	0.494759	3.64039	0.000272224	0.000832748
PF3D7_1404800	653.836	1.79474	0.255601	7.02164	2.19e-12	1.88e-11
PF3D7_1328800	81.4134	1.79324	0.439243	4.08256	4.45e-05	0.000155783
PF3D7_1440500	58.0427	1.79223	0.579958	3.09027	0.00199972	0.00513585
PF3D7_1367400	192.887	1.79212	0.19846	9.03014	1.71e-19	2.62e-18
PF3D7_0611800	802.383	1.79021	0.144383	12.399	2.65e-35	1.03e-33
PF3D7_1340000	27.4323	1.78819	0.854382	2.09296	0.0363526	0.0686425
PF3D7_0725600	2787.16	-0.354944	0.606277	-0.585449	0.558246	0.666811
PF3D7_0725800	0	NA	NA	NA	NA	NA
PF3D7_0726000	11098.8	0.0233875	0.266609	0.087722	0.930098	0.94823
PF3D7_1019700	412.908	1.78664	0.240242	7.43684	1.03e-13	1.01e-12
PF3D7_0925200	93.7996	1.78456	0.307935	5.79525	6.82e-09	4.12e-08
PF3D7_1306000	266.886	1.78234	0.240458	7.41225	1.24e-13	1.2e-12
PF3D7_0726300	230.505	-0.210834	0.200659	-1.05071	0.293393	0.40302
PF3D7_1372300	33.3053	1.78096	0.851915	2.09054	0.0365694	0.0690043
PF3D7_0201500	122.246	1.77936	0.314382	5.65986	1.51e-08	8.77e-08
PF3D7_1313500	83.0682	1.77921	0.536129	3.31861	0.000904662	0.00249748
PF3D7_0726700	134.706	0.330868	0.301917	1.09589	0.273127	0.380451
PF3D7_0726800	2.15398	-0.81291	2.08888	-0.38916	0.697158	0.786864
PF3D7_0726900	187.062	0.157105	0.28603	0.549261	0.582826	0.690613
PF3D7_1401300	42.151	1.7783	0.581815	3.05646	0.00223964	0.00568031
PF3D7_0602800	40.7103	1.7739	0.665745	2.66453	0.00770962	0.0171975
PF3D7_0727200	107.251	0.307208	0.444528	0.691087	0.489511	0.604567
PF3D7_0727300	104.676	-0.161763	0.433397	-0.373245	0.708966	0.795654
PF3D7_0727400	495.43	0.291746	0.196047	1.48814	0.136714	0.214976
PF3D7_0727500	50.9343	-0.127683	0.407621	-0.31324	0.754098	0.831043
PF3D7_0727600	63.3536	0.166169	0.419426	0.396183	0.69197	0.782618
PF3D7_0727700	160.871	-0.471809	0.247956	-1.9028	0.057067	0.101541
PF3D7_1453900	82.1983	1.77255	0.340298	5.20881	1.9e-07	9.5e-07
PF3D7_0727900	416.081	-0.257598	0.19051	-1.35215	0.176328	0.265047
PF3D7_0906500	173.762	1.76848	0.516209	3.42591	0.000612747	0.00174693
PF3D7_1455400	29.4342	1.76774	0.485721	3.63941	0.000273262	0.000834994
PF3D7_0728200	53.9286	0.136949	0.610969	0.22415	0.822641	0.881217
PF3D7_0728300	40.38	-0.709245	0.403889	-1.75604	0.0790817	0.135319
PF3D7_0906300	38.671	1.76605	0.68623	2.57355	0.010066	0.0218295
PF3D7_0316000	147.244	1.76565	0.357253	4.94229	7.72e-07	3.56e-06
PF3D7_1431900	34.3185	1.76526	0.542722	3.2526	0.00114356	0.00309935
PF3D7_0208500	51.8919	1.75988	0.473216	3.71898	0.000200027	0.000626196
PF3D7_0728800	141.537	0.193282	0.318025	0.607757	0.543349	0.654713
PF3D7_0728900	262.172	0.221586	0.202294	1.09537	0.273355	0.380673
PF3D7_1401900	115.432	1.75948	0.406137	4.33224	1.48e-05	5.6e-05
PF3D7_0729100	887.325	0.360445	0.130335	2.76553	0.00568306	0.0131948
PF3D7_0729200	8.88599	-0.8121	0.984607	-0.824797	0.409487	0.524818
PF3D7_0729300	166.051	0.101368	0.279669	0.362455	0.717012	0.800714
PF3D7_0729400	54.8837	0.374246	0.352367	1.06209	0.288195	0.397308
PF3D7_0729500	174.176	-0.0126598	0.280767	-0.0450902	0.964035	0.973431
PF3D7_1411000	134.364	1.75891	0.267302	6.58023	4.7e-11	3.54e-10
PF3D7_0623800	1190.3	1.75659	0.177419	9.90082	4.13e-23	7.79e-22
PF3D7_0731400	60.5599	1.75466	0.352781	4.97379	6.57e-07	3.06e-06
PF3D7_0406500	2574.14	1.74743	0.163564	10.6834	1.22e-26	2.93e-25
PF3D7_0219300	48.2782	1.74447	0.562693	3.10021	0.00193382	0.00498761
PF3D7_0216900	105.377	1.74352	0.426254	4.09035	4.31e-05	0.000151031
PF3D7_0730200	24.8248	0.300588	0.925844	0.324664	0.745435	0.82285
PF3D7_1351700	87.3507	1.74285	0.313506	5.55922	2.71e-08	1.53e-07
PF3D7_1427600	241.306	1.74165	0.192011	9.07055	1.18e-19	1.83e-18
PF3D7_1023400	32.5189	1.73716	0.535854	3.24186	0.00118752	0.00321057
PF3D7_0730600	1.68374	-2.26035	2.72248	-0.830252	0.406396	0.521749
PF3D7_0730700	0.707309	2.26307	3.07416	0.736159	0.461634	0.577937
PF3D7_1140500	106.954	1.73546	0.318043	5.4567	4.85e-08	2.65e-07
PF3D7_0625400	94.5386	1.73461	0.347788	4.98753	6.12e-07	2.85e-06
PF3D7_0713400	31.3339	1.73087	0.517013	3.34783	0.000814464	0.00226671
PF3D7_1108900	35.8496	1.73084	0.639979	2.70453	0.00684006	0.0155193
PF3D7_1416800	120.757	1.72925	0.534952	3.23252	0.00122701	0.00331246
PF3D7_0201900	1713.86	1.72641	0.145516	11.864	1.82e-32	6.02e-31
PF3D7_0621300	136.467	1.71852	0.329633	5.21344	1.85e-07	9.28e-07
PF3D7_1476800	59.7571	1.7148	0.499336	3.43415	0.000594412	0.00169819
PF3D7_1106900	54.186	1.71153	0.455596	3.75668	0.000172185	0.00054306
PF3D7_0731700	116.832	0.426154	0.244203	1.74508	0.0809715	0.138165
PF3D7_1036500	175.846	1.71036	0.253858	6.73747	1.61e-11	1.26e-10
PF3D7_0106200	44.5978	1.70775	0.868755	1.96575	0.049328	0.0895405
PF3D7_0732000	2.96657	-4.72961	2.95062	-1.60292	0.108952	0.177894
PF3D7_0732100	0	NA	NA	NA	NA	NA
PF3D7_0732200	0.969015	1.30245	2.46029	0.529388	0.596536	0.703065
PF3D7_0732300	0.109273	-0.442278	4.08047	-0.108389	0.913687	0.936717
PF3D7_0732400	0.396476	1.42999	3.80114	0.3762	0.706768	0.794282
PF3D7_0732500	0.504825	1.77669	3.5357	0.502499	0.615316	0.716738
PF3D7_0732600	0	NA	NA	NA	NA	NA
[truncated: 3,833 more rows]
