# Supplementary material for: PfHDAC1 is an essential regulator of P. falciparum asexual proliferation and host cell invasion genes with a dynamic genomic occupancy responsive to artemisinin stress
Source: mBio. 2024 May 6;15(6):e02377-23. doi: 10.1128/mbio.02377-23 (PMC11237754; doi:10.1128/mbio.02377-23)
Supplement: Table S4 — Log2(fold change) across genes deregulated upon romidepsin treatment. [file mbio.02377-23-s0010.xlsx]

## Sheet: Differential_Gene_Expression
Comparing log2(fold-change) of genes expression in romidepsin treatment (this study) vs PfHDAC1 depletion in Huang et. al. 2020)
Genes	Romidepsin_log2(foldchange)	pvalue_raw	Huang_log2(foldchange)	Huang_pvalue_raw
PF3D7_0100100	-0.246914	0.844114	-1.88161	0.0535796
PF3D7_0100200	2.79046	1.49e-08	-0.871467	0.51686
PF3D7_0100300	0.874982	0.557826	0.96388	0.832011
PF3D7_0100400	6.18656	1.33e-05	0.848544	0.359468
PF3D7_0100600	3.47577	0.137917	-1.11488	0.780322
PF3D7_0100900	0.457344	0.845536	4.14945	0.387475
PF3D7_0101000	2.4957	0.404441	1.05109	0.804218
PF3D7_0101300	-0.442278	0.913687	2.21862	0.462906
PF3D7_0101600	1.64749	0.291759	0.106624	0.96204
PF3D7_0101900	-0.417191	0.837259	0.441388	0.929597
PF3D7_0102100	-2.36583	0.562054	1.48218	0.761813
PF3D7_0102200	1.65198	3.09e-31	-0.840073	0.178968
PF3D7_0102300	1.5813	5.66e-05	2.9526	0.000160571
PF3D7_0102400	4.41574	0.00388382	5.01865	4.9e-08
PF3D7_0102500	2.24862	8.67e-30	-3.98417	2.12e-11
PF3D7_0102600	2.27963	1.56e-06	2.03018	0.0078632
PF3D7_0102700	3.14783	0.0282215	0.796199	0.365529
PF3D7_0102800	-1.455	0.194311	-0.257184	0.757108
PF3D7_0102900	-0.259525	0.196667	1.03621	0.0721254
PF3D7_0103000	-0.227094	0.827686	-1.13962	0.084912
PF3D7_0103100	-0.0396408	0.829533	-0.898204	0.21644
PF3D7_0103200	-0.891086	0.00247066	-0.66975	0.229823
PF3D7_0103300	-0.852152	0.0168601	-0.872705	0.126485
PF3D7_0103400	-0.0753163	0.602741	-0.683374	0.231968
PF3D7_0103500	-0.0307533	0.917812	0.644232	0.40674
PF3D7_0103600	-0.0236035	0.85356	1.15777	0.0898848
PF3D7_0103700	1.21455	0.00352855	1.04765	0.128701
PF3D7_0103800	2.01502	0.0111077	0.624507	0.483674
PF3D7_0103900	-0.663382	0.00150106	0.349987	0.565292
PF3D7_0104000	2.07683	0.0240033	-0.431662	0.597635
PF3D7_0104100	1.07433	0.00965852	-1.39735	0.0205022
PF3D7_0104200	0.774908	1.2e-10	-1.20436	0.0357189
PF3D7_0104300	-0.328805	0.0230419	-0.0101062	0.985322
PF3D7_0104400	-0.271998	0.227739	-0.169761	0.826588
PF3D7_0104500	0.824847	0.034448	2.93888	3.8e-06
PF3D7_0104600	2.29521	9.7e-05	1.62002	0.048394
PF3D7_0104700	5.57419	0.000288747	0.0299553	0.987332
PF3D7_0104800	0.186312	0.498281	-1.09815	0.0800626
PF3D7_0104900	-1.31595	0.165483	1.1743	0.0821538
PF3D7_0105000	0.350802	0.332627	1.03107	0.227464
PF3D7_0105100	-2.01253	0.00656144	0.0163756	0.980566
PF3D7_0105200	1.15989	4.09e-14	-0.597529	0.325631
PF3D7_0105300	0.586212	0.44938	-2.21766	0.00301163
PF3D7_0105400	3.7674	3.46e-07	-2.4209	0.000137585
PF3D7_0105500	-0.619389	0.55815	-1.34525	0.0742883
PF3D7_0105600	0.0461693	0.808931	0.0212206	0.977107
PF3D7_0105700	1.04839	1.14e-18	0.263825	0.776866
PF3D7_0105800	-0.927958	1.11e-13	-1.89562	0.00291387
PF3D7_0105900	0.0636498	0.838487	-1.20644	0.0822216
PF3D7_0106000	0.730928	0.0382558	-2.71123	1.98e-05
PF3D7_0106100	-0.220525	0.239682	-0.176296	0.768454
PF3D7_0106200	1.70775	0.049328	-0.658142	0.461595
PF3D7_0106300	-0.461624	0.000313563	-0.836562	0.255573
PF3D7_0106400	0.555226	0.0980638	2.37033	0.00545008
PF3D7_0106500	0.881325	0.0128333	-0.700761	0.229263
PF3D7_0106600	0.80576	0.621997	0.111838	0.941114
PF3D7_0106700	-0.708841	0.000304997	-0.0628698	0.925757
PF3D7_0106800	-1.57577	1.79e-11	-0.464563	0.571779
PF3D7_0106900	-0.397321	0.147188	-0.540689	0.566336
PF3D7_0107000	-1.35772	1.46e-06	-0.511629	0.500168
PF3D7_0107100	-0.00805932	0.989356	1.6478	0.11528
PF3D7_0107200	0.0433161	0.979026	2.48669	0.00587974
PF3D7_0107300	4.65573	2.98e-12	0.813566	0.325933
PF3D7_0107400	0.136083	0.713149	0.699815	0.379969
PF3D7_0107500	0.40029	0.00179099	0.374538	0.508717
PF3D7_0107600	3.96428	3.96e-24	1.0028	0.35446
PF3D7_0107700	2.52302	0.00222326	1.41075	0.348751
PF3D7_0107800	0.82332	2.73e-05	0.217808	0.769697
PF3D7_0107900	-1.01222	0.00148439	1.53571	0.0192468
PF3D7_0108000	-1.75617	2.19e-15	-0.267418	0.758226
PF3D7_0108100	1.00441	0.0499766	-0.18376	0.761796
PF3D7_0108300	-1.06292	3.41e-29	-0.75279	0.184749
PF3D7_0108400	0.566621	0.233454	0.799104	0.29646
PF3D7_0108500	1.65243	3.06e-31	0.0822067	0.929638
PF3D7_0108600	0.241301	0.446636	0.353797	0.629247
PF3D7_0108700	-0.353402	0.0390267	0.0506357	0.928636
PF3D7_0108800	0.761607	0.0155968	0.255271	0.66867
PF3D7_0108900	2.40526	3.23e-11	-4.58131	0.0166983
PF3D7_0109000	0.518713	0.631765	-3.69916	7.03e-05
PF3D7_0109100	5.11304	1.84e-14	-1.74376	0.0258838
PF3D7_0109200	-0.671204	0.294218	0.196145	0.746814
PF3D7_0109300	3.07002	2.56e-06	-0.470412	0.625459
PF3D7_0109400	2.22495	1.23e-08	1.85833	0.0056297
PF3D7_0109500	0.759485	0.381801	0.548455	0.411602
PF3D7_0109600	2.5142	7.96e-22	1.80031	0.138949
PF3D7_0109700	0.0431168	0.891023	1.47962	0.0881647
PF3D7_0109800	0.212743	0.719376	0.353752	0.533766
PF3D7_0109850	-0.539314	0.0302428	-0.895088	0.166619
PF3D7_0109950	0.290899	0.159915	0.29467	0.682323
PF3D7_0110000	0.602745	0.0193729	0.393866	0.536124
PF3D7_0110100	-0.0300372	0.931339	0.730856	0.235338
PF3D7_0110200	-1.19939	0.124497	0.0976471	0.916164
PF3D7_0110300	0.117174	0.827521	0.584614	0.746982
PF3D7_0110400	0.415882	0.127188	0.835167	0.140252
PF3D7_0110500	0.323529	0.035022	0.981227	0.230792
PF3D7_0110600	-0.749179	2.18e-06	-0.0885515	0.892709
PF3D7_0110700	0.534854	0.0972633	1.48153	0.0454053
PF3D7_0110800	1.0276	0.000369147	0.700444	0.352892
PF3D7_0110900	-2.16748	0.13543	2.01256	0.166435
PF3D7_0111000	0.198881	0.194893	-1.19909	0.0431384
PF3D7_0111200	1.83381	0.207105	0.529514	0.498441
PF3D7_0111300	-1.56778	3.33e-27	-0.702678	0.204542
PF3D7_0111400	0.0714152	0.785386	-0.316564	0.626709
PF3D7_0111500	0.401389	0.0702393	-1.84522	0.00143232
PF3D7_0111600	-0.804878	0.0678471	1.36192	0.305001
PF3D7_0111700	0.818504	0.431092	0.988968	0.832962
PF3D7_0111800	-0.421062	0.00811136	1.11747	0.0505153
PF3D7_0111900	-0.302239	0.37465	-0.278266	0.675488
PF3D7_0112000	0.740488	0.0034182	0.655485	0.32262
PF3D7_0112100	1.50783	0.704124	-1.02117	0.580363
PF3D7_0112200	-0.860217	6.48e-10	-0.05252	0.924403
PF3D7_0112300	-1.42861	0.250628	2.05579	0.6466
PF3D7_0112700	-1.26383	6.94e-13	-1.17332	0.243153
PF3D7_0112800	5.64694	0.000304441	1.23998	0.117351
PF3D7_0112900	4.9231	4.75e-15	0.904377	0.540149
PF3D7_0113000	1.1797	3.28e-12	2.77369	4.69e-06
PF3D7_0113100	9.40215	3.8e-63	3.19327	6.66e-05
PF3D7_0113200	-0.126727	0.673893	-0.130014	0.826408
PF3D7_0113300	3.1044	0.0427678	3.66636	9.39e-06
PF3D7_0113400	5.95477	3.35e-34	3.15043	0.00265333
PF3D7_0113600	5.26124	0.000526447	3.60369	1.83e-05
PF3D7_0113700	3.62286	1.26e-25	2.98435	0.000149175
PF3D7_0113800	3.77373	0.000183009	4.89314	6.82e-10
PF3D7_0113900	2.21128	0.107904	0.887463	0.272197
PF3D7_0114000	7.66325	1.33e-117	3.78221	3e-08
PF3D7_0114200	1.21188	0.551579	4.26371	0.374413
PF3D7_0114300	-1.0107	0.604995	4.23733	0.141481
PF3D7_0114400	3.9562	0.0569433	7.90461	0.000136004
PF3D7_0114500	4.61288	3.61e-10	8.43893	4.73e-05
PF3D7_0114600	-1.0522	0.622395	4.65499	0.0936747
PF3D7_0114800	2.76766	0.307491	3.76685	0.43322
PF3D7_0115000	4.95161	0.00391692	0.993649	0.788117
PF3D7_0115050	-0.442278	0.913687	3.38421	0.421446
PF3D7_0115100	2.8113	0.0201816	2.14793	0.038849
PF3D7_0115200	0.935513	0.815132	-3.59036	0.46207
PF3D7_0115300	2.24693	0.476587	3.46806	0.471045
PF3D7_0115400	0.970193	0.808305	0.736474	0.876138
PF3D7_0115600	5.32177	0.00101942	-4.29773	0.00358748
PF3D7_0115700	3.86419	0.0687802	-7.64445	4.98e-14
PF3D7_0200100	-1.11465	0.380368	-1.69076	0.068964
PF3D7_0200200	0.970193	0.808305	-0.844545	0.569345
PF3D7_0200400	-0.442278	0.913687	2.06808	0.67014
PF3D7_0200500	-0.442278	0.913687	-0.115664	0.98106
PF3D7_0200600	-0.442278	0.913687	0.441388	0.929597
PF3D7_0200700	1.07377	0.787977	0.441388	0.929597
PF3D7_0200900	-0.442278	0.913687	0.475638	0.924113
PF3D7_0201000	-0.442278	0.913687	1.48218	0.761813
PF3D7_0201500	1.77936	1.51e-08	0.790511	0.193179
PF3D7_0201600	0.596717	0.04232	3.04686	3.61e-05
PF3D7_0201700	5.26801	2.04e-48	2.00022	0.0180544
PF3D7_0201800	0.384785	0.228916	2.01196	0.0190322
PF3D7_0201900	1.72641	1.82e-32	2.11344	0.000123496
PF3D7_0202000	0.467573	0.000932476	5.87581	2.26e-16
PF3D7_0202100	3.46155	0.000193544	6.98168	3.7e-10
PF3D7_0202200	4.74038	9.83e-05	4.70239	7.48e-05
PF3D7_0202300	-0.985944	0.4273	7.31138	0.00137918
PF3D7_0202400	0.413636	0.00151414	2.19742	0.000635743
PF3D7_0202500	0.636675	0.0234777	0.0778696	0.917661
PF3D7_0202600	-1.55739	2.1e-13	-0.552693	0.325693
PF3D7_0202700	-0.210454	0.629201	-0.331086	0.569297
PF3D7_0202800	-0.129071	0.850908	-0.464116	0.537512
PF3D7_0202900	-0.465995	0.501851	-0.691804	0.246561
PF3D7_0203000	-0.130712	0.421534	-1.57058	0.062771
PF3D7_0203100	2.27233	4.48e-09	-2.5659	0.000152323
PF3D7_0203200	1.37068	0.00145656	-0.309487	0.611185
PF3D7_0203300	0.0707574	0.891546	-0.14063	0.871423
PF3D7_0203400	0.172687	0.473425	0.68506	0.400794
PF3D7_0203500	-4.62027	0.0480634	3.41812	0.477542
PF3D7_0203600	0.258541	0.500798	-0.112425	0.913836
PF3D7_0203700	-0.100141	0.578492	1.38329	0.0583306
PF3D7_0203800	1.50876	0.00396805	1.26616	0.0428687
PF3D7_0203900	0.507432	0.116731	1.4166	0.0586119
PF3D7_0204000	0.471264	0.278708	1.84989	0.00571121
PF3D7_0204100	-0.409737	0.00138486	-1.9447	0.000347273
PF3D7_0204200	-0.935364	4.49e-06	-0.494174	0.384695
PF3D7_0204300	-0.662853	0.000448805	-0.0853354	0.885691
PF3D7_0204400	-1.28341	0.33547	0.156663	0.859083
PF3D7_0204500	0.542334	0.180883	-0.192019	0.789412
PF3D7_0204600	-0.716971	3.03e-05	0.349262	0.687022
PF3D7_0204700	1.13378	2.84e-07	0.113285	0.868339
PF3D7_0204800	1.1046	0.0045285	0.795011	0.192263
PF3D7_0204900	-0.206658	0.599543	0.101274	0.871219
PF3D7_0205000	2.33234	1.34e-20	2.18624	0.0533173
PF3D7_0205100	2.49094	4.45e-06	2.47591	0.00184235
PF3D7_0205200	4.99342	1.19e-14	1.97217	0.0252189
PF3D7_0205300	4.56911	4.59e-56	2.66431	0.0147672
PF3D7_0205400	0.448911	0.290874	1.58984	0.0117725
PF3D7_0205500	2.47594	0.252404	1.44282	0.0989633
PF3D7_0205600	0.259131	0.264607	-0.181606	0.765253
PF3D7_0205700	-0.52029	0.464859	-1.56276	0.00975004
PF3D7_0205800	0.0914147	0.817399	-0.77343	0.229952
PF3D7_0205900	-0.600198	1.86e-05	-0.770035	0.323029
PF3D7_0206000	-1.02407	6.37e-05	-0.263713	0.67492
PF3D7_0206100	0.604201	0.184823	0.909749	0.214978
PF3D7_0206200	0.828323	0.0176346	-1.14535	0.113387
PF3D7_0206300	0.765494	2.41e-06	1.24205	0.0382734
PF3D7_0206500	1.15088	5.03e-10	0.190718	0.751995
PF3D7_0206600	-0.77885	0.495918	1.02694	0.461026
PF3D7_0206700	0.383056	0.380974	-2.27952	0.00279917
PF3D7_0206800	0.985761	0.0524562	-2.61075	0.00896978
PF3D7_0206900	-0.536108	0.388838	-2.88276	0.000146897
PF3D7_0207000	-0.857536	0.000748961	-2.38756	0.00570743
PF3D7_0207100	-0.465342	0.0110525	-2.00444	0.000247041
PF3D7_0207200	-0.0566569	0.914684	-1.26642	0.0612204
PF3D7_0207300	4.98941	1.49e-08	-1.05651	0.394994
PF3D7_0207400	-0.173515	0.178517	-1.14517	0.0934791
PF3D7_0207500	0.664222	0.00131883	-1.34667	0.0887705
PF3D7_0207600	0.421285	0.0531859	-1.9751	0.00285487
PF3D7_0207700	0.993753	1.28e-05	-1.27022	0.126458
PF3D7_0207800	-0.10575	0.742688	-1.74176	0.0204186
PF3D7_0207900	5.3991	1.75e-83	1.43031	0.0960641
PF3D7_0208000	3.37552	1.71e-20	-0.981851	0.138696
PF3D7_0208100	-2.98232	4.22e-95	-0.905386	0.13438
PF3D7_0208200	0.862851	8.31e-05	2.14835	0.000234237
PF3D7_0208300	0.950244	0.00136771	0.847103	0.273394
PF3D7_0208400	0.13978	0.233896	-0.863831	0.250598
PF3D7_0208500	1.75988	0.000200027	-0.921935	0.111927
PF3D7_0208600	-0.95204	3.47e-05	-0.76433	0.178277
PF3D7_0208700	0.0225244	0.96153	0.791451	0.300244
PF3D7_0208800	0.572981	0.113139	0.602019	0.561328
PF3D7_0208900	2.2061	0.0890243	1.13257	0.223416
PF3D7_0209000	5.05213	3.29e-47	1.58853	0.190923
PF3D7_0209100	1.43198	9.68e-18	-0.0825332	0.903977
PF3D7_0209200	-1.6649	0.00574059	0.742655	0.38712
PF3D7_0209300	0.752225	0.214015	0.514881	0.400785
PF3D7_0209400	-0.469543	0.460842	0.823772	0.26073
PF3D7_0209500	4.08595	0.000326635	-0.730994	0.348611
PF3D7_0209600	-0.544099	0.114369	-1.41446	0.0179262
PF3D7_0209700	0.123326	0.826185	-1.15052	0.0502681
PF3D7_0209800	0.214519	0.167254	0.994953	0.230512
PF3D7_0209900	0.58585	0.60156	1.86427	0.434523
PF3D7_0210000	-0.400407	0.362057	-0.583821	0.310241
PF3D7_0210100	-1.02346	9.72e-06	0.893827	0.222325
PF3D7_0210200	-1.2027	2.33e-28	-0.819084	0.135207
PF3D7_0210300	-1.28374	0.00716867	-0.172837	0.794159
PF3D7_0210400	-1.25207	0.106608	0.788394	0.326159
PF3D7_0210500	1.51496	4.38e-06	1.33544	0.177598
PF3D7_0210600	2.99091	6.46e-31	-3.31036	1.9e-07
PF3D7_0210700	0.828536	0.451837	-2.59393	1.08e-05
PF3D7_0210800	1.35998	0.00133087	0.675004	0.535775
PF3D7_0210900	-1.4696	4.07e-16	-0.191217	0.739068
PF3D7_0211000	-0.442278	0.913687	-1.46153	0.0781478
PF3D7_0211100	-0.408994	0.551475	0.617674	0.661272
PF3D7_0211200	-0.180637	0.658606	-0.927235	0.153938
PF3D7_0211300	-1.46671	0.0512105	-0.339944	0.608932
PF3D7_0211400	3.18276	0.000216059	2.1925	0.00485402
PF3D7_0211500	1.26433	6.19e-05	-1.39671	0.0166321
PF3D7_0211600	1.99628	0.0754861	-2.13456	0.00177076
PF3D7_0211700	-0.888411	1.03e-05	-0.567534	0.333482
PF3D7_0211800	-0.778092	1.6e-05	0.603463	0.294726
PF3D7_0211900	-0.110104	0.667705	0.295018	0.645202
PF3D7_0212000	-0.935357	0.008772	-0.00220065	0.996972
PF3D7_0212100	-0.46531	0.00833756	-0.706437	0.406567
PF3D7_0212200	1.30608	8.34e-05	1.88288	0.00711466
PF3D7_0212300	0.0567785	0.714221	1.75334	0.0492601
PF3D7_0212400	-1.24257	3.81e-23	-0.1907	0.810062
PF3D7_0212500	-1.99096	1.05e-54	-0.39158	0.641263
PF3D7_0212600	4.55579	1.52e-38	-3.24453	0.000196284
PF3D7_0212700	1.02623	0.0253731	0.608972	0.379679
PF3D7_0212800	2.06061	4.03e-29	-1.30616	0.0356297
PF3D7_0212900	-1.06816	2.13e-06	-2.17948	0.00226969
PF3D7_0213000	-0.657941	0.115018	-0.879317	0.151062
PF3D7_0213100	-0.240001	0.17057	1.25323	0.0655036
PF3D7_0213200	-0.175074	0.731426	0.577008	0.372087
PF3D7_0213300	1.44037	0.166318	0.932565	0.424457
PF3D7_0213400	-0.313048	0.601761	1.03446	0.176951
PF3D7_0213500	1.46771	6.82e-05	1.93731	0.00614715
PF3D7_0213600	2.1117	2.24e-15	2.75956	7.78e-05
PF3D7_0213700	-0.449627	0.485688	3.13815	4.57e-05
PF3D7_0213800	2.40026	0.00197276	2.24402	0.0325244
PF3D7_0213900	-0.679936	0.000956792	2.24051	0.000559921
PF3D7_0214000	-0.799305	0.00803615	2.28702	0.000560058
PF3D7_0214100	-1.04714	2.1e-15	-1.38713	0.0434433
PF3D7_0214200	3.02612	9.54e-14	1.48285	0.0604934
PF3D7_0214300	4.6858	1.14e-100	4.03861	2.03e-10
PF3D7_0214400	1.07891	7.56e-06	1.26459	0.0660286
PF3D7_0214500	4.82722	5.26e-05	1.06409	0.684281
PF3D7_0214600	4.52767	3.28e-60	-2.46423	4.83e-05
PF3D7_0214700	4.52565	3.59e-08	-2.67736	4.51e-06
PF3D7_0214800	-0.202484	0.262521	-0.728671	0.241669
PF3D7_0214900	0.143388	0.555744	-3.1095	1.06e-06
PF3D7_0215000	0.404968	0.0987892	0.974746	0.110949
PF3D7_0215100	-3.44547	1.4e-15	-1.28998	0.0492575
PF3D7_0215200	2.20131	0.0876008	0.522063	0.489214
PF3D7_0215300	4.59695	6.16e-20	1.92705	0.017322
PF3D7_0215400	0.0894894	0.757778	-1.12224	0.0879927
PF3D7_0215500	-0.552795	0.116656	-1.1852	0.0406507
PF3D7_0215600	-0.983584	0.000658606	0.590252	0.426155
PF3D7_0215700	-1.75454	1.49e-15	0.764872	0.379178
PF3D7_0215800	1.26103	0.000219622	0.262055	0.663024
PF3D7_0215900	-0.618566	0.444949	-0.947205	0.127611
PF3D7_0216000	3.36663	5.06e-31	0.55111	0.334825
PF3D7_0216100	0.222346	0.393653	0.618797	0.575575
PF3D7_0216200	-0.828735	0.237078	0.734065	0.336895
PF3D7_0216300	-1.85466	1.17e-10	1.13877	0.0842083
PF3D7_0216400	-0.749529	0.0782869	-0.801886	0.444667
PF3D7_0216500	0.476343	0.0115156	-0.601697	0.350192
PF3D7_0216600	0.368515	0.253355	-1.56954	0.00594136
PF3D7_0216700	2.4485	1.69e-74	-0.259417	0.676978
PF3D7_0216800	0.107403	0.812914	-1.44805	0.0151001
PF3D7_0216900	1.74352	4.31e-05	0.332914	0.585588
PF3D7_0217000	0.975014	0.0117793	-0.10148	0.87599
PF3D7_0217100	0.607565	0.0394128	0.312724	0.709316
PF3D7_0217200	-0.837103	0.0269791	0.100096	0.92657
PF3D7_0217300	0.76203	0.201363	-2.10017	0.000414385
PF3D7_0217400	-0.207472	0.616359	-0.274663	0.652051
PF3D7_0217500	-0.239349	0.11413	-2.88993	2.93e-07
PF3D7_0217600	-0.269221	0.0856898	0.0654997	0.906604
PF3D7_0217700	1.8099	0.00149528	1.77057	0.0389653
PF3D7_0217800	-1.00993	0.00171935	1.06576	0.0947372
PF3D7_0217900	0.811279	0.00150963	0.180775	0.815466
PF3D7_0218000	-0.401303	0.278514	0.25606	0.70878
PF3D7_0218100	-0.637807	0.0430284	-1.78355	0.00198728
PF3D7_0218200	0.683699	0.000334893	-0.687349	0.546788
PF3D7_0218300	-2.36767	1.24e-07	-0.54039	0.373654
PF3D7_0218400	0.372349	0.051578	1.69671	0.00595486
PF3D7_0218500	-1.07679	0.00464008	0.683341	0.290019
PF3D7_0218600	-1.42572	1.8e-16	0.0203048	0.97665
PF3D7_0218700	-0.142278	0.358719	0.722513	0.225583
PF3D7_0218800	-0.827006	3.17e-05	0.0520379	0.962842
PF3D7_0218900	-3.30854	2.64e-07	-0.858923	0.798564
PF3D7_0219000	0.559792	0.636867	-2.5586	0.607257
PF3D7_0219100	1.98823	0.000246345	1.82081	0.110417
PF3D7_0219200	0.580986	0.0212606	0.9135	0.332296
PF3D7_0219300	1.74447	0.00193382	-0.91281	0.160032
PF3D7_0219400	0.0581943	0.869896	-0.812644	0.220464
PF3D7_0219500	-0.495274	0.0554778	-0.0892843	0.889941
PF3D7_0219600	-0.770285	0.000272794	-0.572639	0.354123
PF3D7_0219700	4.13933	2.09e-17	2.89747	0.00050393
PF3D7_0219800	2.61876	1.54e-07	-0.753264	0.227008
PF3D7_0219900	-0.447566	0.717552	0.209489	0.769614
PF3D7_0220000	0.895419	1.05e-13	0.884999	0.111481
PF3D7_0220100	0.918746	0.00130146	0.738198	0.218977
PF3D7_0220200	0.667211	0.000387616	0.858148	0.133399
PF3D7_0220300	2.77024	4.68e-41	1.80229	0.0226992
PF3D7_0220400	6.75601	2.08e-14	3.35919	0.0162889
PF3D7_0220500	5.18607	8.83e-11	-4.09799	6.04e-10
PF3D7_0220600	0.963322	0.000129124	2.07049	0.021943
PF3D7_0220700	0.97127	6.25e-09	1.59493	0.129264
PF3D7_0220800	0.432334	0.00494263	-3.89203	3.29e-08
PF3D7_0221000	-0.442278	0.913687	5.59141	0.096801
PF3D7_0221100	4.66667	0.0113636	8.21029	3.65e-05
PF3D7_0221200	4.29565	0.00608906	7.03204	2.92e-15
PF3D7_0221300	1.77442	0.654076	0.441388	0.929597
PF3D7_0221400	0.452751	0.910727	2.04713	0.673351
PF3D7_0221500	3.19837	0.0730584	4.27321	0.37334
PF3D7_0221700	4.544	0.0127965	2.06198	0.0164684
PF3D7_0221800	2.60226	0.358716	4.02272	0.203019
PF3D7_0223100	3.66959	0.102473	1.13547	0.71991
PF3D7_0223400	4.48063	0.0163585	-0.73165	0.564517
PF3D7_0223500	1.37478	0.729555	-1.83026	0.0279023
PF3D7_0300100	1.43926	0.346779	-1.86636	0.0382023
PF3D7_0300200	2.89267	0.0180086	0.00219188	0.998742
PF3D7_0300400	2.56297	0.498328	2.06808	0.67014
PF3D7_0300800	4.33272	0.02483	1.71507	0.720576
PF3D7_0300900	2.99464	1.56e-05	5.30845	0.140793
PF3D7_0301000	5.06306	0.00303952	4.1546	0.386881
PF3D7_0301100	-0.442278	0.913687	3.61782	0.45186
PF3D7_0301200	5.76247	3.54e-13	1.6429	0.008816
PF3D7_0301300	5.00236	7.67e-07	1.23091	0.086736
PF3D7_0301400	0.0348911	0.953882	1.48154	0.0706938
PF3D7_0301500	0.0814467	0.919768	-0.443588	0.518931
PF3D7_0301600	2.85876	3.29e-18	1.19959	0.162904
PF3D7_0301700	0.655055	1.78e-06	1.0214	0.0970533
PF3D7_0301800	4.74232	0.0010555	0.895246	0.336633
PF3D7_0301900	-0.336184	0.802335	-0.0797916	0.951796
PF3D7_0302000	-0.0358223	0.931637	-0.130431	0.880305
PF3D7_0302100	0.584022	0.002015	1.15153	0.0657835
PF3D7_0302200	-0.366215	0.223742	-7.45877	1.15e-39
PF3D7_0302300	-1.0667	0.0662079	6.28649	5.12e-09
PF3D7_0302400	1.10923	0.78104	3.00336	0.533359
PF3D7_0302500	-0.271547	0.555583	-0.00343907	0.995661
PF3D7_0302600	-1.0071	0.000269168	-0.291495	0.645005
PF3D7_0302700	0.998473	0.358372	-0.406094	0.522883
PF3D7_0302800	0.782271	0.19426	-0.952715	0.127708
PF3D7_0302900	-0.67637	8.29e-06	-0.219853	0.737507
PF3D7_0303000	-2.62684	4.67e-19	-0.712504	0.240027
PF3D7_0303100	1.997	2.01e-14	-1.88173	0.00240737
PF3D7_0303200	0.447999	0.000455091	-1.94266	0.000506686
PF3D7_0303300	-0.328942	0.721922	0.8974	0.259157
PF3D7_0303400	1.07917	0.0549036	-1.35662	0.044052
PF3D7_0303500	-2.17884	3.19e-38	-0.714125	0.398637
PF3D7_0303600	0.150334	0.792594	1.22017	0.334731
PF3D7_0303700	-0.388124	0.174274	-0.638582	0.34072
PF3D7_0303800	-1.35634	0.000483524	-0.836188	0.195269
PF3D7_0303900	1.28398	0.373892	0.687205	0.414984
PF3D7_0304000	5.96258	4.24e-05	1.4132	0.105733
PF3D7_0304100	1.28339	0.00322786	-3.94451	2.22e-11
PF3D7_0304200	0.101641	0.716756	-1.54575	0.00915763
PF3D7_0304300	0.0421559	0.873104	-0.565107	0.503587
PF3D7_0304400	-0.132372	0.522149	0.796659	0.266322
PF3D7_0304500	1.83588	1.65e-06	2.14872	0.00258257
PF3D7_0304600	5.65218	3.43e-159	0.324512	0.724905
PF3D7_0304700	3.78872	2.53e-50	0.817214	0.369033
PF3D7_0304800	-0.414253	0.0737735	-0.149689	0.866001
PF3D7_0304900	-1.35161	0.0233694	0.644974	0.399935
PF3D7_0305000	-2.71038	4.4e-13	-0.918503	0.181793
PF3D7_0305100	-1.69792	1.47e-60	-0.121526	0.851231
PF3D7_0305200	0.426983	0.037101	-2.51293	4.51e-06
PF3D7_0305300	0.378029	0.109148	0.0487959	0.93643
PF3D7_0305400	1.9851	0.0191199	0.693136	0.258521
PF3D7_0305500	-1.60938	9.77e-31	-2.05709	0.00770915
PF3D7_0305600	-0.055163	0.80938	-1.34052	0.0300251
PF3D7_0305700	0.237916	0.642053	-0.62171	0.36109
PF3D7_0305800	0.541599	0.501336	-0.628118	0.555098
PF3D7_0305900	-1.2338	0.170769	-0.719127	0.306083
PF3D7_0306000	-1.24132	0.546343	-1.2	0.0722656
PF3D7_0306100	-0.366815	0.0918017	-0.257152	0.668872
PF3D7_0306200	-0.571851	0.103184	2.18208	0.000473211
PF3D7_0306300	-0.0438164	0.872976	1.16061	0.133492
PF3D7_0306400	0.200443	0.51447	-0.616809	0.432074
PF3D7_0306500	0.204266	0.452925	-1.07341	0.116778
PF3D7_0306600	0.440997	0.329868	-0.392274	0.650717
PF3D7_0306700	-0.0563511	0.873774	0.690285	0.409141
PF3D7_0306800	-1.1708	1.31e-11	2.04319	0.00730994
PF3D7_0306900	-0.35311	0.0367667	1.04381	0.212092
PF3D7_0307000	-1.29447	1.57e-06	0.883595	0.817347
PF3D7_0307100	0.279336	0.827155	1.23415	0.134245
PF3D7_0307200	0.207529	0.16887	1.16076	0.116404
PF3D7_0307300	6.02565	3.9e-05	-2.30886	0.0325395
PF3D7_0307400	-1.1133	0.00632088	-1.03986	0.0623907
PF3D7_0307500	-1.11983	7.17e-08	-0.858872	0.13745
PF3D7_0307600	0.000338261	0.998833	-0.698099	0.256197
PF3D7_0307700	-0.795477	1.13e-11	-1.40994	0.0486185
PF3D7_0307800	0.405995	0.174536	-0.0534529	0.943726
PF3D7_0307900	0.870068	1.87e-06	1.97791	0.0173055
PF3D7_0308000	-0.999806	4.21e-06	0.502907	0.410155
PF3D7_0308100	0.596055	0.00163446	-2.67726	8.89e-07
PF3D7_0308200	-0.627124	3.85e-05	0.77331	0.292749
PF3D7_0308300	1.44271	3.36e-05	-4.3929	5.49e-07
PF3D7_0308400	-1.02169	0.000142144	-1.44187	0.530651
PF3D7_0308500	-0.983476	2.16e-08	1.29415	0.0783433
PF3D7_0308600	-1.56606	2.57e-11	0.577048	0.428314
PF3D7_0308700	2.53903	5.29e-08	-3.38445	1.36e-08
PF3D7_0308800	1.47729	0.220083	-1.5685	0.0225041
PF3D7_0308900	-2.30737	4.27e-21	-0.218714	0.696371
PF3D7_0309000	-1.71337	1.99e-06	-0.00393525	0.995075
PF3D7_0309100	-1.36389	0.047681	-0.845636	0.252779
PF3D7_0309200	-1.2865	7.01e-19	-0.817171	0.161623
PF3D7_0309300	1.42276	3.76e-06	-0.208841	0.776467
PF3D7_0309400	-1.36315	0.00227438	-2.5586	0.607257
PF3D7_0309500	-0.301655	0.057833	-0.0662467	0.92696
PF3D7_0309600	-1.46905	5.12e-18	0.579228	0.332305
PF3D7_0309700	3.58415	1.23e-47	1.42036	0.020484
PF3D7_0309800	2.09601	0.138238	2.24037	0.00286825
PF3D7_0309900	-0.744002	0.00018529	0.22131	0.759692
PF3D7_0310000	-0.438127	0.27684	0.408925	0.486018
PF3D7_0310100	2.16765	1.83e-07	1.1021	0.155503
PF3D7_0310200	-0.48737	0.00114886	0.19694	0.792563
PF3D7_0310300	0.12027	0.501506	1.30616	0.021904
PF3D7_0310400	-0.671586	5.09e-09	-0.861507	0.186623
PF3D7_0310500	-1.29051	3.24e-09	0.065972	0.906758
PF3D7_0310600	-0.74785	0.563684	0.413508	0.592332
PF3D7_0310700	1.41745	0.118953	0.109277	0.855729
PF3D7_0310800	1.06724	0.242362	0.304239	0.601469
PF3D7_0310900	2.4175	1.3e-06	-1.36929	0.0274194
PF3D7_0311000	2.60343	0.373339	-0.68849	0.711708
PF3D7_0311100	-0.866177	4.78e-05	0.282381	0.660655
PF3D7_0311200	-0.342763	0.181475	1.01691	0.22013
PF3D7_0311300	-0.631907	5.83e-06	-1.312	0.0177748
PF3D7_0311400	2.29166	1.14e-10	-2.15592	0.000755935
PF3D7_0311500	2.83612	0.335396	-0.391045	0.536991
PF3D7_0311600	0.226686	0.498023	1.67615	0.00778225
PF3D7_0311700	5.86841	2.47e-13	1.67114	0.0270563
PF3D7_0311800	0.123906	0.612258	-0.158991	0.829906
PF3D7_0311900	0.462772	0.369883	0.185196	0.768642
PF3D7_0312000	-0.209927	0.683103	1.4649	0.0695177
PF3D7_0312100	-0.605949	0.0197658	-0.381851	0.518825
PF3D7_0312200	1.19216	3.53e-05	-0.26535	0.798444
PF3D7_0312300	0.668125	0.526198	-0.725898	0.189619
PF3D7_0312400	0.0987476	0.561756	0.246923	0.766009
PF3D7_0312500	1.1507	0.0221749	1.57926	0.0186264
PF3D7_0312600	1.19345	0.20205	1.57078	0.671512
PF3D7_0312800	0.323404	0.248797	0.636008	0.312728
PF3D7_0312900	0.513471	0.393385	0.789658	0.489586
PF3D7_0313000	0.833342	0.366943	-0.548696	0.462979
PF3D7_0313100	-0.353569	0.0599079	0.521235	0.466487
PF3D7_0313200	0.790207	0.193721	0.298448	0.622082
PF3D7_0313300	-1.58066	0.310457	0.25701	0.786146
PF3D7_0313400	0.205568	0.3739	1.65718	0.0455183
PF3D7_0313500	-0.670181	0.069748	1.00797	0.115811
PF3D7_0313600	1.2858	1.35e-14	0.905674	0.124626
PF3D7_0313700	-1.03412	0.000166193	0.290835	0.681766
PF3D7_0313800	-0.609398	0.00297558	0.330587	0.559616
PF3D7_0313900	3.9108	1.04e-05	0.583099	0.630225
PF3D7_0314000	-2.24501	6.73e-16	-0.862257	0.249453
PF3D7_0314100	0.716268	0.0525379	1.39669	0.0748069
PF3D7_0314200	-0.0852472	0.780211	0.259246	0.776959
PF3D7_0314300	0.262735	0.532237	0.449746	0.764967
PF3D7_0314400	4.10041	0.00854132	1.15495	0.142396
PF3D7_0314500	-0.519665	0.0659838	0.0134868	0.988633
PF3D7_0314600	0.334926	0.241941	-0.601735	0.510923
PF3D7_0314700	3.84965	8.84e-64	3.25022	2.27e-06
PF3D7_0314800	2.88963	2.96e-07	-2.37316	0.010233
PF3D7_0314900	-0.433898	0.420795	-2.29443	3.94e-05
PF3D7_0315000	-0.0771533	0.896326	0.626888	0.385957
PF3D7_0315100	0.978681	0.176426	0.10343	0.896208
PF3D7_0315200	7.35701	2.02e-13	2.78551	0.000615106
PF3D7_0315300	1.94989	7.32e-30	0.197541	0.770674
PF3D7_0315400	-0.42245	0.514559	0.0094622	0.993865
PF3D7_0315500	3.29692	2.36e-14	1.83409	0.0405051
PF3D7_0315600	8.07842	1.76e-39	4.36342	5.5e-09
PF3D7_0315700	5.36989	1.83e-08	1.46717	0.0696678
PF3D7_0315800	-0.233915	0.448426	0.819844	0.173945
PF3D7_0315900	3.51962	0.156827	-2.16821	0.1351
PF3D7_0316000	1.76565	7.72e-07	-1.01886	0.269773
PF3D7_0316100	0.750574	0.00213248	0.713357	0.311085
PF3D7_0316200	-0.87869	8.37e-08	-0.57998	0.414678
PF3D7_0316300	-0.0833251	0.772949	-0.780582	0.226734
PF3D7_0316400	-0.82545	0.0035163	0.379356	0.63247
PF3D7_0316500	-0.726905	0.0349219	-1.50539	0.0522137
PF3D7_0316600	0.689474	0.000945816	0.899822	0.280647
PF3D7_0316700	-0.155909	0.287453	-1.06821	0.188915
PF3D7_0316800	0.336688	0.0785997	0.760029	0.315214
PF3D7_0316900	-1.58417	2.13e-19	-0.848595	0.225942
PF3D7_0317000	-0.830847	0.011956	-0.50534	0.389744
PF3D7_0317100	2.1407	0.00083746	-0.610765	0.451619
PF3D7_0317200	-0.664948	5.56e-06	-1.97892	0.000481727
PF3D7_0317300	-0.617251	2.79e-08	-1.5328	0.0219543
PF3D7_0317400	-2.05596	1.76e-09	-1.128	0.180818
PF3D7_0317500	-0.307863	0.0437857	-0.813443	0.236071
PF3D7_0317600	2.96628	5.06e-05	0.85842	0.248372
PF3D7_0317700	-1.23763	1.55e-31	0.0965203	0.860755
PF3D7_0317800	-1.35049	1.52e-05	0.236503	0.720728
PF3D7_0317900	-1.88879	0.000100961	0.272062	0.715295
PF3D7_0318000	-1.90026	0.425622	1.8742	0.200755
PF3D7_0318100	-0.283314	0.528406	2.10327	0.00685958
PF3D7_0318200	-0.715033	6.57e-06	0.122255	0.878553
PF3D7_0318300	-0.935621	7.51e-07	-0.379064	0.512706
PF3D7_0318400	7.12808	4.62e-08	0.958185	0.224252
PF3D7_0318500	0.531027	0.000432379	-2.90585	2.5e-05
PF3D7_0318600	-0.520789	0.15065	1.40841	0.0203318
PF3D7_0318700	5.92397	1.1e-07	-3.08549	0.00249027
PF3D7_0318800	4.03496	2.66e-05	1.32024	0.328856
PF3D7_0318900	0.440024	0.0417278	-0.297409	0.606778
PF3D7_0319000	0.378121	0.00942703	-1.4478	0.0153139
PF3D7_0319100	0.337099	0.413657	0.210041	0.778367
PF3D7_0319200	-1.11088	3.12e-13	0.435121	0.478377
PF3D7_0319300	-1.17546	0.0778152	0.347772	0.627196
PF3D7_0319400	0.741023	3.46e-07	-0.300229	0.629549
PF3D7_0319500	1.08312	1.02e-06	1.31468	0.0926144
PF3D7_0319600	-0.567206	0.0175349	0.84726	0.295273
PF3D7_0319700	0.746231	1.25e-08	-0.148308	0.851182
PF3D7_0319800	0.0893459	0.897709	-0.622003	0.63622
PF3D7_0319900	-0.123022	0.763092	-0.421648	0.73672
PF3D7_0320000	0.733137	0.00435545	0.207881	0.762274
PF3D7_0320100	1.0091	0.0594861	-0.667488	0.400809
PF3D7_0320200	1.22677	0.0665527	1.1629	0.228733
PF3D7_0320300	-0.501211	0.0372719	0.382913	0.64805
PF3D7_0320400	10.2031	4.04e-95	0.974693	0.202245
PF3D7_0320500	0.882526	1.4e-05	-2.18328	9.23e-05
PF3D7_0320600	-1.2522	0.000158651	-0.276031	0.721341
PF3D7_0320700	-1.57526	7.48e-12	-0.732021	0.357352
PF3D7_0320800	-0.0344666	0.928624	0.214501	0.787647
PF3D7_0320900	0.392312	0.0870274	-1.23629	0.153757
PF3D7_0321000	-1.37678	2.05e-19	-0.113057	0.85722
PF3D7_0321100	0.298769	0.144949	-2.19836	0.00189667
PF3D7_0321200	-0.513162	0.491155	-1.18172	0.0606337
PF3D7_0321300	2.74139	5.87e-23	-0.0641819	0.947362
PF3D7_0321400	0.118568	0.83618	-2.32045	8.07e-05
PF3D7_0321500	-0.337883	0.0882701	-0.888143	0.132747
PF3D7_0321600	-0.63402	0.000208782	-1.02895	0.0621813
PF3D7_0321700	-0.484235	0.00108892	-1.39013	0.0120682
PF3D7_0321800	-0.823229	1.57e-08	-1.46368	0.0731551
PF3D7_0321900	-1.01082	0.0018955	-1.05358	0.0701091
PF3D7_0322000	-1.73075	5.77e-19	1.10296	0.126937
PF3D7_0322100	-1.03121	0.00208554	0.0395317	0.948032
PF3D7_0322200	2.6789	1.04e-08	0.292922	0.667361
PF3D7_0322300	-1.13246	1.69e-16	-0.912043	0.106517
PF3D7_0322400	-0.128337	0.441016	0.0284725	0.96828
PF3D7_0322500	0.575744	0.120748	-0.913942	0.11376
PF3D7_0322600	5.15295	1.25e-10	-0.516532	0.549399
PF3D7_0322700	-1.63626	4.34e-21	-0.523689	0.461351
PF3D7_0322800	3.34955	0.161786	0.516282	0.815108
PF3D7_0322900	0.135651	0.391669	0.864902	0.282472
PF3D7_0323000	-1.04275	8.97e-13	0.211407	0.841747
PF3D7_0323100	-0.440165	0.0506038	-0.109915	0.879074
PF3D7_0323200	-1.18756	3.84e-06	-0.343701	0.752489
PF3D7_0323300	4.4436	0.0197445	0.0546876	0.934611
PF3D7_0323400	4.0417	1.17e-06	-4.51147	8.09e-11
PF3D7_0323500	0.726648	0.00121621	0.351548	0.584969
PF3D7_0323600	-0.857169	0.00704562	0.355791	0.552513
PF3D7_0323700	-1.22577	4.66e-09	-0.561284	0.417358
PF3D7_0323800	0.380774	0.0563032	0.323445	0.706948
PF3D7_0324100	0.970193	0.808305	5.20029	0.161231
PF3D7_0324400	0.725183	0.713545	-1.09159	0.826283
PF3D7_0324500	0.355203	0.930061	0.475638	0.924113
PF3D7_0324800	3.52457	0.12196	-0.542213	0.692264
PF3D7_0324900	1.03424	0.576233	-1.82341	0.0347328
PF3D7_0400100	-0.828678	0.00577409	-1.67141	0.0745288
PF3D7_0400200	-0.570072	0.364067	-1.4852	0.118216
PF3D7_0400300	3.48105	3e-19	4.63606	1.4e-07
PF3D7_0400400	1.63104	0.144597	4.81881	9.09e-07
PF3D7_0400700	0.55462	0.890517	-1.22634	0.545544
PF3D7_0400800	1.71401	0.665301	1.48218	0.761813
PF3D7_0400900	3.44397	0.151782	0.158976	0.968017
PF3D7_0401200	-0.442278	0.913687	0.475638	0.924113
PF3D7_0401300	0.970193	0.808305	2.4836	0.607677
PF3D7_0401400	2.4957	0.404441	-0.806923	0.866369
PF3D7_0401600	1.68543	2.07e-33	2.60868	7.54e-06
PF3D7_0401700	1.59655	2.83e-08	2.39958	0.00357388
PF3D7_0401800	4.64151	1.16e-68	-1.78016	0.0391403
PF3D7_0401900	4.78101	1.3e-06	0.907771	0.693547
PF3D7_0402000	1.24851	1.4e-25	2.67853	2.29e-06
PF3D7_0402100	4.04808	0.000917897	2.45311	8.41e-05
PF3D7_0402200	4.92094	2.34e-120	-0.981445	0.0798499
PF3D7_0402300	4.56409	7.39e-133	-1.70416	0.0575556
PF3D7_0402400	-0.27672	0.138125	-1.09492	0.0905442
PF3D7_0402500	3.17207	0.212274	5.98537	0.0501643
PF3D7_0402900	4.53397	0.0132436	1.59365	0.486021
PF3D7_0403000	-2.09859	0.167428	2.00443	0.679916
PF3D7_0403100	0.848139	0.0570907	-0.467304	0.447269
PF3D7_0403200	-0.829214	4.91e-06	0.151556	0.818386
PF3D7_0403300	2.60596	0.000289066	0.947063	0.613758
PF3D7_0403400	-1.01291	6.12e-18	0.0393546	0.956717
PF3D7_0403500	-0.420395	0.772315	-0.961676	0.233207
PF3D7_0403600	-0.199513	0.399697	-0.514104	0.5668
PF3D7_0403700	-1.19489	3.31e-14	-0.110231	0.860436
PF3D7_0403800	1.51866	4.02e-17	-1.25185	0.0893775
PF3D7_0403900	0.0108709	0.960863	-2.04971	0.0120325
PF3D7_0404000	1.9682	0.0294634	-3.65882	2.82e-10
PF3D7_0404100	3.3084	8.11e-14	0.218494	0.805027
PF3D7_0404200	0.808348	0.426307	0.0999721	0.888527
PF3D7_0404300	-0.975208	1.15e-10	-0.371877	0.553725
PF3D7_0404400	3.35407	0.180166	-0.901752	0.176224
PF3D7_0404500	1.61212	1.15e-05	-0.971689	0.145524
PF3D7_0404600	2.81979	4.99e-139	2.3098	0.0113333
PF3D7_0404700	-1.39911	1.15e-05	-3.93123	4.64e-13
PF3D7_0404800	1.24118	0.00728098	-0.798546	0.190108
PF3D7_0404900	-2.23297	3.21e-05	-2.16049	0.00676377
PF3D7_0405000	-0.804011	0.0758124	-0.196387	0.74303
PF3D7_0405100	-1.29487	7.34e-07	-1.25668	0.0847051
PF3D7_0405200	-1.1791	9.34e-08	-2.60895	0.000325671
PF3D7_0405300	3.77727	6.63e-19	-2.85625	0.000118368
PF3D7_0405400	-1.39023	6.71e-47	-0.00831883	0.991436
PF3D7_0405500	-0.165052	0.78032	1.52094	0.0491897
PF3D7_0405600	-1.9218	0.00126623	0.642698	0.305114
PF3D7_0405700	0.555886	0.00331717	0.758733	0.217602
PF3D7_0405800	2.68034	0.00311898	0.545679	0.415284
PF3D7_0405900	0.258086	0.282199	-3.43244	1.35e-07
PF3D7_0406000	0.479839	0.0711722	-2.12519	0.00153622
PF3D7_0406100	-0.225759	0.0988544	-0.0318566	0.968922
PF3D7_0406200	4.24616	2.38e-200	3.83708	3.46e-07
PF3D7_0406400	0.0911156	0.791569	-2.26055	0.00404217
PF3D7_0406500	1.74743	1.22e-26	-1.64607	0.0184875
PF3D7_0406600	2.71064	0.468153	2.61954	0.150053
PF3D7_0406700	0.141382	0.408773	-0.135188	0.82287
PF3D7_0406800	-0.51936	0.302146	0.332427	0.655952
PF3D7_0406900	4.69526	5.35e-26	2.65613	0.000626771
PF3D7_0407000	0.658247	0.554522	1.14449	0.09434
PF3D7_0407100	0.327137	0.388677	0.607892	0.448019
PF3D7_0407200	2.14323	4.23e-08	2.07965	0.00236776
PF3D7_0407300	2.03683	1.07e-14	2.50481	0.0574201
PF3D7_0407400	0.138451	0.841716	1.78205	0.150395
PF3D7_0407500	-0.532072	0.159946	1.67644	0.0785553
PF3D7_0407600	4.49797	7.43e-18	-0.897785	0.414766
PF3D7_0407700	0.123465	0.494972	-2.3969	1.43e-05
PF3D7_0407800	1.21472	1.34e-06	-2.74007	4.44e-07
PF3D7_0407900	-0.0289029	0.902557	-0.783508	0.178482
PF3D7_0408000	1.13451	0.243178	-1.10983	0.161366
PF3D7_0408100	0.883079	0.139054	-1.06929	0.0789587
PF3D7_0408200	0.795106	0.0296284	-0.902038	0.182551
PF3D7_0408300	0.297758	0.157453	-0.595532	0.393155
PF3D7_0408400	0.100898	0.84749	0.42616	0.541771
PF3D7_0408500	0.43306	0.00181265	-0.220845	0.729543
PF3D7_0408600	8.98198	1.65e-13	1.92928	0.0234826
PF3D7_0408700	8.6122	9.04e-13	0.273828	0.783552
PF3D7_0408800	9.45425	4.86e-15	1.81941	0.568652
PF3D7_0408900	0.375547	0.028138	-0.0641488	0.926233
PF3D7_0409000	-0.920658	0.00123602	-1.18225	0.333342
PF3D7_0409100	-1.33834	6.46e-13	-0.272842	0.632909
PF3D7_0409200	-1.27247	1.54e-07	0.0409445	0.955473
PF3D7_0409300	-0.424949	0.290487	1.14348	0.123147
PF3D7_0409400	0.00574206	0.984194	1.75331	0.0107764
PF3D7_0409500	-1.18165	5.16e-08	-0.297778	0.600277
PF3D7_0409600	-0.720766	0.0340813	-1.59946	0.00465684
PF3D7_0409700	1.158	0.038598	-1.04074	0.166513
PF3D7_0409800	0.719324	0.0143431	-2.63601	2.75e-06
PF3D7_0409900	1.43709	0.312442	-1.47382	0.00996887
PF3D7_0410000	1.27444	3.54e-06	-2.79251	1.04e-05
PF3D7_0410100	-0.294079	0.54091	-2.7055	0.411048
PF3D7_0410200	-3.73127	0.0284637	-2.5586	0.607257
PF3D7_0410300	-1.88798	9.22e-26	-0.483313	0.457913
PF3D7_0410400	0.345663	0.7196	0.317775	0.615663
PF3D7_0410500	2.22669	0.0227003	1.21506	0.184877
PF3D7_0410600	-0.395907	0.504158	-1.17042	0.10706
PF3D7_0410700	0.970034	0.00618766	-1.58104	0.00511022
PF3D7_0410800	0.391024	0.0207545	-1.98656	0.00143724
PF3D7_0410900	-0.812214	0.0104124	0.817762	0.353067
PF3D7_0411000	2.3829	2.98e-16	0.865498	0.211626
PF3D7_0411100	2.47076	0.41071	0.796854	0.238599
PF3D7_0411200	-1.04944	1.4e-05	1.48389	0.0345541
PF3D7_0411300	-0.565291	0.24787	0.0879549	0.899818
PF3D7_0411400	0.251406	0.325288	1.84259	0.00796875
PF3D7_0411700	-1.75146	0.494588	-3.06976	0.405809
PF3D7_0411800	-0.400771	0.0277774	-0.52526	0.372099
PF3D7_0411900	0.0402644	0.716891	-0.5169	0.344528
PF3D7_0412000	-0.270249	0.111916	-0.55562	0.439598
PF3D7_0412100	0.462474	0.673176	0.659917	0.310691
PF3D7_0412200	0.845597	0.525809	0.474929	0.706138
PF3D7_0412300	0.838896	0.450422	-0.553862	0.539168
PF3D7_0412400	-0.539621	0.132451	3.90659	0.000959038
PF3D7_0412700	-0.00315635	0.997257	-2.21121	0.167082
PF3D7_0413100	1.36073	0.647409	-3.59036	0.46207
PF3D7_0413200	1.42702	0.719537	-3.86021	0.427552
PF3D7_0413300	2.3193	0.38029	4.46824	0.32756
PF3D7_0413400	1.42809	0.154953	-3.30652	0.000506758
PF3D7_0413500	0.329187	0.0836265	-1.69028	0.00453193
PF3D7_0413600	-0.908572	0.0475338	-1.26877	0.105267
PF3D7_0413700	-0.186144	0.21022	-0.216655	0.729418
PF3D7_0413800	-0.661176	0.38201	0.0872696	0.929187
PF3D7_0413900	-0.179703	0.502074	-0.903733	0.14352
PF3D7_0414000	-0.528581	0.000101401	0.22695	0.698243
PF3D7_0414100	-1.36067	4.78e-06	-0.905697	0.36822
PF3D7_0414200	-2.41449	0.121569	-1.37865	0.0230639
PF3D7_0414300	-1.36172	0.0546253	-0.114196	0.864886
PF3D7_0414400	8.63985	1.75e-12	3.00563	0.16844
PF3D7_0414500	8.24741	3.52e-11	3.80784	4.08e-05
PF3D7_0414600	0.0166217	0.95373	-1.33522	0.0797994
PF3D7_0414700	-0.37505	0.161813	-1.51134	0.00657656
PF3D7_0414800	3.17502	0.00118071	-5.50749	1.02e-07
PF3D7_0414900	0.201616	0.805036	-4.17629	1.37e-07
PF3D7_0415000	-0.0468319	0.954921	0.621466	0.36937
PF3D7_0415100	0.314008	0.195231	0.94907	0.517995
PF3D7_0415200	-1.6897	4.03e-11	-0.63901	0.386847
PF3D7_0415300	0.00526319	0.968916	1.05472	0.106479
PF3D7_0415400	-0.552258	0.0607702	-1.25835	0.183164
PF3D7_0415500	-0.418171	0.191997	-0.363563	0.594284
PF3D7_0415600	-0.844741	0.498414	2.87981	0.00175271
PF3D7_0415700	0.458921	0.0276226	-0.679108	0.489359
PF3D7_0415800	2.87967	1.24e-14	-2.32276	6.19e-05
PF3D7_0415900	-0.475231	0.000306304	0.778831	0.318284
PF3D7_0416000	0.0204179	0.915195	-0.813341	0.138014
PF3D7_0416100	0.293212	0.126915	-0.678877	0.234546
PF3D7_0416200	-1.68046	2.61e-07	-0.794289	0.298932
PF3D7_0416300	-0.787629	0.00234375	-1.13191	0.0431468
PF3D7_0416400	-1.85687	2.01e-53	-1.38564	0.0155159
PF3D7_0416500	1.09941	2.33e-07	-1.27023	0.0220124
PF3D7_0416600	1.06027	0.000651138	-0.240785	0.70969
PF3D7_0416700	-0.240608	0.560747	-1.2572	0.0305255
PF3D7_0416800	-0.348942	0.336052	-0.018507	0.980716
PF3D7_0416900	-2.07841	3.03e-54	0.0304938	0.965115
PF3D7_0417000	5.96767	3.93e-05	2.82324	0.00467748
PF3D7_0417100	7.35769	1.1e-08	2.65602	0.386203
PF3D7_0417200	0.869027	0.00100956	0.0113809	0.983681
PF3D7_0417300	-0.424596	0.0337858	0.527614	0.385978
PF3D7_0417400	-1.56341	3.21e-30	-0.947198	0.255814
PF3D7_0417500	-3.30237	7.92e-11	-0.614331	0.428878
PF3D7_0417600	4.8873	4.27e-36	0.298895	0.622992
PF3D7_0417700	3.90727	0.0438036	0.646426	0.286544
PF3D7_0417800	-1.38854	1.5e-21	-0.249078	0.719815
PF3D7_0417900	0.933059	0.108908	0.788406	0.522088
PF3D7_0418000	2.59978	1.88e-80	0.175205	0.808566
PF3D7_0418100	-0.458669	0.0102754	0.977094	0.211232
PF3D7_0418200	-0.42581	0.422302	0.620123	0.321155
PF3D7_0418300	0.18658	0.0446242	-1.14212	0.0566915
PF3D7_0418400	-0.142838	0.922931	0.351595	0.638451
PF3D7_0418500	-2.08671	0.00456291	0.678226	0.320732
PF3D7_0418600	3.22706	1.18e-58	-3.02979	0.000110481
PF3D7_0418700	0.176831	0.689083	-1.55226	0.00989749
PF3D7_0418800	2.21738	0.484333	0.297686	0.864061
PF3D7_0418900	1.14349	0.00106272	0.843656	0.263501
PF3D7_0419000	1.19714	0.0164631	1.38821	0.0647613
PF3D7_0419100	-1.56914	0.118397	0.409338	0.655972
PF3D7_0419200	-0.310035	0.598359	-1.4133	0.307566
PF3D7_0419300	-0.287981	0.0580387	-0.968854	0.0832119
PF3D7_0419400	-1.89438	9.54e-22	-3.00439	8.72e-08
PF3D7_0419500	0.202765	0.714274	-0.940651	0.330378
PF3D7_0419600	-0.726202	1.11e-08	-0.239671	0.760697
PF3D7_0419700	0.219786	0.612659	-2.95165	0.00319455
PF3D7_0419800	0.805079	0.00176302	-1.77922	0.0013806
PF3D7_0419900	-1.09682	4.9e-14	-1.53533	0.0249504
PF3D7_0420000	-0.815554	1.56e-07	-0.0841152	0.881495
PF3D7_0420100	0.343187	0.287247	0.0731871	0.908416
PF3D7_0420200	0.0657333	0.919896	1.12685	0.193436
PF3D7_0420300	1.54336	7.16e-17	0.362104	0.602482
PF3D7_0420400	-1.59399	1.08e-05	-0.183863	0.806794
PF3D7_0420500	1.14723	0.479462	-3.23454	0.00150273
PF3D7_0420600	-0.969191	0.000318431	-2.19607	0.000169936
PF3D7_0420700	1.36072	0.394333	0.489546	0.873737
PF3D7_0421100	1.50783	0.704124	0.535217	0.86231
PF3D7_0421300	-0.17634	0.767935	-2.65145	0.0159143
PF3D7_0421500	-0.442278	0.913687	-2.3861	0.632452
PF3D7_0421700	7.68353	1.52e-09	2.90414	0.134663
PF3D7_0421800	7.77519	8.3e-10	4.84599	0.0556706
PF3D7_0421900	5.14702	0.00236295	3.08816	0.157297
PF3D7_0422000	3.74222	6.43e-10	2.76888	0.00066859
PF3D7_0422100	-2.1416	5e-06	0.0546095	0.923395
PF3D7_0422200	0.160721	0.234652	0.482586	0.496127
PF3D7_0422300	5.9157	4.6e-31	4.63286	2.16e-06
PF3D7_0422400	-0.867782	3.27e-05	1.0304	0.119015
PF3D7_0422500	-1.35875	9.53e-24	-0.191515	0.763583
PF3D7_0422600	0.54684	0.870659	1.27991	0.141932
PF3D7_0422700	-1.11882	0.0321475	2.40657	0.00354932
PF3D7_0422800	-1.57001	0.00815271	-0.763617	0.20492
PF3D7_0422900	1.30566	0.00201836	1.49653	0.0672811
PF3D7_0423000	-0.223928	0.760298	-0.556189	0.346453
PF3D7_0423100	-0.760213	0.0275533	-0.0962321	0.875462
PF3D7_0423200	-0.273068	0.801206	-1.19072	0.0594963
PF3D7_0423300	-0.136129	0.65416	-3.31271	1.41e-06
PF3D7_0423400	2.00677	0.00471197	-3.55331	3.08e-07
PF3D7_0423500	0.602239	0.0192576	-2.23663	0.000896426
PF3D7_0423600	-0.541684	3.16e-06	-0.451834	0.420498
PF3D7_0423700	3.09326	1.82e-71	0.37509	0.52801
PF3D7_0423800	3.27909	0.00261054	-1.22498	0.0967708
PF3D7_0423900	3.55085	0.000529523	0.653855	0.506771
PF3D7_0424000	-0.542331	0.124366	2.90102	6.71e-05
PF3D7_0424100	2.92153	4e-07	-1.89099	0.0243602
PF3D7_0424200	2.60062	1.42e-23	-1.81998	0.00584
PF3D7_0424300	3.37719	1.13e-38	-1.18234	0.122631
PF3D7_0424400	7.78613	1.51e-25	3.3674	0.0394709
PF3D7_0424500	2.26103	8.53e-08	1.63155	0.0263609
PF3D7_0424600	1.66288	5.83e-07	2.6211	0.000382086
PF3D7_0424700	1.59579	1.08e-07	2.13333	0.0040265
PF3D7_0424800	3.94659	0.0611847	6.12161	1.28e-06
PF3D7_0424900	3.0965	3.6e-06	8.88681	2.86e-23
PF3D7_0425000	2.24858	0.465471	0.441388	0.929597
PF3D7_0425100	5.41507	7.87e-05	4.41768	0.357253
PF3D7_0425200	6.2914	6.64e-06	4.90494	0.222092
PF3D7_0425400	1.42999	0.706768	1.19972	0.802951
PF3D7_0425500	4.82824	0.00551225	-0.906012	0.740552
PF3D7_0425600	4.05491	0.0462541	0.587877	0.887144
PF3D7_0425800	-0.455168	0.70507	1.58972	0.458032
PF3D7_0425900	4.77588	0.00581093	-2.23535	0.171714
PF3D7_0426000	3.44258	0.137512	-2.67428	0.0128225
PF3D7_0500100	-1.22941	0.123103	-7.2491	2.7e-19
PF3D7_0500300	3.80027	0.108463	-4.37552	0.102526
PF3D7_0500400	2.8774	0.302383	1.16817	0.789606
PF3D7_0500500	3.25583	0.177565	0.181058	0.969323
PF3D7_0500600	4.06336	0.0480544	-3.41707	8.16e-05
PF3D7_0500700	-3.83207	0.128118	-0.965392	0.567406
PF3D7_0500800	0.634088	2.78e-07	1.46626	0.0376261
PF3D7_0500900	2.61189	2.31e-13	-1.37959	0.0425091
PF3D7_0501000	-0.409019	0.0613693	1.85456	0.016417
PF3D7_0501100	0.323613	0.417384	1.46742	0.0579839
PF3D7_0501200	1.1051	0.00103435	1.83313	0.00869817
PF3D7_0501300	1.65552	4.38e-18	0.862655	0.267989
PF3D7_0501400	3.5838	4.86e-107	1.24164	0.0569459
PF3D7_0501500	0.377587	0.725175	-3.23879	3.6e-07
PF3D7_0501600	-0.26772	0.836907	-3.24466	6.43e-07
PF3D7_0501700	2.71776	0.0965024	-3.01775	0.0313525
PF3D7_0501800	-0.499299	6.47e-05	-0.491742	0.450587
PF3D7_0501900	-1.14848	0.00479756	-0.320577	0.584363
PF3D7_0502000	-0.627152	0.00220102	-0.720834	0.35778
PF3D7_0502100	-0.100734	0.865849	-0.692725	0.429747
PF3D7_0502200	0.522614	0.25132	-0.773165	0.269413
PF3D7_0502300	7.39417	1.08e-08	1.99364	0.12607
PF3D7_0502400	4.48677	2.33e-16	0.794488	0.399476
PF3D7_0502500	1.71163	0.665745	2.53914	0.432334
PF3D7_0502600	0.271424	0.411381	1.89012	0.0385427
PF3D7_0502700	-0.846645	0.0168255	2.22882	0.0100621
PF3D7_0502800	3.51778	0.127613	2.23035	0.0191817
PF3D7_0502900	-0.377247	0.450253	0.366863	0.544624
PF3D7_0503000	-0.286596	0.169111	-0.20711	0.752332
PF3D7_0503100	-1.36007	1.44e-07	-0.133323	0.834638
PF3D7_0503200	0.329288	0.232624	-0.550245	0.432728
PF3D7_0503300	-2.82951	1e-39	0.0579103	0.92784
PF3D7_0503400	0.875697	0.00378246	-0.884875	0.160357
PF3D7_0503500	1.31357	0.0132965	-1.93128	0.000749933
PF3D7_0503600	2.008	1.14e-17	-3.47608	7.03e-07
PF3D7_0503800	-0.777726	0.00175002	0.850156	0.274743
PF3D7_0503900	1.2364	3.49e-05	1.04042	0.244262
PF3D7_0504000	-0.9405	8.85e-15	0.451499	0.424631
PF3D7_0504100	-0.221206	0.661573	-0.895734	0.276508
PF3D7_0504200	1.17902	0.00232209	-0.467486	0.439597
PF3D7_0504300	0.967643	0.319865	1.50994	0.188989
PF3D7_0504400	-0.422893	0.0745051	0.679019	0.270081
PF3D7_0504500	1.25324	0.393801	-0.816272	0.30196
PF3D7_0504600	1.07382	0.131173	-0.918198	0.30179
PF3D7_0504700	1.02462	0.000532717	2.08135	0.00060167
PF3D7_0504800	-0.595722	6.28e-12	-0.827082	0.32288
PF3D7_0504900	-0.510415	0.0118705	-0.0864055	0.9095
PF3D7_0505000	-0.120192	0.487129	0.827643	0.456523
PF3D7_0505100	-1.25041	5.71e-13	-1.07759	0.0486716
PF3D7_0505200	0.0911308	0.9308	-0.927985	0.230483
PF3D7_0505300	1.20533	0.0199213	0.160286	0.89746
PF3D7_0505400	-1.94733	3.87e-15	-1.48353	0.00984803
PF3D7_0505500	-0.114186	0.570186	-0.214664	0.709112
PF3D7_0505600	0.700173	0.0785946	0.466011	0.515733
PF3D7_0505700	-0.933131	1.57e-07	0.0197747	0.971923
PF3D7_0505800	-0.344686	0.135549	0.333791	0.655211
PF3D7_0505900	-1.83927	3.83e-05	1.42874	0.0728538
PF3D7_0506000	0.735685	0.446801	1.45401	0.32262
PF3D7_0506100	-0.16958	0.397053	1.73456	0.0115315
PF3D7_0506200	2.93954	0.0286116	1.03774	0.129767
PF3D7_0506300	-0.722486	0.0135027	0.564043	0.381591
PF3D7_0506400	3.01507	0.00131714	-0.675777	0.428258
PF3D7_0506500	0.296319	0.0768012	0.121271	0.837539
PF3D7_0506600	1.03758	0.795068	0.139217	0.956355
PF3D7_0506700	-0.450778	0.0135085	-0.635448	0.269194
PF3D7_0506800	-1.2766	7.42e-05	-0.317991	0.60531
PF3D7_0506900	-0.476441	0.00919403	-2.01258	0.00128616
PF3D7_0507000	-0.935267	0.00803313	-0.153293	0.856473
PF3D7_0507100	-1.07013	1.57e-12	0.740613	0.247905
PF3D7_0507200	-1.27281	5.66e-06	-2.34057	0.0285684
PF3D7_0507300	4.94699	1.52e-45	-3.31269	3.63e-06
PF3D7_0507400	0.108255	0.862084	-2.04334	0.00321701
PF3D7_0507500	4.48163	4.03e-66	-5.52872	6.23e-19
PF3D7_0507600	-1.54949	3.13e-05	-0.434069	0.525643
PF3D7_0507700	0.3249	0.647893	-0.55302	0.444811
PF3D7_0507800	0.00550257	0.975599	-1.69833	0.00540543
PF3D7_0507900	1.48286	0.69356	0.468039	0.534133
PF3D7_0508000	-1.47076	0.000279037	-2.27872	0.00775781
PF3D7_0508100	-1.22894	4.19e-06	-1.98115	0.000961467
PF3D7_0508200	1.29257	3.98e-10	0.812787	0.281163
PF3D7_0508300	1.11502	0.0015075	0.577392	0.352024
PF3D7_0508400	-0.338029	0.44731	-0.648638	0.450062
PF3D7_0508500	-0.361265	0.0356348	-2.82244	7.51e-06
PF3D7_0508600	-0.393256	0.235441	-1.50341	0.0250741
PF3D7_0508700	0.706213	4.36e-10	-0.458618	0.477942
PF3D7_0508800	0.575041	0.157147	-1.24502	0.0270023
PF3D7_0508900	0.496806	0.00134866	-2.22535	5.48e-05
PF3D7_0509000	-1.98738	2.3e-09	-0.411708	0.633736
PF3D7_0509100	-0.905518	3.59e-13	-1.08144	0.0546751
PF3D7_0509200	3.23052	5.25e-06	0.252991	0.81912
PF3D7_0509300	-0.547788	0.0448388	2.01462	0.0585277
PF3D7_0509400	-0.966746	4.61e-18	0.935897	0.102707
PF3D7_0509500	0.569082	0.299346	-0.217743	0.787389
PF3D7_0509600	-0.0816521	0.763871	0.50347	0.430693
PF3D7_0509700	4.9626	2.14e-05	1.8036	0.0271865
PF3D7_0509800	-1.2693	5.03e-20	-1.68924	0.0704352
PF3D7_0509900	-0.0868004	0.93433	-0.605111	0.40766
PF3D7_0510000	0.196611	0.492551	-1.13003	0.077418
PF3D7_0510100	-0.19535	0.056486	-0.956607	0.308104
PF3D7_0510200	-0.610516	0.106824	-0.662506	0.288931
PF3D7_0510300	4.69195	0.0100923	3.24052	0.00640876
PF3D7_0510400	-0.438723	0.398728	2.55508	0.004215
PF3D7_0510500	-0.543022	0.00533372	-0.731709	0.187703
PF3D7_0510600	1.71401	0.665301	1.42046	0.771656
PF3D7_0510700	2.62746	0.365699	-0.147073	0.925675
PF3D7_0510800	4.82849	0.00586143	0.230739	0.807652
PF3D7_0510900	-0.243406	0.819017	1.22659	0.695791
PF3D7_0511000	-0.638907	0.00314898	0.107514	0.889513
PF3D7_0511100	2.66424	0.165896	-0.0321725	0.977545
PF3D7_0511200	-0.820064	0.00258866	-1.43335	0.0114366
PF3D7_0511300	-0.268661	0.611301	0.951302	0.248428
PF3D7_0511400	8.87193	3.17e-13	1.05738	0.345085
PF3D7_0511500	-0.530165	1.54e-06	-0.505389	0.608192
PF3D7_0511600	2.98128	8.91e-05	-3.29177	0.00033154
PF3D7_0511700	0.908922	0.224234	-1.06001	0.0821624
PF3D7_0511800	-0.123326	0.437955	-0.848661	0.189218
PF3D7_0511900	1.34899	0.0846827	1.18216	0.463731
PF3D7_0512000	0.863914	5.93e-11	0.494588	0.537244
PF3D7_0512100	0.676051	0.502626	-0.0291665	0.967087
PF3D7_0512200	0.790352	0.0869748	1.89423	0.0270636
PF3D7_0512300	0.583372	0.221976	0.781265	0.217035
PF3D7_0512400	5.6155	0.000221608	1.85703	0.474175
PF3D7_0512450	1.7478	0.167361	1.2336	0.678221
PF3D7_0512500	-0.469471	0.0701992	-0.561685	0.406335
PF3D7_0512600	-0.0835227	0.686613	-0.377664	0.618662
PF3D7_0512700	0.428242	0.202459	2.76269	4.82e-05
PF3D7_0512800	-0.215255	0.399329	2.0367	0.00103829
PF3D7_0512900	1.88784	0.0580535	0.0803514	0.960987
PF3D7_0513000	-0.567448	0.19902	-0.0149693	0.982476
PF3D7_0513100	-1.12398	4.7e-06	-1.89578	0.00119157
PF3D7_0513200	-0.227946	0.130265	-0.831157	0.15369
PF3D7_0513300	-0.136611	0.586013	1.52509	0.0951827
PF3D7_0513400	-0.165625	0.883801	1.84289	0.00445927
PF3D7_0513500	0.419613	0.680239	0.88954	0.602543
PF3D7_0513600	-0.14653	0.179291	0.498584	0.429204
PF3D7_0513700	5.7194	2.42e-05	0.184276	0.802021
PF3D7_0513800	-0.91718	0.00582169	0.514454	0.374097
PF3D7_0513900	-0.503794	0.496402	0.0327	0.957142
PF3D7_0514000	1.29761	8.28e-05	0.665949	0.317283
PF3D7_0514100	-0.46567	0.00203918	-1.35236	0.0809156
PF3D7_0514200	-0.345895	0.155006	-1.04391	0.066369
PF3D7_0514300	0.341281	0.129263	0.202365	0.761588
PF3D7_0514400	-3.49257	0.0672915	3.00336	0.533359
PF3D7_0514500	2.78879	0.000140073	-1.02083	0.354223
PF3D7_0514600	-0.25585	0.472455	1.67434	0.0490936
PF3D7_0514700	4.92748	1.23e-06	2.77933	0.17286
PF3D7_0514800	-0.129317	0.657839	-0.369323	0.731873
PF3D7_0514900	-1.20841	0.000803647	-0.470297	0.441839
PF3D7_0515000	0.859067	2.04e-07	-0.355018	0.607008
PF3D7_0515100	-0.670074	0.0144363	-0.127251	0.871673
PF3D7_0515200	0.982041	0.16983	-0.373385	0.622768
PF3D7_0515300	-0.854136	1.06e-07	-1.13254	0.0462586
PF3D7_0515400	-0.207766	0.510062	-3.49859	3.75e-10
PF3D7_0515500	6.85248	2.66e-07	-0.31159	0.607047
PF3D7_0515600	3.96172	5.82e-08	1.97253	0.00121757
PF3D7_0515700	-0.314467	0.0785446	-2.1968	0.0118644
PF3D7_0515800	-1.07821	0.000109032	-0.165133	0.829087
PF3D7_0515900	-0.438401	0.0727211	-1.65618	0.0323508
PF3D7_0516000	-0.0510901	0.865139	-0.297531	0.6355
PF3D7_0516100	-0.528903	0.0471229	0.732443	0.284646
PF3D7_0516200	-0.37974	0.0347713	1.37464	0.0814485
PF3D7_0516300	-0.46901	0.199133	1.52357	0.0287398
PF3D7_0516400	0.349524	0.196311	-1.08871	0.0632354
PF3D7_0516500	3.10836	0.0426274	-0.734851	0.31132
PF3D7_0516600	-1.42465	6.13e-21	-0.657152	0.257003
PF3D7_0516700	-0.463032	0.0116339	-2.01096	0.000220312
PF3D7_0516800	0.813316	4.2e-17	-0.562048	0.440822
PF3D7_0516900	-1.13084	2.67e-09	0.853173	0.279154
PF3D7_0517000	-0.340105	0.52435	1.02913	0.154524
PF3D7_0517100	0.126431	0.751147	1.87594	0.0185357
PF3D7_0517200	0.294449	0.191642	0.133185	0.895728
PF3D7_0517300	-0.833977	1.28e-08	0.398274	0.638035
PF3D7_0517400	-1.18954	1.23e-18	0.186749	0.735852
PF3D7_0517500	4.93761	1.14e-14	0.984571	0.198633
PF3D7_0517600	4.23241	1.96e-14	-0.353825	0.657828
PF3D7_0517700	0.276409	0.119255	1.12357	0.150306
PF3D7_0517800	-0.442278	0.913687	1.15409	0.415307
PF3D7_0517900	0.521311	0.156228	-1.93189	0.0145884
PF3D7_0518000	0.217378	0.489127	-0.408758	0.48266
PF3D7_0518100	-1.09826	1.09e-05	0.28112	0.648153
PF3D7_0518200	1.55533	0.00421994	-1.32023	0.0653639
PF3D7_0518300	-0.771234	0.00968714	-0.523822	0.546829
PF3D7_0518400	0.929095	0.659357	-0.607711	0.730377
PF3D7_0518500	-1.40038	2.67e-14	-0.233708	0.739989
PF3D7_0518600	0.50658	0.0891675	-0.352924	0.580474
PF3D7_0518700	2.15936	5.03e-05	2.19871	0.00103811
PF3D7_0518800	5.63914	0.000257192	4.24555	0.14514
PF3D7_0518900	1.77669	0.615316	-0.0348031	0.974625
PF3D7_0519000	1.13249	0.0296553	2.12585	0.00968958
PF3D7_0519100	-1.46547	5.94e-06	-0.301507	0.732425
PF3D7_0519200	0.360432	0.0525026	-0.381213	0.548573
PF3D7_0519300	-0.543789	0.224289	1.39098	0.0553385
PF3D7_0519400	-0.0448637	0.7817	0.951172	0.132107
PF3D7_0519500	-1.49295	1.12e-15	0.543564	0.543698
PF3D7_0519600	-1.01992	0.000971718	-0.540665	0.482357
PF3D7_0519700	0.374337	0.0470922	-0.403939	0.465902
PF3D7_0519800	0.219067	0.130017	0.962831	0.0913995
PF3D7_0519900	-0.23208	0.320401	0.533071	0.419499
PF3D7_0520000	-0.296503	0.0866914	0.766288	0.283393
PF3D7_0520100	-0.258683	0.522432	1.11002	0.0798951
PF3D7_0520200	0.152453	0.671765	0.238804	0.699033
PF3D7_0520300	-2.12707	8.3e-06	0.922277	0.215509
PF3D7_0520400	-1.16324	0.306103	-0.556462	0.40944
PF3D7_0520500	2.2637	0.0208581	-1.42154	0.0295772
PF3D7_0520600	0.411049	0.376121	2.08093	0.0117202
PF3D7_0520700	-0.631642	0.0485545	0.470207	0.714698
PF3D7_0520800	-0.297921	0.119766	-0.116267	0.854724
PF3D7_0520900	-0.3386	0.0594142	-0.455266	0.626455
PF3D7_0521000	-1.45424	3.59e-06	1.13713	0.114381
PF3D7_0521100	0.225915	0.892194	0.273423	0.746237
PF3D7_0521200	0.841008	0.569981	1.74783	0.0340853
PF3D7_0521300	-0.147393	0.329883	0.438057	0.639559
PF3D7_0521400	-0.986717	0.00621159	0.126127	0.87425
PF3D7_0521500	-0.332549	0.354745	0.923322	0.153177
PF3D7_0521600	2.68966	0.000105427	2.37212	0.018352
PF3D7_0521700	0.948589	0.359534	0.807129	0.27624
PF3D7_0521800	1.63972	0.139831	-0.898834	0.164482
PF3D7_0521900	4.00367	5.1e-37	2.85491	3.21e-05
PF3D7_0522000	2.10976	1.65e-18	1.52027	0.111432
PF3D7_0522100	1.89969	1.09e-06	-2.06456	0.000213675
PF3D7_0522200	0.765714	0.00676556	0.168436	0.806404
PF3D7_0522300	-0.847458	0.00312081	1.23178	0.148487
PF3D7_0522400	1.34916	4.96e-27	-1.90845	0.0512104
PF3D7_0522500	-1.32651	0.105509	-1.05179	0.121872
PF3D7_0522600	0.808483	0.00997067	-2.43819	4.01e-05
PF3D7_0522700	0.557289	0.522464	0.623597	0.330101
PF3D7_0522800	-1.46006	0.205374	1.40797	0.0680863
PF3D7_0522900	2.59788	1.09e-11	1.19135	0.0734634
PF3D7_0523000	0.426326	0.00304531	1.53462	0.00702611
PF3D7_0523100	-0.137854	0.899624	0.0728386	0.932756
PF3D7_0523200	-0.609806	0.0132202	-0.0765104	0.938268
PF3D7_0523300	0.0541243	0.841209	0.0423037	0.955599
PF3D7_0523400	0.371055	0.0738936	-0.613346	0.270679
PF3D7_0523500	0.790604	0.254209	0.884753	0.48885
PF3D7_0523600	3.41865	0.000138872	-0.132416	0.869516
PF3D7_0523700	1.32961	0.000552053	1.50418	0.0677646
PF3D7_0523800	1.212	0.00172704	0.0883071	0.897261
PF3D7_0523900	0.512293	0.0935954	-1.38365	0.170554
PF3D7_0524000	-0.082568	0.605477	0.204889	0.752236
PF3D7_0524100	-0.0676599	0.744736	-0.176219	0.786029
PF3D7_0524200	7.34618	2.48e-08	1.71745	0.0368486
PF3D7_0524300	-1.80904	2.12e-07	-0.162475	0.787044
PF3D7_0524400	0.862936	6.11e-07	0.352023	0.660557
PF3D7_0524500	0.135467	0.786138	0.294023	0.737115
PF3D7_0524600	-0.219313	0.325525	-0.44828	0.433782
PF3D7_0524700	3.1246	0.240289	1.49243	0.0437923
PF3D7_0524800	-0.340004	0.701383	-1.84584	0.00148473
PF3D7_0524900	0.661799	0.00657077	2.54244	2.58e-05
PF3D7_0525000	2.932	5.31e-62	1.89577	0.00153342
PF3D7_0525100	1.26116	1.18e-06	0.391961	0.648985
PF3D7_0525200	-0.610557	2.01e-05	-1.35275	0.0169878
PF3D7_0525300	1.2153	0.0114787	-2.1093	0.0387788
PF3D7_0525400	0.29366	0.57318	-0.528149	0.418987
PF3D7_0525500	0.214933	0.240079	1.55689	0.13148
PF3D7_0525600	-0.421615	0.17402	0.823656	0.325321
PF3D7_0525700	-2.17219	0.000251043	-0.547235	0.398426
PF3D7_0525800	0.853546	0.0885613	-5.03925	1.09e-19
PF3D7_0525900	4.6589	0.011152	-3.69513	0.0464207
PF3D7_0526000	-1.12893	0.0604502	0.879233	0.169325
PF3D7_0526100	0.598099	0.3831	1.79123	0.0866843
PF3D7_0526200	-0.330395	0.279239	-1.8288	0.00303179
PF3D7_0526300	0.703654	0.163826	0.147353	0.84064
PF3D7_0526400	2.24256	0.00664505	-0.853525	0.251477
PF3D7_0526500	-0.636372	4.51e-06	0.586538	0.465024
PF3D7_0526600	1.06602	1.69e-21	0.848164	0.133896
PF3D7_0526700	-0.712974	0.000150899	-0.0869442	0.876558
PF3D7_0526800	-0.634393	0.038748	0.519597	0.486156
PF3D7_0526900	-0.709495	0.0224382	-0.0821124	0.924434
PF3D7_0527000	-1.14838	6.21e-08	-0.665568	0.415066
PF3D7_0527100	-0.791082	0.270666	-0.365304	0.676021
PF3D7_0527200	-0.75313	0.000494706	-1.44145	0.036221
PF3D7_0527300	0.157354	0.726455	-0.0361462	0.961697
PF3D7_0527400	0.614992	0.0276473	-0.358244	0.686703
PF3D7_0527500	-0.371243	0.00231265	1.71728	0.030065
PF3D7_0527600	-0.877766	0.0015324	-0.988651	0.0929847
PF3D7_0527900	0.0730259	0.77412	1.38263	0.0548245
PF3D7_0528000	0.617769	0.0447467	-0.34466	0.580442
PF3D7_0528100	-2.12342	1.18e-33	-1.22418	0.118275
PF3D7_0528200	-0.0246606	0.889154	0.508395	0.396933
PF3D7_0528300	1.89529	0.00280508	-3.07845	1.52e-05
PF3D7_0528400	-0.803162	0.00745478	-2.88031	9.71e-07
PF3D7_0528500	1.04531	0.000514985	-0.00103064	0.998613
PF3D7_0528600	-0.348438	0.167335	0.469257	0.586137
PF3D7_0528700	1.36036	0.292812	1.43079	0.0414007
PF3D7_0528800	0.643462	0.0467143	0.947939	0.391886
PF3D7_0528900	0.865319	0.18776	-0.32031	0.811832
PF3D7_0529000	-1.4033	7.27e-11	-0.64519	0.333313
PF3D7_0529100	1.94721	0.00767302	0.967065	0.137114
PF3D7_0529200	1.38164	0.125077	-0.531491	0.438259
PF3D7_0529300	-0.98634	0.148373	-0.360357	0.596712
PF3D7_0529400	-0.645162	1.89e-07	-1.81645	0.00138149
PF3D7_0529500	-3.0769	0.00085397	0.073136	0.93325
PF3D7_0529600	2.18352	0.580099	0.441388	0.929597
PF3D7_0529700	0.232623	0.362429	-0.0776578	0.902108
PF3D7_0529800	-0.191691	0.165533	-1.02882	0.119859
PF3D7_0529900	0.666206	0.000619235	-1.02101	0.176689
PF3D7_0530000	1.54025	5.57e-10	0.848821	0.150554
PF3D7_0530100	1.15557	0.00773404	-0.162144	0.800321
PF3D7_0530200	-1.12793	7.97e-05	-0.332582	0.548771
PF3D7_0530300	-1.06577	3.83e-11	-2.09957	0.014433
PF3D7_0530400	0.393277	0.249894	0.880102	0.177218
PF3D7_0530500	0.253895	0.818183	1.32801	0.414656
PF3D7_0530600	-1.66276	0.000412625	1.14731	0.117995
PF3D7_0530700	-2.25024	8.45e-09	1.77788	0.0124748
PF3D7_0530750	3.20164	0.218651	1.34077	0.0875484
PF3D7_0530800	2.75885	3.77e-05	1.91963	0.0197465
PF3D7_0530900	1.49276	8.26e-13	-2.02219	0.000875624
PF3D7_0531000	1.06387	2.2e-05	-0.103722	0.862813
PF3D7_0531100	-0.627861	0.0408425	-2.31298	0.000240054
PF3D7_0531200	1.55002	0.00573622	0.405351	0.689955
PF3D7_0531300	1.77613	0.0710145	-0.487508	0.45691
PF3D7_0531400	0.375861	0.479352	1.29245	0.152425
PF3D7_0531500	-0.493388	0.390322	2.31004	0.629229
PF3D7_0531600	-0.210256	0.703222	2.1373	0.0375219
PF3D7_0532000	-0.12669	0.647864	-2.03739	0.206847
PF3D7_0532100	0.768149	9.59e-10	1.53077	0.0422322
PF3D7_0532200	2.08865	0.00220453	0.157455	0.850804
PF3D7_0532300	1.14211	1.62e-10	1.74855	0.0475249
PF3D7_0532400	-0.218616	0.169132	1.5037	0.0102932
PF3D7_0532500	0.982734	0.292561	2.14398	0.00463408
PF3D7_0532600	2.14624	2.63e-16	5.80355	5.35e-17
PF3D7_0532700	-0.442278	0.913687	6.58915	7.04e-07
PF3D7_0532800	1.42999	0.706768	5.41552	0.123818
PF3D7_0532900	2.40218	0.432861	-2.5586	0.607257
PF3D7_0533000	7.01339	1.13e-07	-2.5586	0.607257
PF3D7_0533100	0.959788	1.71e-09	-11.9314	6.83e-14
PF3D7_0600200	-0.320026	0.855765	-5.8544	5.6e-11
PF3D7_0600300	8.85509	4.85e-13	-8.46695	6.98e-06
PF3D7_0600500	-1.93731	0.385886	-1.95279	0.195339
PF3D7_0600700	0.452751	0.910727	-0.190707	0.945335
PF3D7_0600800	3.06831	0.23192	1.08888	0.821592
PF3D7_0600900	0.55462	0.890517	2.02592	0.676609
PF3D7_0601200	3.50471	0.138774	1.61572	0.366255
PF3D7_0601500	1.11128	0.504216	6.30151	0.0258361
PF3D7_0601600	3.42964	0.0516803	-0.634204	0.661943
PF3D7_0601700	6.99876	1.02e-07	2.65507	0.000464504
PF3D7_0601800	0.568466	0.661746	0.819139	0.861418
PF3D7_0601900	1.49005	2.79e-07	1.94609	0.0109674
PF3D7_0602000	1.8987	4.18e-12	0.330912	0.699954
PF3D7_0602100	1.68138	3.8e-09	3.0847	5.74e-06
PF3D7_0602200	-0.31907	0.378721	2.34457	0.00851759
PF3D7_0602300	1.84372	0.641289	1.19093	0.390277
PF3D7_0602400	-1.58441	1.52e-21	0.657411	0.267905
PF3D7_0602500	-0.870261	0.144732	1.14225	0.0783182
PF3D7_0602600	-0.20516	0.265321	0.32009	0.57341
PF3D7_0602700	7.68322	3.38e-10	2.05561	0.0545878
PF3D7_0602800	1.7739	0.00770962	1.42819	0.284184
PF3D7_0602900	0.451695	0.389169	-1.97408	0.078132
PF3D7_0603000	0.0736161	0.775043	-1.24675	0.0332976
PF3D7_0603100	-0.135607	0.804362	-0.237138	0.686559
PF3D7_0603200	1.38125	1.21e-07	1.75536	0.0128517
PF3D7_0603300	-0.212288	0.610486	1.83837	0.00612366
PF3D7_0603400	-0.199	0.20424	0.375734	0.66196
PF3D7_0603500	-1.42528	0.08015	-0.192675	0.777124
PF3D7_0603600	2.85211	5.19e-10	2.92342	6.75e-06
PF3D7_0603700	2.54907	0.00108835	0.93275	0.148305
PF3D7_0603800	0.678895	3.17e-07	-1.8924	0.00208198
PF3D7_0603900	1.13514	0.242023	1.18863	0.133474
PF3D7_0604000	-1.85624	0.000136772	1.77965	0.0913158
PF3D7_0604100	-0.863166	1.23e-06	-2.44072	0.00144094
PF3D7_0604200	1.14296	0.441695	0.360034	0.672944
PF3D7_0604300	-0.782278	0.00571851	-0.10847	0.852966
PF3D7_0604400	-1.56173	0.075661	1.0509	0.736004
PF3D7_0604500	-0.757816	4.27e-13	-0.5977	0.270283
PF3D7_0604600	0.18166	0.584028	0.45578	0.616591
PF3D7_0604700	-0.525797	0.0489076	1.17286	0.144442
PF3D7_0604800	0.385623	0.246933	2.8422	0.00382492
PF3D7_0604900	-0.742794	0.0150068	1.68505	0.020043
PF3D7_0605000	0.706404	0.486381	1.54524	0.0543475
PF3D7_0605100	-0.392865	0.017801	-1.46015	0.031493
PF3D7_0605200	-0.750723	0.0977348	-0.149324	0.86215
PF3D7_0605300	-2.02968	2.65e-08	0.319072	0.707788
PF3D7_0605400	-0.200107	0.89078	-1.24695	0.0678378
PF3D7_0605500	-0.864136	0.00934104	-1.32777	0.0420148
PF3D7_0605600	6.62048	1.56e-33	-0.128698	0.854586
PF3D7_0605700	6.48611	4.57e-06	-0.428387	0.599481
PF3D7_0605800	-2.42119	1.43e-63	-0.365587	0.509744
PF3D7_0605900	1.62443	2.18e-08	-0.180255	0.806519
PF3D7_0606000	0.690381	0.00273849	-1.93192	0.00153202
PF3D7_0606100	0.684559	0.00667804	0.893141	0.161346
PF3D7_0606200	-0.252142	0.427545	-1.59191	0.0306619
PF3D7_0606300	-1.10923	0.598515	-1.67354	0.488592
PF3D7_0606400	-0.953036	0.167042	1.34607	0.570631
PF3D7_0606500	-1.09522	0.0121724	0.270529	0.681466
PF3D7_0606600	0.285279	0.0655881	0.864348	0.215272
PF3D7_0606700	-1.00197	9.76e-08	-1.23883	0.0226991
PF3D7_0606800	0.104484	0.766668	-1.06933	0.141043
PF3D7_0606900	0.534688	0.0922596	0.987357	0.0938381
PF3D7_0607000	-0.870396	2.25e-11	0.254272	0.732961
PF3D7_0607100	4.09283	7.82e-06	1.97085	0.149884
PF3D7_0607200	1.9653	5.51e-06	1.24508	0.0465213
PF3D7_0607300	3.0881	5.26e-21	1.64513	0.0142194
PF3D7_0607400	-0.027299	0.961731	-0.310129	0.588531
PF3D7_0607500	-0.00329863	0.99592	-0.819827	0.156265
PF3D7_0607600	0.419363	0.204702	-1.39476	0.0105238
PF3D7_0607700	-0.505241	0.00711543	-1.82163	0.0366523
PF3D7_0607800	1.15207	0.0352894	1.58084	0.0314024
PF3D7_0607900	0.375871	0.225999	2.21213	0.00995687
PF3D7_0608000	-1.76762	5.83e-11	0.210433	0.798893
PF3D7_0608100	-1.2971	3.87e-22	-0.383432	0.494551
PF3D7_0608200	-0.395661	0.617727	1.16675	0.25922
PF3D7_0608300	0.602554	0.00918669	1.17025	0.150648
PF3D7_0608310	0.278092	0.755833	0.959402	0.112834
PF3D7_0608400	0.637337	0.253469	0.690914	0.376945
PF3D7_0608500	-1.34359	0.000125327	-0.165273	0.845205
PF3D7_0608600	-0.198398	0.538901	0.354968	0.624085
PF3D7_0608700	0.500226	0.00712284	1.91784	0.0142085
PF3D7_0608800	0.137159	0.458912	1.33464	0.0228834
PF3D7_0608900	0.825653	5.89e-08	-1.60235	0.0104934
PF3D7_0609000	-0.362987	0.000139776	-0.63888	0.482479
PF3D7_0609100	0.164336	0.459899	-0.817764	0.351504
PF3D7_0609200	2.1108	0.000239439	-0.634541	0.442568
PF3D7_0609300	-0.53812	0.0475114	0.696985	0.569382
PF3D7_0609400	1.00687	3.48e-06	1.15846	0.0920202
PF3D7_0609500	8.18669	4.98e-11	2.03369	0.00381355
PF3D7_0609600	2.25949	1.15e-08	-0.536613	0.614977
PF3D7_0609700	1.43389	3.16e-17	-2.6798	1.17e-06
PF3D7_0609800	-0.166034	0.590529	-1.67178	0.012149
PF3D7_0609900	-0.783551	0.0380038	-1.98887	0.000463561
PF3D7_0610000	-1.45744	5.65e-05	0.0739961	0.920452
PF3D7_0610100	-0.900325	0.00132744	-0.0715021	0.91527
PF3D7_0610200	-1.2585	3.04e-10	0.661923	0.261387
PF3D7_0610400	0.734802	0.0201863	-0.876614	0.375716
PF3D7_0610500	-1.40297	0.313621	1.65264	0.0249629
PF3D7_0610600	-0.337967	0.212543	-0.88695	0.123897
PF3D7_0610700	-0.435457	0.8022	1.19631	0.127992
PF3D7_0610800	0.608704	0.000139759	1.34857	0.121972
PF3D7_0610900	-0.385864	0.02317	0.567791	0.323104
PF3D7_0611000	0.500101	0.386859	-0.708554	0.231601
PF3D7_0611100	5.16475	0.00165133	-0.496428	0.489325
PF3D7_0611200	-0.722771	0.00475733	0.166017	0.806047
PF3D7_0611300	1.14847	0.00432032	1.16284	0.153884
PF3D7_0611400	-1.69642	4.17e-05	-0.885721	0.12652
PF3D7_0611500	5.22296	0.00198196	-0.587191	0.403951
PF3D7_0611600	0.785724	1.15e-06	-2.20932	8.37e-05
PF3D7_0611700	-0.677901	0.117092	0.595342	0.473629
PF3D7_0611800	1.79021	2.65e-35	-0.524013	0.351129
PF3D7_0611900	2.50914	2.86e-05	0.296578	0.610228
PF3D7_0612000	-0.266496	0.688626	-1.03912	0.103757
PF3D7_0612100	0.601895	0.00892008	0.368744	0.506216
PF3D7_0612200	-0.0192319	0.879124	-1.49133	0.00734205
PF3D7_0612300	3.98936	0.0522904	-0.533111	0.76485
PF3D7_0612400	0.380329	0.452678	-0.801311	0.22085
PF3D7_0612500	-0.981031	0.553842	-0.811834	0.335872
PF3D7_0612600	-0.968585	0.000674016	-2.05786	0.000234225
PF3D7_0612700	-0.0453803	0.892985	-2.70476	0.000325719
PF3D7_0612800	-0.424463	0.440968	0.0423092	0.949997
PF3D7_0612900	-0.0620049	0.722856	1.10557	0.0829918
PF3D7_0613000	-1.30843	0.0687029	0.545235	0.476892
PF3D7_0613100	0.594211	0.626637	-0.915179	0.319547
PF3D7_0613200	-0.0728594	0.934046	-0.470321	0.459316
PF3D7_0613300	0.091708	0.739093	-3.85049	2.99e-12
PF3D7_0613400	0.319721	0.13175	-0.488937	0.457345
PF3D7_0613500	-0.708893	0.0231645	-0.558997	0.341415
PF3D7_0613600	2.08289	0.000581761	-2.18154	0.000212714
PF3D7_0613700	-1.08013	8.17e-05	-1.11586	0.0792296
PF3D7_0613800	-0.249714	0.0123469	-1.67812	0.0812869
PF3D7_0613900	1.16219	1.32e-09	-4.42453	9.91e-15
PF3D7_0614000	0.623596	0.0167476	-1.62548	0.00311348
PF3D7_0614100	-1.29782	0.000663308	-2.97051	2.35e-05
PF3D7_0614200	0.726389	0.00102589	0.0309204	0.978277
PF3D7_0614300	-0.577197	2.48e-05	-0.737737	0.295222
PF3D7_0614400	-0.47129	0.00896255	0.121377	0.842192
PF3D7_0614500	0.166622	0.308811	0.788734	0.286129
PF3D7_0614600	2.86525	0.000395184	-3.02828	0.0379526
PF3D7_0614700	3.20298	4.53e-23	-4.00246	7.51e-13
PF3D7_0614800	0.187845	0.502616	-0.920846	0.162018
PF3D7_0614900	-0.390841	0.0326647	-1.17864	0.14119
PF3D7_0615000	-0.68074	0.0933909	0.589273	0.467038
PF3D7_0615100	6.81181	7.9e-08	4.73756	2.42e-06
PF3D7_0615200	2.81347	3e-06	1.51316	0.0925035
PF3D7_0615300	-0.725962	0.000273715	0.0677188	0.937474
PF3D7_0615400	-1.14776	2.66e-24	-0.783277	0.218042
PF3D7_0615500	0.832448	0.000936722	-0.713753	0.27488
PF3D7_0615600	-0.748433	4.17e-06	-0.145633	0.795485
PF3D7_0615700	-0.485571	0.531581	0.0562214	0.935941
PF3D7_0615800	-1.93884	1.13e-09	-0.607001	0.275953
PF3D7_0615900	-0.8544	2.14e-07	0.324826	0.632043
PF3D7_0616000	-0.41881	0.238443	0.90201	0.285413
PF3D7_0616100	1.02373	0.0123512	0.00832103	0.990877
PF3D7_0616200	-0.654567	3.68e-05	-1.50863	0.021179
PF3D7_0616300	-0.849872	0.118153	0.345582	0.785546
PF3D7_0616400	-0.01704	0.950104	-0.39427	0.606
PF3D7_0616500	-0.443086	0.412218	-0.620636	0.691881
PF3D7_0616600	0.295234	0.236383	-0.879281	0.126162
PF3D7_0616700	1.51817	5.02e-07	1.3218	0.0513606
PF3D7_0616800	0.654422	0.0115309	0.529447	0.436104
PF3D7_0616900	-0.314102	0.166552	0.803979	0.274818
PF3D7_0617000	0.119336	0.723452	2.40577	0.000273191
PF3D7_0617100	-0.679965	9.06e-06	-1.27066	0.0422322
PF3D7_0617200	-1.04129	1.25e-16	-0.326313	0.656708
PF3D7_0617300	1.10715	0.494953	-0.922221	0.259286
PF3D7_0617400	1.18792	0.136587	-1.67457	0.0624703
PF3D7_0617600	1.73427	0.35289	9.1448	1.96e-07
PF3D7_0617700	3.94251	0.0636974	6.55677	0.0160899
PF3D7_0617800	-0.304841	0.00361132	-0.936205	0.390994
PF3D7_0617900	0.552045	1.14e-07	-1.23612	0.080901
PF3D7_0618000	1.44334	0.0112037	-3.8391	1.93e-12
PF3D7_0618100	-0.0230501	0.915586	-2.12647	0.0113809
PF3D7_0618200	-1.16462	1.07e-05	0.349547	0.634027
PF3D7_0618300	0.103202	0.599294	0.744206	0.208131
PF3D7_0618400	4.31549	4.01e-06	1.82799	0.024526
PF3D7_0618500	1.87324	0.0523144	-0.225916	0.800708
PF3D7_0618600	-1.89098	4.91e-05	-0.0879334	0.908347
PF3D7_0618700	0.237866	0.368897	0.0154676	0.981179
PF3D7_0618800	-0.707102	0.0268586	-0.410786	0.647041
PF3D7_0618900	-0.996551	0.000126214	-1.35457	0.0361842
PF3D7_0619000	-1.24776	3.38e-11	-1.06773	0.0941735
PF3D7_0619100	-0.695674	0.119375	-0.641724	0.296362
PF3D7_0619200	-0.25465	0.227011	-0.802941	0.168443
PF3D7_0619300	-0.417879	0.0275412	-0.20908	0.764885
PF3D7_0619400	-0.634729	2.53e-07	-0.743645	0.339919
PF3D7_0619500	-0.323564	0.226765	0.370588	0.566976
PF3D7_0619600	0.198697	0.67525	1.10704	0.219106
PF3D7_0619700	-0.355599	0.336718	-1.63525	0.00835971
PF3D7_0619800	-1.21782	1.39e-13	-0.119035	0.879553
PF3D7_0619900	-0.325484	0.607638	0.164357	0.847687
PF3D7_0620000	6.29049	4.24e-08	5.38717	7.61e-11
PF3D7_0620100	3.86454	0.0994668	1.01143	0.115694
PF3D7_0620200	6.36284	5.2e-06	-0.329595	0.776776
PF3D7_0620300	1.84485	3.81e-08	-3.23565	0.00778384
PF3D7_0620400	4.90833	1.22e-13	-3.31372	4.92e-08
PF3D7_0620500	-0.197758	0.658498	-1.37232	0.0250441
PF3D7_0620600	-0.808642	0.231379	-0.272142	0.853101
PF3D7_0620700	2.25492	7.66e-11	-1.50333	0.254091
PF3D7_0620800	-0.0621483	0.860359	-3.48772	0.469487
PF3D7_0620900	-0.452801	0.730823	-1.60133	0.732738
PF3D7_0621000	-0.548045	0.0618205	0.272085	0.800802
PF3D7_0621100	0.928588	0.00767192	-2.93108	4.99e-07
PF3D7_0621200	1.5559	4.57e-18	2.30653	0.000557101
PF3D7_0621300	1.71852	1.85e-07	1.63791	0.0855672
PF3D7_0621400	0.534124	0.494655	-2.71233	0.000151049
PF3D7_0621500	1.49178	1.14e-05	-0.0578606	0.958494
PF3D7_0621600	-0.38477	0.399628	-0.628879	0.848128
PF3D7_0621700	0.092912	0.69807	0.764306	0.237285
PF3D7_0621800	0.134609	0.555121	1.76017	0.0189033
PF3D7_0621900	-0.278216	0.198031	-0.241006	0.670843
PF3D7_0622000	-0.781832	0.216204	-0.409449	0.71891
PF3D7_0622100	1.57464	0.00879855	0.267186	0.7081
PF3D7_0622200	0.0799692	0.685194	0.472617	0.44107
PF3D7_0622300	1.04976	3.88e-05	2.71805	0.000684467
PF3D7_0622400	1.8574	0.506573	0.953108	0.226364
PF3D7_0622500	1.65421	0.10894	-0.763461	0.288983
PF3D7_0622600	1.82347	0.00951672	-0.635411	0.362823
PF3D7_0622700	0.700785	0.654964	0.731984	0.493886
PF3D7_0622800	-0.463213	0.000876943	0.620103	0.264665
PF3D7_0622900	2.10138	1.72e-24	0.0516439	0.954114
PF3D7_0623000	0.528005	0.0321468	0.262909	0.694935
PF3D7_0623100	-0.624665	2.19e-06	0.718337	0.357855
PF3D7_0623200	1.13288	0.00771227	1.77007	0.00404495
PF3D7_0623300	0.7677	0.00600326	1.13535	0.212715
PF3D7_0623400	1.67876	0.00371362	0.890171	0.240697
PF3D7_0623500	-0.131227	0.827193	-0.054366	0.945427
PF3D7_0623600	0.179501	0.530984	0.373956	0.638936
PF3D7_0623700	0.13388	0.720561	0.442984	0.468173
PF3D7_0623800	1.75659	4.13e-23	0.824389	0.153894
PF3D7_0623900	-0.558709	0.127434	1.18417	0.11157
PF3D7_0624000	-0.48699	0.00265343	-0.125601	0.894103
PF3D7_0624100	-2.68947	2.75e-08	-1.13876	0.104029
PF3D7_0624200	-0.0730379	0.766139	-0.639464	0.365201
PF3D7_0624300	0.311999	0.556815	-0.652677	0.362334
PF3D7_0624400	-0.691062	0.00326227	-0.251458	0.720552
PF3D7_0624500	2.24923	0.000292541	-1.41951	0.0120731
PF3D7_0624600	-0.703087	5.89e-11	-1.42191	0.0193609
PF3D7_0624700	-0.36611	0.489089	-0.463794	0.437241
PF3D7_0624800	2.64824	0.0300808	0.0151485	0.982391
PF3D7_0624900	2.98602	5.36e-26	1.4398	0.0654206
PF3D7_0625000	0.271015	0.596189	-1.30858	0.0414816
PF3D7_0625100	0.939444	0.399304	0.00416721	0.997192
PF3D7_0625200	-0.654118	0.0512051	-0.775544	0.23719
PF3D7_0625300	-1.35083	8.64e-14	-1.10468	0.0934778
PF3D7_0625400	1.73461	6.12e-07	0.0662783	0.949026
PF3D7_0625500	2.65548	5.21e-20	0.855426	0.6125
PF3D7_0625600	1.126	6.91e-06	-0.0798747	0.938018
PF3D7_0625700	1.03096	0.509309	0.209407	0.73407
PF3D7_0625800	1.43958	0.0180512	0.254356	0.769129
PF3D7_0625900	6.37058	5.13e-06	3.24012	0.000516161
PF3D7_0626000	-0.123331	0.610199	-0.0237584	0.974603
PF3D7_0626100	0.092629	0.828598	0.845578	0.32875
PF3D7_0626200	-0.643162	0.652059	0.734886	0.699452
PF3D7_0626300	7.06966	8e-08	1.89923	0.0259528
PF3D7_0626400	-0.527163	0.00858365	-1.7008	0.0189264
PF3D7_0626500	2.80883	0.000258923	0.99986	0.333964
PF3D7_0626600	0.0992629	0.933251	0.440714	0.738668
PF3D7_0626700	-0.90268	0.156527	0.908104	0.252401
PF3D7_0626800	0.122384	0.747321	1.32927	0.101258
PF3D7_0626840	-2.556	0.00369522	1.9045	0.307981
PF3D7_0626900	0.796915	0.286107	0.56505	0.35845
PF3D7_0627000	4.41408	0.00377044	-0.146357	0.944703
PF3D7_0627100	-0.00566773	0.959689	-1.16002	0.13611
PF3D7_0627200	2.2004	0.0281523	0.34806	0.636469
PF3D7_0627300	0.363139	0.0615897	-0.563862	0.314225
PF3D7_0627400	2.35041	0.116296	0.458425	0.506397
PF3D7_0627500	1.51753	0.000605483	2.00687	0.0223632
PF3D7_0627600	1.91337	0.092363	2.01057	0.0209296
PF3D7_0627700	0.494611	0.000200516	-0.332735	0.572639
PF3D7_0627800	-0.932475	6.4e-05	-0.760667	0.190855
PF3D7_0627900	-1.68575	0.00381064	-0.230351	0.749588
PF3D7_0628000	-0.74505	0.553789	-0.143217	0.877909
PF3D7_0628100	0.0575487	0.601025	-3.80001	1.86e-05
PF3D7_0628200	-1.73009	2.3e-31	-0.863941	0.164867
PF3D7_0628300	-0.539474	0.005622	-0.847148	0.314011
PF3D7_0628400	2.63877	0.1143	4.3464	2.84e-08
PF3D7_0628500	0.219308	0.814517	0.869912	0.447452
PF3D7_0628600	0.288031	0.333726	0.595288	0.330723
PF3D7_0628700	0.220951	0.581175	0.619495	0.567847
PF3D7_0628800	-1.05835	0.0137171	1.00507	0.147702
PF3D7_0628900	-1.23011	0.00312285	2.18553	0.0112915
PF3D7_0629000	-1.67709	0.476749	1.24011	0.621488
PF3D7_0629100	-0.0153537	0.956402	0.427065	0.448559
PF3D7_0629200	-0.831285	3.72e-12	0.238204	0.726221
PF3D7_0629300	3.17867	7.74e-17	-5.01043	3.02e-11
PF3D7_0629400	0.366504	0.133367	1.58055	0.0233888
PF3D7_0629500	-0.243712	0.221314	0.562324	0.353159
PF3D7_0629600	1.16124	0.00198286	2.02293	0.01028
PF3D7_0629700	-0.860677	1.74e-14	-0.46878	0.584764
PF3D7_0629800	-0.51928	0.00166963	-0.43314	0.440081
PF3D7_0629900	-0.174462	0.64106	-0.533455	0.443751
PF3D7_0630000	1.32051	0.484845	0.766406	0.83291
PF3D7_0630100	1.13948	0.065576	0.694802	0.59338
PF3D7_0630200	4.21207	0.0349811	2.0666	0.0532507
PF3D7_0630300	-0.219909	0.261212	-0.132472	0.809262
PF3D7_0630400	0.574517	0.520899	-2.52005	3.56e-05
PF3D7_0630500	-0.985202	0.158906	0.885748	0.194103
PF3D7_0630600	-0.502146	0.49377	-1.13641	0.0488849
PF3D7_0630700	-1.13076	0.0102587	0.272965	0.729654
PF3D7_0630800	3.30266	2.26e-06	0.986898	0.332783
PF3D7_0630900	0.302464	0.378723	0.438692	0.494951
PF3D7_0631000	2.71832	0.0242603	-2.11376	0.00475276
PF3D7_0631100	2.7904	0.14412	2.86655	0.0644032
PF3D7_0631400	-0.442278	0.913687	1.91815	0.47516
PF3D7_0631900	2.6979	0.371194	1.40934	0.619172
PF3D7_0632000	-0.442278	0.913687	1.48218	0.761813
PF3D7_0632200	1.45254	0.714658	-4.08001	0.400618
PF3D7_0632300	-0.442278	0.913687	-2.3861	0.632452
PF3D7_0632400	3.10063	0.0993853	0.799385	0.647146
PF3D7_0632500	-0.485421	0.376955	-0.0526549	0.954674
PF3D7_0632600	-0.442278	0.913687	0.354985	0.940024
PF3D7_0632700	5.14385	0.00194794	-4.29962	0.000721003
PF3D7_0632800	2.77557	0.351082	-8.35904	1.98e-16
PF3D7_0700100	-0.503374	0.870265	-2.02418	0.267297
PF3D7_0700200	1.00421	0.801618	-1.15568	0.667255
PF3D7_0700300	-0.442278	0.913687	0.475638	0.924113
PF3D7_0700400	-0.442278	0.913687	-2.3861	0.632452
PF3D7_0700800	3.46068	0.0147859	1.82161	0.370717
PF3D7_0700900	-0.442278	0.913687	-2.5586	0.607257
PF3D7_0701100	4.69055	0.00885029	-3.31417	0.0450736
PF3D7_0701600	4.19072	0.00653225	2.4612	0.307672
PF3D7_0701900	4.52309	9.92e-39	1.10917	0.411603
PF3D7_0702000	5.65034	6.3e-07	-0.111635	0.931946
PF3D7_0702100	5.91718	1.31e-32	1.45537	0.107545
PF3D7_0702200	3.26014	1.33e-08	9.07662	2.74e-08
PF3D7_0702300	2.48198	0.0502321	4.7221	0.0023982
PF3D7_0702400	1.55859	5.34e-10	1.33434	0.0392722
PF3D7_0702500	1.37702	7.67e-07	2.01064	0.0216617
PF3D7_0702600	7.61352	2.23e-09	-0.319439	0.881084
PF3D7_0702900	-0.629908	0.332149	0.13873	0.849777
PF3D7_0703000	-0.459434	0.197178	-0.187974	0.839415
PF3D7_0703100	1.43148	0.351116	0.859159	0.484086
PF3D7_0703200	-0.324273	0.0189914	-0.814318	0.161245
PF3D7_0703300	4.12736	0.0408045	0.68737	0.325017
PF3D7_0703400	-0.301675	0.494109	0.754067	0.258148
PF3D7_0703500	-0.401959	0.000470355	-0.191935	0.736639
PF3D7_0703600	-0.0729871	0.72043	-2.25435	0.00402951
PF3D7_0703700	-0.349492	0.508957	0.727135	0.395407
PF3D7_0703800	1.96856	9.42e-06	1.38778	0.03798
PF3D7_0703900	0.100244	0.474536	0.746907	0.420343
PF3D7_0704000	-2.02636	6.1e-27	0.31264	0.729401
PF3D7_0704100	-0.582855	2.92e-09	-2.01847	0.0191853
PF3D7_0704200	0.322837	0.319447	1.71433	0.0176668
PF3D7_0704300	-0.447816	0.0013161	-1.52882	0.0130539
PF3D7_0704400	-1.50171	0.000119303	-2.20357	7.71e-05
PF3D7_0704500	0.00625162	0.978426	-2.3244	0.00013733
PF3D7_0704600	-0.418743	0.00023547	-1.10581	0.0696939
PF3D7_0704700	-0.801787	5.06e-06	-0.872442	0.441202
PF3D7_0704800	0.797885	0.00721893	-1.86593	0.0415517
PF3D7_0704900	-0.476246	0.50615	-0.54614	0.353207
PF3D7_0705000	0.253985	0.222657	0.145276	0.809066
PF3D7_0705100	1.04727	0.000481103	-1.69165	0.0128555
PF3D7_0705200	-1.10905	0.0688813	0.518717	0.7084
PF3D7_0705300	-0.889649	0.000441581	-1.58842	0.00406099
PF3D7_0705400	-1.13902	7.86e-10	-1.14508	0.157383
PF3D7_0705500	-0.965141	6.99e-34	-2.04555	0.0119225
PF3D7_0705600	-0.726423	0.000358758	1.76284	0.0224153
PF3D7_0705700	-0.367913	0.130254	0.714697	0.388198
PF3D7_0705800	-0.976868	0.168075	1.31011	0.154148
PF3D7_0705900	1.50048	2.41e-11	0.639923	0.440776
PF3D7_0706000	0.432911	0.00513303	-0.292706	0.5976
PF3D7_0706100	-1.69518	1.83e-19	-0.806013	0.212957
PF3D7_0706200	1.78072	0.358856	0.295638	0.774491
PF3D7_0706300	2.78192	3.26e-11	-3.47522	0.0148539
PF3D7_0706400	-0.748435	6.54e-09	0.742684	0.185788
PF3D7_0706500	-0.592067	0.00582884	-0.052012	0.942065
PF3D7_0706600	1.43072	0.109821	2.72688	0.178338
PF3D7_0706700	6.33392	5.87e-06	-2.13885	0.0119195
PF3D7_0706800	-2.56417	0.00225119	1.42046	0.771656
PF3D7_0707000	-2.54291	0.403145	2.41894	0.617231
PF3D7_0707200	-0.253175	0.10395	-1.76083	0.0190211
PF3D7_0707300	-1.95267	1.12e-66	-3.36805	3.81e-08
PF3D7_0707400	-0.251849	0.207575	1.2582	0.0597772
PF3D7_0707420	-0.940924	0.0957573	1.00936	0.655915
PF3D7_0707500	0.0509541	0.912133	0.850788	0.425544
PF3D7_0707600	-0.338495	0.469306	1.31831	0.0472803
PF3D7_0707700	0.407435	0.0105321	-0.857727	0.124834
PF3D7_0707800	-1.76592	9.16e-21	-0.316107	0.58162
PF3D7_0707900	-0.162227	0.399624	1.07322	0.140092
PF3D7_0708000	-0.78778	0.00665345	1.34107	0.0319376
PF3D7_0708100	1.50009	0.0663318	1.93846	0.0494408
PF3D7_0708200	5.06871	0.00115503	3.71997	0.0228571
PF3D7_0708300	8.04148	1.1e-10	2.47477	0.000880104
PF3D7_0708400	-0.183761	0.14032	1.64582	0.0224155
PF3D7_0708500	-0.00369957	0.979955	0.430886	0.467988
PF3D7_0708600	0.809307	0.31541	-0.39705	0.671129
PF3D7_0708700	-0.234684	0.51283	-0.468151	0.610554
PF3D7_0708800	-1.23212	1.12e-17	1.09104	0.133937
PF3D7_0708900	2.24313	1.76e-07	0.538676	0.45252
PF3D7_0709000	-0.175826	0.409551	1.57195	0.0276438
PF3D7_0709050	-0.297852	0.103636	0.144372	0.954641
PF3D7_0709100	-0.389351	0.0120547	-0.476183	0.493431
PF3D7_0709200	-0.406545	0.512488	-0.274782	0.696288
PF3D7_0709300	-1.61911	8.66e-30	0.330102	0.617416
PF3D7_0709400	-0.29605	0.122285	-0.790505	0.203065
PF3D7_0709500	1.31569	0.252882	0.021487	0.971447
PF3D7_0709600	-0.720712	0.00241632	1.38349	0.0362921
PF3D7_0709700	-0.163232	0.640882	-1.19008	0.0321499
PF3D7_0709800	0.489601	0.564178	-0.480289	0.581374
PF3D7_0709900	2.5916	1.6e-23	0.544026	0.33858
PF3D7_0710000	-0.37936	0.0131058	-1.13347	0.133267
PF3D7_0710100	0.0469373	0.782333	-0.408878	0.596381
PF3D7_0710200	-1.1347	1.4e-33	-0.967791	0.0769988
PF3D7_0710300	0.225373	0.809631	1.63745	0.0425193
PF3D7_0710400	-0.0448427	0.930293	0.359531	0.771833
PF3D7_0710500	-0.542964	0.302058	2.21181	0.01466
PF3D7_0710600	-0.618806	0.00042968	0.857645	0.265427
PF3D7_0710700	0.0611373	0.802107	1.30801	0.0565612
PF3D7_0710800	0.858745	0.00616546	0.808508	0.181016
PF3D7_0710900	0.126591	0.750486	0.727147	0.222478
PF3D7_0711000	-1.68661	2.19e-29	0.861986	0.219281
PF3D7_0711100	0.730198	0.230567	-0.142017	0.855921
PF3D7_0711200	0.607081	0.549386	0.14059	0.834825
PF3D7_0711300	0.30586	0.596723	0.652821	0.537788
PF3D7_0711400	-1.22886	3.73e-16	0.324468	0.582803
PF3D7_0711500	-0.816797	0.00397486	-0.066617	0.911109
PF3D7_0711700	-0.416224	0.465604	-7.54273	8.12e-26
PF3D7_0712000	0.73818	0.550924	-4.78475	1.84e-07
PF3D7_0712300	-0.99867	0.630385	-5.43973	4.62e-07
PF3D7_0712400	1.82437	0.272787	-4.27857	0.00235459
PF3D7_0712600	-0.0285032	0.970267	-2.07922	0.336942
PF3D7_0712800	1.10688	0.601951	-1.82627	0.27326
PF3D7_0712900	-0.475606	0.663665	-1.52527	0.34974
PF3D7_0713100	4.50379	1.72e-05	6.38518	6.93e-09
PF3D7_0713200	-1.97456	0.337903	4.52918	0.309878
PF3D7_0713300	2.98735	0.26596	6.32853	0.00223415
PF3D7_0713400	1.73087	0.000814464	-0.217964	0.69723
PF3D7_0713500	-0.00681073	0.9885	-0.563933	0.353529
PF3D7_0713600	-0.516345	0.161301	0.0424037	0.945992
PF3D7_0713700	0.814766	0.759984	-0.353243	0.599592
PF3D7_0713800	-0.111061	0.692487	-2.72405	0.00254736
PF3D7_0713900	-0.574057	9.31e-08	-0.740039	0.30138
PF3D7_0714000	-0.275984	0.144854	-1.52982	0.0425486
PF3D7_0714100	1.93511	0.0456432	0.158001	0.915209
PF3D7_0714200	-0.530672	0.018021	-1.69521	0.0149489
PF3D7_0714300	-0.664903	0.00983688	-0.135284	0.810868
PF3D7_0714400	0.538963	0.353206	1.52359	0.108518
PF3D7_0714500	-0.204892	0.51763	-0.101253	0.888928
PF3D7_0714600	-1.45027	7.88e-18	-1.03898	0.0834335
PF3D7_0714900	-0.326839	0.322318	1.48218	0.761813
PF3D7_0715000	0.647736	0.318312	1.3676	0.0637014
PF3D7_0715100	0.15725	0.904585	-2.14117	0.0363192
PF3D7_0715200	-0.271169	0.160263	-1.09254	0.0974521
PF3D7_0715300	-0.851205	0.0278196	-0.889528	0.142143
PF3D7_0715400	0.929151	0.0665745	0.535819	0.374357
PF3D7_0715500	0.724094	0.277853	1.8297	0.00576167
PF3D7_0715600	-0.391536	0.0782679	0.380781	0.60085
PF3D7_0715700	0.581668	0.794134	0.108315	0.901636
PF3D7_0715800	0.0399702	0.890608	0.604974	0.517454
PF3D7_0715900	0.0204575	0.896364	-0.0995322	0.878722
PF3D7_0716000	0.710304	0.00014118	1.38471	0.0135411
PF3D7_0716100	0.692061	0.00544468	2.29916	0.000498204
PF3D7_0716200	0.543975	5.17e-06	0.279443	0.641798
PF3D7_0716300	-0.212284	0.442738	-0.335296	0.538596
PF3D7_0716400	-0.441007	0.156843	-0.543811	0.498363
PF3D7_0716500	0.472099	0.125521	0.23949	0.73037
PF3D7_0716600	0.509456	0.0857999	0.695794	0.268316
PF3D7_0716700	-0.339335	0.189853	0.604841	0.332554
PF3D7_0716800	-0.385769	0.0444629	1.86098	0.00680243
PF3D7_0716900	-0.639129	0.0471862	1.1744	0.0514097
PF3D7_0717000	1.24252	0.000120097	-0.096363	0.877065
PF3D7_0717100	-1.14932	5.63e-06	-0.581687	0.395678
PF3D7_0717200	0.71972	3.37e-05	-1.33776	0.0397179
PF3D7_0717300	0.117935	0.610896	-0.846855	0.199095
PF3D7_0717400	-0.334165	0.133706	-0.883433	0.127053
PF3D7_0717500	2.69871	1.12e-09	-1.63525	0.0165939
PF3D7_0717600	-1.95349	2.4e-26	-2.1924	0.00267553
PF3D7_0717700	-0.450954	0.133812	-0.170871	0.803883
PF3D7_0717800	0.894259	0.00195981	1.19335	0.159333
PF3D7_0717900	0.665619	0.00691667	1.27848	0.0560507
PF3D7_0718000	4.72899	4.13e-68	1.94945	0.032185
PF3D7_0718100	-1.00641	4.83e-09	-0.0669722	0.904498
PF3D7_0718300	7.78457	1.2e-13	-0.606668	0.625028
PF3D7_0718400	2.57601	1.14e-20	0.0658093	0.937282
PF3D7_0718500	-1.04654	3.39e-11	0.69923	0.384772
PF3D7_0718600	1.38542	7.23e-05	-0.677912	0.288873
PF3D7_0718700	-0.927139	0.284969	1.28249	0.161575
PF3D7_0718800	3.7847	0.0873618	3.12861	0.000359972
PF3D7_0718900	2.71289	0.350364	5.46939	0.0169128
PF3D7_0719000	1.67582	0.0321911	2.06657	0.0148564
PF3D7_0719100	0.85471	0.190732	0.55645	0.453071
PF3D7_0719200	5.33738	4.15e-06	0.465828	0.629523
PF3D7_0719300	-1.09992	4.18e-09	1.04639	0.0790949
PF3D7_0719400	-0.719271	9.21e-08	-0.997591	0.0857628
PF3D7_0719500	-0.423676	0.274708	-0.837851	0.192242
PF3D7_0719600	-1.07238	1.16e-07	1.07793	0.11912
PF3D7_0719700	-0.991536	0.0020051	0.969418	0.103495
PF3D7_0719800	-2.02524	2.89e-09	-1.02916	0.20373
PF3D7_0719900	-2.06393	1.21e-66	-1.03532	0.120375
PF3D7_0720000	-1.50833	0.0139685	0.117665	0.867998
PF3D7_0720100	0.36794	0.51042	1.28257	0.120538
PF3D7_0720200	-2.20942	4.99e-06	1.42458	0.0496975
PF3D7_0720300	6.25817	8.4e-06	-0.759931	0.497893
PF3D7_0720400	0.350537	0.184216	0.632864	0.400889
PF3D7_0720500	-1.22037	0.0201089	0.149	0.809519
PF3D7_0720600	1.02037	4.51e-06	0.396457	0.652582
PF3D7_0720700	0.872311	1.01e-19	-2.38056	0.000737212
PF3D7_0720800	-0.233089	0.328934	0.179587	0.803172
PF3D7_0720900	-0.293386	0.169086	0.133545	0.824523
PF3D7_0721000	-1.2563	1.24e-41	-0.769463	0.16756
PF3D7_0721100	-0.970895	5.26e-05	0.405231	0.510815
PF3D7_0721200	0.97265	0.00417688	-0.702743	0.289841
PF3D7_0721300	0.492695	0.00919224	1.19432	0.0454613
PF3D7_0721400	-0.833814	0.127575	0.246849	0.763974
PF3D7_0721500	-0.285237	0.510004	0.276432	0.854002
PF3D7_0721600	-0.730174	6.05e-06	0.956849	0.264269
PF3D7_0721700	6.12896	1.7e-05	3.34165	3.77e-05
PF3D7_0721800	-1.24488	0.000212042	-0.0911452	0.877935
PF3D7_0721900	0.37516	0.532722	-0.540436	0.362227
PF3D7_0722000	0.107803	0.693976	-0.263638	0.655335
PF3D7_0722100	-0.594692	0.381879	-0.60169	0.468412
PF3D7_0722200	-0.0563575	0.757169	-3.55391	3.8e-10
PF3D7_0722300	-0.315766	0.135967	0.528474	0.359329
PF3D7_0722400	-0.612847	0.00291046	1.17245	0.135292
PF3D7_0722500	-0.798378	4.25e-07	-1.01566	0.0966982
PF3D7_0722600	0.389428	0.0536794	-0.506504	0.369963
PF3D7_0722700	2.34208	0.0776037	-0.982027	0.183096
PF3D7_0722800	2.59414	0.000366085	-0.896001	0.314365
PF3D7_0722900	0.792676	0.630307	-0.479018	0.440641
PF3D7_0723000	0.59025	0.222084	1.60637	0.026711
PF3D7_0723100	5.93527	4.9e-05	0.26148	0.79235
PF3D7_0723200	3.55138	0.132613	-0.680082	0.332266
PF3D7_0723300	0.618774	0.0275773	-3.14708	2.18e-06
PF3D7_0723400	-0.983674	2.57e-07	0.72698	0.205178
PF3D7_0723500	6.35649	5.12e-06	2.86195	0.000856825
PF3D7_0723600	1.97609	0.000155368	2.79044	2.28e-05
PF3D7_0723700	0.380406	0.0677778	0.469345	0.451366
PF3D7_0723800	-0.546484	6.11e-06	-1.72619	0.0734799
PF3D7_0723900	-1.06063	5.1e-13	-0.214846	0.708224
PF3D7_0724000	-0.57519	0.0232401	-0.397617	0.709007
PF3D7_0724100	-1.58769	2.64e-23	-0.28353	0.611686
PF3D7_0724200	-0.428476	0.239016	1.37061	0.0310281
PF3D7_0724300	0.477946	0.52485	0.597599	0.418906
PF3D7_0724400	1.07508	0.156981	0.765896	0.252352
PF3D7_0724500	1.71913	0.210222	0.589268	0.587072
PF3D7_0724600	-1.76986	4.15e-24	-1.22373	0.0457841
PF3D7_0724700	-1.9492	1.71e-35	0.502154	0.384823
PF3D7_0724800	0.809534	0.00281635	0.456893	0.575353
PF3D7_0724900	2.89684	4.88e-21	-2.19111	0.040109
PF3D7_0725000	-1.86016	3.28e-23	-1.55523	0.0145976
PF3D7_0725100	-1.05493	1.17e-08	-1.21518	0.0471718
PF3D7_0725200	-2.22783	0.0239572	0.0230008	0.979487
PF3D7_0725300	1.23902	4.05e-09	1.16398	0.0799844
PF3D7_0725400	1.39529	0.000332119	-3.68354	6.08e-05
PF3D7_0725600	-0.354944	0.558246	1.75703	0.0155607
PF3D7_0726000	0.0233875	0.930098	-2.06525	0.216295
PF3D7_0726100	3.6331	3.24e-07	1.39164	0.0263348
PF3D7_0726200	0.93494	0.00911539	2.7524	1.49e-05
PF3D7_0726300	-0.210834	0.293393	-1.03338	0.102672
PF3D7_0726400	-1.08674	4.33e-08	-0.91305	0.348361
PF3D7_0726500	-0.544782	6.56e-08	-0.186817	0.735317
PF3D7_0726600	-1.00683	0.0168708	0.146419	0.803335
PF3D7_0726700	0.330868	0.273127	-0.586199	0.477134
PF3D7_0726800	-0.81291	0.697158	1.71764	0.0698483
PF3D7_0726900	0.157105	0.582826	1.12381	0.0790496
PF3D7_0727000	-1.0037	0.000175953	-0.61485	0.291307
PF3D7_0727100	-0.802902	0.00807517	-0.434847	0.558558
PF3D7_0727200	0.307208	0.489511	1.95196	0.0255804
PF3D7_0727300	-0.161763	0.708966	0.192965	0.755524
PF3D7_0727400	0.291746	0.136714	-0.194885	0.774367
PF3D7_0727500	-0.127683	0.754098	-0.149196	0.833485
PF3D7_0727600	0.166169	0.69197	0.281093	0.796617
PF3D7_0727700	-0.471809	0.057067	0.458161	0.529455
PF3D7_0727800	-0.83618	7.12e-09	0.365955	0.542167
PF3D7_0727900	-0.257598	0.176328	-0.843711	0.483815
PF3D7_0728000	-1.67056	2.27e-27	0.225876	0.743579
PF3D7_0728100	-1.58002	1.23e-33	-0.246718	0.726789
PF3D7_0728200	0.136949	0.822641	0.299593	0.620639
PF3D7_0728300	-0.709245	0.0790817	0.0868324	0.905414
PF3D7_0728400	-1.56674	3.94e-05	-0.193432	0.81748
PF3D7_0728500	5.62052	3.67e-05	0.52533	0.721726
PF3D7_0728600	0.859198	1.03e-11	-0.477586	0.463012
PF3D7_0728700	2.65894	2.49e-05	2.14354	0.000895926
PF3D7_0728800	0.193282	0.543349	0.858319	0.139275
PF3D7_0728900	0.221586	0.273355	0.256771	0.69584
PF3D7_0729000	-1.49164	1.83e-10	0.403143	0.579994
PF3D7_0729100	0.360445	0.00568306	-0.371109	0.630092
PF3D7_0729200	-0.8121	0.409487	1.23419	0.060873
PF3D7_0729300	0.101368	0.717012	1.97716	0.00642884
PF3D7_0729400	0.374246	0.288195	2.51353	0.000411342
PF3D7_0729500	-0.0126598	0.964035	0.694185	0.302188
PF3D7_0729600	-1.82179	3.39e-07	-0.0370961	0.95929
PF3D7_0729700	4.55103	0.000275246	-3.85261	9.23e-05
PF3D7_0729800	2.6006	0.00999479	-3.22574	0.041615
PF3D7_0729900	6.27179	0.00271917	0.756409	0.178854
PF3D7_0730000	2.65204	6.39e-05	1.94059	0.0193173
PF3D7_0730100	1.08376	0.00490682	1.21208	0.169344
PF3D7_0730200	0.300588	0.745435	-0.191174	0.787404
PF3D7_0730300	0.725662	3.05e-08	0.626075	0.272204
PF3D7_0730400	1.548	0.000756197	-3.61264	3.29e-06
PF3D7_0730500	-1.00751	3.97e-09	-2.04892	0.00102323
PF3D7_0730600	-2.26035	0.406396	-2.1853	0.643857
PF3D7_0730700	2.26307	0.461634	0.441388	0.929597
PF3D7_0730800	3.0128	1.89e-54	1.28886	0.103171
PF3D7_0730900	3.26397	1.17e-58	1.45968	0.0129357
PF3D7_0731000	4.27283	5.5e-09	-0.7389	0.528815
PF3D7_0731100	0.712184	0.00018922	-1.12934	0.156527
PF3D7_0731200	5.13452	5.96e-21	1.60628	0.0119985
PF3D7_0731300	1.38686	1.6e-08	1.41787	0.0327702
PF3D7_0731400	1.75466	6.57e-07	0.478042	0.50974
PF3D7_0731500	0.998327	0.00157716	-3.14923	3.46e-06
PF3D7_0731600	-0.775165	3.39e-12	-0.0305859	0.958789
PF3D7_0731700	0.426154	0.0809715	0.381157	0.568624
PF3D7_0731800	5.81389	6.22e-21	1.94203	0.00520046
PF3D7_0731900	5.96307	3.89e-05	-0.146793	0.975976
PF3D7_0732000	-4.72961	0.108952	2.80583	0.56106
PF3D7_0732200	1.30245	0.596536	3.5292	0.304028
PF3D7_0732400	1.42999	0.706768	2.06808	0.67014
PF3D7_0732500	1.77669	0.615316	1.96022	0.426349
PF3D7_0732700	1.45254	0.714658	4.06957	0.396772
PF3D7_0732900	2.71005	0.460103	2.49305	0.0164875
PF3D7_0733000	1.73283	0.661796	-1.71113	0.0713328
PF3D7_0800100	2.92628	0.27029	8.5474	1.15e-16
PF3D7_0800200	-2.29116	0.0900779	9.73153	3.14e-08
PF3D7_0800300	2.93539	0.264117	9.84038	4.5e-13
PF3D7_0800400	1.47994	0.543921	6.64011	0.0133816
PF3D7_0800500	1.66193	0.503008	1.45159	0.766688
PF3D7_0800600	6.04564	2.7e-05	8.93357	1.89e-06
PF3D7_0800700	3.99627	6.25e-20	3.03253	0.00193478
PF3D7_0800750	0.0359592	0.986183	0.441585	0.822779
PF3D7_0800800	4.5697	0.0120847	-1.59031	0.219002
PF3D7_0800900	4.71378	0.00852983	-0.830272	0.853321
PF3D7_0801000	1.94966	1.06e-17	0.49945	0.48029
PF3D7_0801100	-2.21957	3.49e-45	-0.129922	0.88827
PF3D7_0801200	-4.19174	0.135551	0.432146	0.852184
PF3D7_0801300	3.56157	0.000453415	0.832949	0.528224
PF3D7_0801400	-0.824572	0.795718	-1.54958	0.140541
PF3D7_0801500	0.142934	0.630643	1.712	0.00953331
PF3D7_0801600	0.381182	0.668341	0.996342	0.526502
PF3D7_0801700	-0.955425	1.24e-07	0.457552	0.427763
PF3D7_0801800	-0.0164306	0.878975	0.283709	0.66978
PF3D7_0801900	1.40818	5.4e-34	2.21494	0.000130184
PF3D7_0802000	-0.759886	9.55e-11	1.06167	0.100777
PF3D7_0802100	-0.115743	0.234298	-1.88778	0.0328098
PF3D7_0802200	-0.371254	0.0573673	1.55501	0.057701
PF3D7_0802300	-1.44374	1.99e-08	2.17657	0.000810045
PF3D7_0802400	0.237628	0.282512	1.50897	0.0176184
PF3D7_0802500	-0.106416	0.565582	-1.55614	0.0100705
PF3D7_0802600	0.79465	0.000204117	-2.51124	4.31e-06
PF3D7_0802700	0.62984	0.559008	-1.37041	0.0475767
PF3D7_0802800	0.725275	0.0229313	-2.32771	0.000961783
PF3D7_0802900	2.00919	4.2e-05	1.41386	0.262809
PF3D7_0803000	-0.521108	0.00172213	-0.67329	0.241744
PF3D7_0803100	-0.786524	5.06e-08	0.0693199	0.910864
PF3D7_0803200	-0.490587	0.000569197	-2.14149	9.37e-05
PF3D7_0803300	1.57924	0.00134209	-0.845244	0.286742
PF3D7_0803400	-1.73197	1.11e-37	-0.972521	0.214362
PF3D7_0803500	-0.377194	0.145743	-1.27626	0.0680695
PF3D7_0803600	-1.67103	3.18e-34	-1.58315	0.00577657
PF3D7_0803700	-1.74214	0.000517392	0.0871907	0.899522
PF3D7_0803800	-0.317526	0.198668	-0.754567	0.186365
PF3D7_0803900	-2.46271	3.26e-80	1.43609	0.764863
PF3D7_0804000	-0.552634	0.00713162	-0.432163	0.52753
PF3D7_0804100	-4.81736	0.13298	-0.769472	0.8696
PF3D7_0804200	-3.71343	0.00136097	1.17328	0.807239
PF3D7_0804300	0.331495	0.560795	0.172886	0.790952
PF3D7_0804400	-2.68839	1.87e-15	-1.03011	0.067804
PF3D7_0804500	-2.17626	6.17e-90	-1.12606	0.0947805
PF3D7_0804600	-1.64948	0.000116916	0.215687	0.717902
PF3D7_0804700	2.57369	4.05e-36	2.08638	0.0322099
PF3D7_0804800	0.299361	0.700693	0.794211	0.306806
PF3D7_0804900	-0.102955	0.863108	-1.71477	0.00427194
PF3D7_0805000	-0.0523238	0.935306	0.620515	0.480662
PF3D7_0805100	5.92827	2.68e-10	-0.556573	0.504641
PF3D7_0805200	2.31692	0.00704483	0.0449863	0.955122
PF3D7_0805300	-0.467012	0.611598	-3.85056	0.000346301
PF3D7_0805400	-1.94206	0.0281358	-0.369954	0.605118
PF3D7_0805500	0.31342	0.0564206	-1.00465	0.115454
PF3D7_0805600	-0.134026	0.57456	-0.652705	0.307346
PF3D7_0805700	-1.08332	1.19e-08	-1.73721	0.0182209
PF3D7_0805800	4.04175	0.0471002	-1.05863	0.45553
PF3D7_0805900	0.876508	0.169048	2.56404	0.000534293
PF3D7_0806000	-1.2451	0.00052656	0.164411	0.785867
PF3D7_0806100	-1.52523	5.44e-07	-0.128274	0.915838
PF3D7_0806200	1.50742	2.71e-12	-1.45664	0.00790037
PF3D7_0806300	1.29637	1.92e-08	-1.28518	0.0272628
PF3D7_0806400	2.24943	0.00196107	-0.461231	0.556695
PF3D7_0806500	-0.244242	0.244091	-0.931663	0.20023
PF3D7_0806600	3.02314	6.69e-16	0.399106	0.500022
PF3D7_0806700	-0.431767	0.00764632	0.479708	0.420569
PF3D7_0806800	0.201634	0.073616	-1.24956	0.0213199
PF3D7_0806900	-1.8777	2.51e-06	-0.219943	0.805114
PF3D7_0807000	-2.95573	4.14e-25	0.525824	0.527222
PF3D7_0807100	1.23226	1.42e-07	0.575299	0.503914
PF3D7_0807200	0.755901	0.00700313	0.653317	0.269916
PF3D7_0807300	-2.34132	6.45e-27	-0.324521	0.676772
PF3D7_0807400	0.807516	0.0594425	-2.10258	0.00215851
PF3D7_0807500	-1.81405	2.52e-27	-0.053487	0.932082
PF3D7_0807600	-1.1602	8.02e-21	-0.694441	0.300559
PF3D7_0807700	0.474108	0.0405284	-1.6337	0.00426083
PF3D7_0807800	-0.474013	0.00433179	-1.2645	0.0295133
PF3D7_0807900	-0.738369	6.87e-05	-0.787239	0.282931
PF3D7_0808000	-0.202597	0.334702	0.524195	0.669353
PF3D7_0808100	-0.5622	0.0240602	-0.561472	0.378394
PF3D7_0808200	3.36815	1.61e-05	-4.27133	4.72e-08
PF3D7_0808300	0.534189	0.108166	-0.161506	0.819055
PF3D7_0808400	0.588252	0.0863086	-1.09777	0.203442
PF3D7_0808600	0.169699	0.777197	-1.77065	0.289498
PF3D7_0808700	1.33655	0.19174	-4.20294	7.69e-06
PF3D7_0808800	1.73578	0.625931	2.09003	0.37111
PF3D7_0808900	4.56315	0.0027437	2.56529	0.140537
PF3D7_0809100	4.76796	0.0014418	-1.84101	0.0283417
PF3D7_0809200	0.295849	0.412881	0.137091	0.87
PF3D7_0809400	-0.249894	0.480997	-1.62567	0.00648605
PF3D7_0809500	2.88916	0.00324347	1.30502	0.0864861
PF3D7_0809600	-1.18671	1.08e-09	0.301051	0.702439
PF3D7_0809700	2.87505	2.53e-15	-0.255239	0.710275
PF3D7_0809800	2.75777	9.83e-06	-0.240526	0.80551
PF3D7_0809900	0.963917	6.87e-05	0.0509606	0.943316
PF3D7_0810000	-2.12508	0.000192106	0.0852571	0.895284
PF3D7_0810100	0.438569	0.611398	0.398532	0.682481
PF3D7_0810200	-0.263589	0.240384	-0.279316	0.651619
PF3D7_0810300	0.906723	1.11e-11	-2.25818	3.81e-05
PF3D7_0810400	-2.38397	3.19e-10	0.0810189	0.946541
PF3D7_0810500	-0.778687	0.0144766	1.10776	0.178061
PF3D7_0810600	0.557746	0.00318257	1.4214	0.00958214
PF3D7_0810700	0.103142	0.911644	1.33455	0.112392
PF3D7_0810800	-0.36458	0.433291	1.68164	0.0056863
PF3D7_0810900	2.33813	2.63e-08	-2.44802	4.15e-05
PF3D7_0811000	0.197534	0.590047	-2.08259	0.000199841
PF3D7_0811100	1.7802	0.0750473	-1.1265	0.199447
PF3D7_0811200	-0.773476	0.00182642	0.30485	0.732028
PF3D7_0811300	0.292578	0.00212564	-0.907762	0.0969847
PF3D7_0811400	-1.61326	1.79e-16	-0.429101	0.60428
PF3D7_0811500	0.343408	0.641612	1.02943	0.201589
PF3D7_0811600	0.283161	0.284412	-2.73023	8.69e-07
PF3D7_0811700	1.20632	0.0418235	-3.00128	1.84e-06
PF3D7_0811800	-0.684184	0.0183108	0.280211	0.842097
PF3D7_0811900	-1.1579	4.11e-10	-1.10353	0.0613382
PF3D7_0812000	2.02783	3.15e-05	1.86661	0.0162757
PF3D7_0812100	-0.794666	1.35e-05	-0.672249	0.239806
PF3D7_0812200	0.053785	0.904429	0.772546	0.325183
PF3D7_0812220	0.184748	0.719778	0.760734	0.267482
PF3D7_0812300	2.16311	0.095957	-0.46073	0.521956
PF3D7_0812400	-0.241605	0.330638	0.68234	0.390953
PF3D7_0812500	-0.537703	0.000135438	0.219521	0.711237
PF3D7_0812600	1.13244	0.00100589	0.986692	0.234975
PF3D7_0812700	4.01835	0.00273073	0.461801	0.447607
PF3D7_0812800	0.452751	0.910727	-0.647062	0.396372
PF3D7_0812900	1.43909	6.23e-05	0.0277016	0.969542
PF3D7_0813000	0.0579799	0.678511	-0.171741	0.80654
PF3D7_0813100	1.37971	4.41e-10	-3.43549	2.71e-09
PF3D7_0813200	-0.906433	4.69e-05	-0.718081	0.200445
PF3D7_0813300	0.213717	0.0831876	1.68837	0.0189123
PF3D7_0813400	0.210216	0.0953267	0.604477	0.335935
PF3D7_0813500	-0.490206	0.00359874	0.599288	0.509949
PF3D7_0813600	-0.741561	0.030606	1.06587	0.154598
PF3D7_0813700	0.365556	0.105128	-0.28078	0.62899
PF3D7_0813800	2.86808	0.024302	-1.53599	0.0658623
PF3D7_0813900	0.290008	0.0707225	1.29128	0.104797
PF3D7_0814000	-0.382653	0.00241831	1.31327	0.0682726
PF3D7_0814100	1.91732	3.62e-05	0.971488	0.342403
PF3D7_0814200	0.717668	0.000164693	0.820753	0.324889
PF3D7_0814300	0.230199	0.452782	1.27377	0.0418157
PF3D7_0814400	0.339628	0.259197	-1.72362	0.00209895
PF3D7_0814500	2.85629	0.000111917	-1.25621	0.121116
PF3D7_0814600	4.10001	0.0401933	0.599072	0.50362
PF3D7_0814700	8.18224	5.22e-11	1.87284	0.0585611
PF3D7_0814900	-0.728344	0.0198113	-0.447269	0.613732
PF3D7_0815000	-0.736921	0.000630479	0.928063	0.401473
PF3D7_0815100	1.81735	9.3e-07	0.60947	0.543818
PF3D7_0815200	-0.803893	7.74e-06	0.480435	0.514255
PF3D7_0815300	-0.422941	0.228775	-0.182959	0.820961
PF3D7_0815400	3.23366	0.0665286	0.591875	0.471575
PF3D7_0815500	0.916507	2.64e-06	-0.476755	0.462084
PF3D7_0815600	-0.728501	0.00612785	0.755836	0.285303
PF3D7_0815700	1.04553	0.679017	-0.0609904	0.976616
PF3D7_0815800	-0.603328	3.05e-07	-1.97849	0.000693542
PF3D7_0815900	3.71996	6.76e-07	2.32744	0.00101103
PF3D7_0816000	2.73705	6.73e-18	1.19749	0.0977589
PF3D7_0816100	2.80847	1.79e-41	-0.701658	0.357342
PF3D7_0816200	0.039969	0.926803	-1.01642	0.0731517
PF3D7_0816300	2.8744	5.01e-05	0.960335	0.291081
PF3D7_0816400	-1.57073	7.25e-05	-1.13941	0.148159
PF3D7_0816500	2.24858	0.465471	4.43043	0.00386564
PF3D7_0816600	0.277866	0.0961129	1.91971	0.00494743
PF3D7_0816700	0.306527	0.723156	0.910413	0.165507
PF3D7_0816800	6.10891	6.01e-05	1.80062	0.213869
PF3D7_0816900	1.28739	0.368268	6.4662	0.0281092
PF3D7_0817000	4.23126	0.0320502	1.07162	0.33094
PF3D7_0817100	0.203644	0.614458	2.67488	0.000655482
PF3D7_0817200	0.000683699	0.998435	-1.15043	0.17676
PF3D7_0817300	1.1278	3.21e-37	0.487969	0.572689
PF3D7_0817400	-0.457589	0.0706073	0.368967	0.778091
PF3D7_0817500	-0.25004	0.12731	0.0885478	0.921226
PF3D7_0817600	0.114227	0.526767	-3.43073	2.7e-07
PF3D7_0817700	-1.39253	2.64e-13	-3.31498	1.6e-06
PF3D7_0817800	-0.372688	0.59614	-1.21101	0.0404639
PF3D7_0817900	0.269299	0.365174	-0.776561	0.157343
PF3D7_0818000	-0.867907	0.000312888	-0.968613	0.121639
PF3D7_0818100	0.684023	0.0231951	-4.81345	9.54e-17
PF3D7_0818200	0.380182	0.0195922	-0.0852995	0.918631
PF3D7_0818300	4.7461	0.00107771	-1.96114	0.111949
PF3D7_0818400	1.01628	0.00322349	2.02707	0.000649953
PF3D7_0818500	0.767137	4.49e-07	-1.21803	0.0676217
PF3D7_0818600	0.73214	0.216117	0.477103	0.570406
PF3D7_0818700	-1.09729	3.31e-14	-0.273939	0.666962
PF3D7_0818800	2.26872	0.038052	1.43369	0.138359
PF3D7_0818900	0.99041	1.01e-11	1.8873	0.0274748
PF3D7_0819000	-1.2302	6.8e-13	0.679305	0.229441
PF3D7_0819100	-0.0849845	0.899905	1.87947	0.0107834
PF3D7_0819200	1.07545	0.00663494	1.95581	0.0789855
PF3D7_0819300	-0.25303	0.812858	1.74757	0.315598
PF3D7_0819400	4.20853	1.75e-06	1.15477	0.281243
PF3D7_0819500	1.31717	0.00469576	2.46815	0.00125048
PF3D7_0819600	-0.655193	0.000208528	-2.64549	0.000280537
PF3D7_0819700	1.40445	0.18192	-1.70447	0.00471139
PF3D7_0819800	2.86759	1.24e-25	0.132347	0.861548
PF3D7_0819900	-1.70207	0.00210785	1.5467	0.0676766
PF3D7_0820000	0.120289	0.418785	0.867105	0.122122
PF3D7_0820100	-0.658778	0.0979141	0.395688	0.576664
PF3D7_0820200	0.277532	0.315482	-1.42157	0.0104278
PF3D7_0820300	-0.384203	0.0451981	-2.03511	0.0170492
PF3D7_0820400	-1.12692	0.0354957	0.911869	0.287427
PF3D7_0820500	0.778426	0.00246262	-0.906814	0.104615
PF3D7_0820600	1.92378	0.15457	-0.828831	0.278086
PF3D7_0820700	0.246835	0.255565	-0.40142	0.596888
PF3D7_0820800	-0.888752	0.213279	-0.0176835	0.97798
PF3D7_0820900	-0.156371	0.522957	-1.53048	0.0290628
PF3D7_0821000	-0.172782	0.496136	-1.66681	0.0106121
PF3D7_0821100	0.550712	0.051419	-0.798664	0.15255
PF3D7_0821200	2.40468	0.000326985	0.0351108	0.963929
PF3D7_0821300	-0.349207	0.097594	0.494992	0.397733
PF3D7_0821400	-0.980705	1.5e-05	-0.900433	0.184602
PF3D7_0821500	-1.00322	0.0300619	1.63196	0.0393357
PF3D7_0821600	-1.7413	9.73e-11	0.930638	0.123781
PF3D7_0821700	-0.493229	0.00433274	1.0013	0.111496
PF3D7_0821800	-0.653238	0.0266425	-0.254545	0.756555
PF3D7_0821900	0.474089	0.81674	1.44285	0.132103
PF3D7_0822000	-1.2484	7.03e-10	0.257116	0.688636
PF3D7_0822100	1.26533	0.000866753	2.32462	0.0849565
PF3D7_0822200	2.99344	5.76e-28	2.6483	0.0198693
PF3D7_0822300	-0.871597	0.207782	1.17817	0.0767779
PF3D7_0822400	1.05471	0.0402508	0.78985	0.276622
PF3D7_0822500	6.84939	3.66e-07	0.91269	0.286906
PF3D7_0822600	-0.959811	0.0257061	-1.31081	0.116425
PF3D7_0822700	3.04434	2.72e-09	2.54608	0.00215585
PF3D7_0822800	2.01641	5.54e-10	0.490918	0.432934
PF3D7_0822900	1.08099	1.55e-06	-5.36452	1.1e-22
PF3D7_0823000	-0.399068	0.119973	-0.668161	0.371032
PF3D7_0823100	-0.651546	0.232456	1.16532	0.182518
PF3D7_0823200	0.270267	0.0654905	0.108743	0.891745
PF3D7_0823300	-0.38306	0.00850652	-0.533328	0.37168
PF3D7_0823400	1.10923	0.78104	1.56216	0.241967
PF3D7_0823500	5.43661	1.8e-24	2.44234	0.00460133
PF3D7_0823600	1.38026	0.129371	1.31983	0.175436
[truncated: 3,378 more rows]

## Sheet: Common_Upregulated_Genes
List of genes upregulated in both romsidepsin treatment in this study and PfHDAC1 depletion in Huang et. al. 2020
Gene ID	Product Description	Gene Type
PF3D7_0100300	erythrocyte membrane protein 1, PfEMP1	protein coding gene
PF3D7_0100400	rifin	protein coding gene
PF3D7_0101000	rifin	protein coding gene
PF3D7_0102300	Plasmodium exported protein, unknown function	protein coding gene
PF3D7_0102400	lysophospholipase, putative, pseudogene	pseudogene
PF3D7_0102600	serine/threonine protein kinase, FIKK family	protein coding gene
PF3D7_0102700	merozoite-associated tryptophan-rich antigen	protein coding gene
PF3D7_0103700	L-seryl-tRNA(Sec) kinase, putative	protein coding gene
PF3D7_0103800	actin-related protein ARP1, putative	protein coding gene
PF3D7_0104500	conserved protein, unknown function	protein coding gene
PF3D7_0104600	conserved Plasmodium protein, unknown function	protein coding gene
PF3D7_0107300	conserved Plasmodium protein, unknown function	protein coding gene
PF3D7_0107600	eukaryotic translation initiation factor 2-alpha kinase 2, putative	protein coding gene
PF3D7_0107700	dolichyl-diphosphooligosaccharide--protein glycosyltransferase subunit OST3/OST6, putative	protein coding gene
PF3D7_0109400	tubulin-specific chaperone a, putative	protein coding gene
PF3D7_0109600	cold-shock protein, putative	protein coding gene
PF3D7_0110800	transcription initiation factor TFIIB, putative	protein coding gene
PF3D7_0111700	conserved protein, unknown function	protein coding gene
PF3D7_0112000	TatD-like deoxyribonuclease	protein coding gene
PF3D7_0112800	Plasmodium exported protein (hyp11), unknown function	protein coding gene
PF3D7_0112900	Plasmodium exported protein, unknown function	protein coding gene
PF3D7_0113000	glutamic acid-rich protein GARP	protein coding gene
PF3D7_0113100	surface-associated interspersed protein 1.1 (SURFIN 1.1)	protein coding gene
PF3D7_0113300	Plasmodium exported protein (hyp1), unknown function	protein coding gene
PF3D7_0113400	Plasmodium exported protein, unknown function	protein coding gene
PF3D7_0113600	surface-associated interspersed protein 1.2 (SURFIN 1.2), pseudogene	pseudogene
PF3D7_0113700	heat shock protein 40, type II	protein coding gene
PF3D7_0113800	DBL containing protein, unknown function	protein coding gene
PF3D7_0113900	CX3CL1-binding protein 1	protein coding gene
PF3D7_0114000	exported protein family 1	protein coding gene
PF3D7_0114200	exported protein family 3	protein coding gene
PF3D7_0114400	erythrocyte membrane protein 1 (PfEMP1), exon 2, pseudogene	pseudogene
PF3D7_0114500	Plasmodium exported protein (hyp10), unknown function	protein coding gene
PF3D7_0114800	Plasmodium exported protein (hyp7), unknown function	protein coding gene
PF3D7_0115000	surface-associated interspersed protein 1.3 (SURFIN 1.3)	protein coding gene
PF3D7_0115100	Plasmodium exported protein (PHISTa), unknown function	protein coding gene
PF3D7_0115300	rifin	protein coding gene
PF3D7_0115400	stevor	protein coding gene
PF3D7_0201500	Plasmodium exported protein (hyp9), unknown function	protein coding gene
PF3D7_0201600	PHISTb domain-containing RESA-like protein 1	protein coding gene
PF3D7_0201700	DnaJ protein, putative	protein coding gene
PF3D7_0201900	erythrocyte membrane protein 3	protein coding gene
PF3D7_0202100	liver stage associated protein 2	protein coding gene
PF3D7_0202200	EMP1-trafficking protein	protein coding gene
PF3D7_0203800	conserved Plasmodium protein, unknown function	protein coding gene
PF3D7_0204800	3'-5' exonuclease, putative	protein coding gene
PF3D7_0205000	conserved Plasmodium protein, unknown function	protein coding gene
PF3D7_0205100	conserved Plasmodium protein, unknown function	protein coding gene
PF3D7_0205200	MORN repeat protein, putative	protein coding gene
PF3D7_0205300	conserved Plasmodium protein, unknown function	protein coding gene
PF3D7_0205500	DNA-directed RNA polymerase II 16 kDa subunit, putative	protein coding gene
PF3D7_0206100	cysteine desulfuration protein SufE	protein coding gene
PF3D7_0206300	pentafunctional AROM polypeptide, putative, pseudogene	pseudogene
PF3D7_0207900	serine repeat antigen 2	protein coding gene
PF3D7_0208200	KRR1 small subunit processome component, putative	protein coding gene
PF3D7_0208300	conserved Plasmodium protein, unknown function	protein coding gene
PF3D7_0208900	6-cysteine protein P230p	protein coding gene
PF3D7_0209000	6-cysteine protein P230	protein coding gene
PF3D7_0210500	conserved Plasmodium protein, unknown function	protein coding gene
PF3D7_0210800	conserved Plasmodium protein, unknown function	protein coding gene
PF3D7_0211400	beta-ketoacyl-ACP synthase III	protein coding gene
PF3D7_0212200	ribosomal protein L12, mitochondrial, putative	protein coding gene
PF3D7_0212700	SRR1-like protein	protein coding gene
PF3D7_0213300	conserved protein, unknown function	protein coding gene
PF3D7_0213500	tetratricopeptide repeat protein, putative	protein coding gene
PF3D7_0213600	conserved Plasmodium protein, unknown function	protein coding gene
PF3D7_0213800	conserved protein, unknown function	protein coding gene
PF3D7_0214200	ribosomal protein L13, mitochondrial	protein coding gene
PF3D7_0214300	conserved Plasmodium protein, unknown function	protein coding gene
PF3D7_0214400	protein LTV1, putative	protein coding gene
PF3D7_0214500	conserved Plasmodium protein, unknown function	protein coding gene
PF3D7_0215300	acyl-CoA synthetase	protein coding gene
PF3D7_0217700	E2F-associated phosphoprotein, putative	protein coding gene
PF3D7_0219100	saccharopine dehydrogenase, putative	protein coding gene
PF3D7_0219700	Plasmodium exported protein (PHISTc), unknown function	protein coding gene
PF3D7_0220000	liver stage antigen 3	protein coding gene
PF3D7_0220100	DnaJ protein, putative	protein coding gene
PF3D7_0220200	Plasmodium exported protein, unknown function	protein coding gene
PF3D7_0220300	Plasmodium exported protein, unknown function	protein coding gene
PF3D7_0220400	DnaJ protein, putative, pseudogene	pseudogene
PF3D7_0220600	Plasmodium exported protein (hyp9), unknown function	protein coding gene
PF3D7_0220700	Plasmodium exported protein (hyp9), unknown function	protein coding gene
PF3D7_0221100	Plasmodium exported protein, unknown function, pseudogene	pseudogene
PF3D7_0221200	Plasmodium exported protein (hyp15), unknown function	protein coding gene
PF3D7_0221500	Pfmc-2TM Maurer's cleft two transmembrane protein, pseudogene	pseudogene
PF3D7_0221700	Plasmodium exported protein, unknown function	protein coding gene
PF3D7_0221800	hypothetical protein	protein coding gene
PF3D7_0223100	rifin	protein coding gene
PF3D7_0300400	stevor	protein coding gene
PF3D7_0300800	rifin	protein coding gene
PF3D7_0300900	stevor	protein coding gene
PF3D7_0301000	acyl-CoA synthetase	protein coding gene
PF3D7_0301200	serine/threonine protein kinase, FIKK family	protein coding gene
PF3D7_0301300	epoxide hydrolase 1	protein coding gene
PF3D7_0301600	Plasmodium exported protein (hyp1), unknown function	protein coding gene
PF3D7_0301700	Plasmodium exported protein, unknown function	protein coding gene
PF3D7_0301800	Plasmodium exported protein, unknown function	protein coding gene
PF3D7_0302400	non-coding RNA	ncRNA gene
PF3D7_0303900	phosphatidylethanolamine-binding protein, putative	protein coding gene
PF3D7_0304000	inner membrane complex protein 1a, putative	protein coding gene
PF3D7_0304500	1-cys-glutaredoxin-like protein-1	protein coding gene
PF3D7_0304700	conserved Plasmodium protein, unknown function	protein coding gene
PF3D7_0305400	conserved protein, unknown function	protein coding gene
PF3D7_0307900	conserved Plasmodium protein, unknown function	protein coding gene
PF3D7_0309700	SECIS-binding protein 2, putative	protein coding gene
PF3D7_0309800	YTH domain-containing protein 2	protein coding gene
PF3D7_0310100	calcium-dependent protein kinase 3	protein coding gene
PF3D7_0311700	plasmepsin VI	protein coding gene
PF3D7_0312500	multidrug-resistant modulator MFR3	protein coding gene
PF3D7_0312600	tRNA Valine	ncRNA gene
PF3D7_0313600	conserved Plasmodium protein, unknown function	protein coding gene
PF3D7_0314100	vesicle transport v-SNARE protein, putative	protein coding gene
PF3D7_0314100	vesicle transport v-SNARE protein, putative	protein coding gene
PF3D7_0314400	serine/threonine protein phosphatase 6, putative	protein coding gene
PF3D7_0314700	RING finger protein RNF1	protein coding gene
PF3D7_0315200	circumsporozoite- and TRAP-related protein	protein coding gene
PF3D7_0315500	ribosomal protein L47, mitochondrial, putative	protein coding gene
PF3D7_0315600	zinc finger protein, putative	protein coding gene
PF3D7_0315700	conserved Plasmodium membrane protein, unknown function	protein coding gene
PF3D7_0316100	ribosomal protein L27, mitochondrial, putative	protein coding gene
PF3D7_0316600	formate-nitrite transporter	protein coding gene
PF3D7_0317600	40S ribosomal protein S11, putative	protein coding gene
PF3D7_0318400	coiled-coil domain-containing protein CCDC148/CCDC112, putative	protein coding gene
PF3D7_0318800	triosephosphate isomerase, putative	protein coding gene
PF3D7_0319500	RNA-binding protein, putative	protein coding gene
PF3D7_0320200	CPW-WPC family protein	protein coding gene
PF3D7_0320400	oocyst capsule protein Cap380	protein coding gene
PF3D7_0324100	Pfmc-2TM Maurer's cleft two transmembrane protein	protein coding gene
PF3D7_0400300	rifin	protein coding gene
PF3D7_0400400	erythrocyte membrane protein 1, PfEMP1	protein coding gene
PF3D7_0400800	stevor	protein coding gene
PF3D7_0401300	rifin	protein coding gene
PF3D7_0401600	rifin	protein coding gene
PF3D7_0401600	rifin	protein coding gene
PF3D7_0401700	Plasmodium exported protein, unknown function, pseudogene	pseudogene
PF3D7_0401900	acyl-CoA synthetase	protein coding gene
PF3D7_0402000	Plasmodium exported protein (PHISTa), unknown function	protein coding gene
PF3D7_0402100	Plasmodium exported protein (PHISTb), unknown function	protein coding gene
PF3D7_0402500	rifin, pseudogene	pseudogene
PF3D7_0402900	probable protein, unknown function	protein coding gene
PF3D7_0403300	conserved Plasmodium protein, unknown function	protein coding gene
PF3D7_0404600	conserved Plasmodium membrane protein, unknown function	protein coding gene
PF3D7_0406200	parasitophorous vacuole membrane protein S16	protein coding gene
PF3D7_0406600	conserved protein, unknown function	protein coding gene
PF3D7_0406900	conserved Plasmodium protein, unknown function	protein coding gene
PF3D7_0407000	conserved Plasmodium protein, unknown function	protein coding gene
PF3D7_0407200	peptidyl-tRNA hydrolase 2, putative	protein coding gene
PF3D7_0407300	transcription factor, putative	protein coding gene
PF3D7_0408600	sporozoite invasion-associated protein 1	protein coding gene
PF3D7_0408800	conserved Plasmodium protein, unknown function	protein coding gene
PF3D7_0410500	conserved Plasmodium protein, unknown function	protein coding gene
PF3D7_0411000	conserved Plasmodium protein, unknown function	protein coding gene
PF3D7_0411100	mediator of RNA polymerase II transcription subunit 8, putative	protein coding gene
PF3D7_0413300	rifin	protein coding gene
PF3D7_0414400	conserved Plasmodium protein, unknown function	protein coding gene
PF3D7_0414500	RNA-binding protein, putative	protein coding gene
PF3D7_0417000	conserved Plasmodium protein, unknown function	protein coding gene
PF3D7_0417100	mRNA-binding protein PUF2	protein coding gene
PF3D7_0417700	conserved Plasmodium protein, unknown function	protein coding gene
PF3D7_0417900	conserved Plasmodium protein, unknown function	protein coding gene
PF3D7_0418900	conserved protein, unknown function	protein coding gene
PF3D7_0419000	conserved Plasmodium protein, unknown function	protein coding gene
PF3D7_0421700	conserved Plasmodium protein, unknown function	protein coding gene
PF3D7_0421800	conserved Plasmodium protein, unknown function	protein coding gene
PF3D7_0421900	conserved Plasmodium protein, unknown function	protein coding gene
PF3D7_0422000	steroid dehydrogenase, putative	protein coding gene
PF3D7_0422300	alpha tubulin 2	protein coding gene
PF3D7_0422900	methyltransferase, putative	protein coding gene
PF3D7_0423900	probable protein, unknown function	protein coding gene
PF3D7_0424400	surface-associated interspersed protein 4.2 (SURFIN 4.2)	protein coding gene
PF3D7_0424500	serine/threonine protein kinase, FIKK family	protein coding gene
PF3D7_0424600	Plasmodium exported protein (PHISTb)	protein coding gene
PF3D7_0424700	serine/threonine protein kinase, FIKK family	protein coding gene
PF3D7_0424800	Plasmodium exported protein (PHISTb), unknown function	protein coding gene
PF3D7_0424900	Plasmodium exported protein (PHISTa), unknown function	protein coding gene
PF3D7_0425100	Plasmodium exported protein (hyp6), unknown function	protein coding gene
PF3D7_0425200	Plasmodium exported protein (hyp15), unknown function	protein coding gene
PF3D7_0425400	Plasmodium exported protein (PHISTa), unknown function	protein coding gene
PF3D7_0425600	rifin, pseudogene	pseudogene
PF3D7_0500400	rifin	protein coding gene
PF3D7_0500800	mature parasite-infected erythrocyte surface antigen	protein coding gene
PF3D7_0501200	parasite-infected erythrocyte surface protein	protein coding gene
PF3D7_0501300	skeleton-binding protein 1	protein coding gene
PF3D7_0501400	interspersed repeat antigen	protein coding gene
PF3D7_0502300	conserved Plasmodium protein, unknown function	protein coding gene
PF3D7_0502400	merozoite surface protein 8	protein coding gene
PF3D7_0502500	conserved Plasmodium protein, unknown function	protein coding gene
PF3D7_0502800	DnaJ protein, putative	protein coding gene
PF3D7_0503900	conserved Plasmodium protein, unknown function	protein coding gene
PF3D7_0504300	conserved Plasmodium protein, unknown function	protein coding gene
PF3D7_0504700	centrosomal protein CEP120, putative	protein coding gene
PF3D7_0506000	conserved Plasmodium protein, unknown function	protein coding gene
PF3D7_0506200	TATA-box-binding protein	protein coding gene
PF3D7_0508200	longevity-assurance (LAG1) protein, putative	protein coding gene
PF3D7_0509700	conserved Plasmodium protein, unknown function	protein coding gene
PF3D7_0510300	stripes inner membrane complex protein, putative	protein coding gene
PF3D7_0510600	tRNA Leucine	ncRNA gene
PF3D7_0511400	conserved Plasmodium protein, unknown function	protein coding gene
PF3D7_0511900	conserved Plasmodium protein, unknown function	protein coding gene
PF3D7_0512200	glutathione synthetase	protein coding gene
PF3D7_0512400	conserved Plasmodium protein, unknown function	protein coding gene
PF3D7_0512450	conserved Plasmodium protein, unknown function, pseudogene	pseudogene
PF3D7_0514000	tubulin--tyrosine ligase, putative	protein coding gene
PF3D7_0514700	MORN repeat protein, putative	protein coding gene
PF3D7_0515600	gamete egress protein GEP, putative	protein coding gene
PF3D7_0517500	UTP--glucose-1-phosphate uridylyltransferase, putative	protein coding gene
PF3D7_0518700	mRNA-binding protein PUF1	protein coding gene
PF3D7_0518800	secreted ookinete protein, putative	protein coding gene
PF3D7_0519000	histone RNA hairpin-binding protein, putative	protein coding gene
PF3D7_0521200	conserved protein, unknown function	protein coding gene
PF3D7_0521600	conserved Plasmodium protein, unknown function	protein coding gene
PF3D7_0521700	ATP-dependent RNA helicase DDX1, putative	protein coding gene
PF3D7_0521900	conserved Plasmodium protein, unknown function	protein coding gene
PF3D7_0522000	conserved Plasmodium protein, unknown function	protein coding gene
PF3D7_0522900	zinc finger protein, putative	protein coding gene
PF3D7_0523500	dynein light chain Tctex-type, putative	protein coding gene
PF3D7_0523700	conserved Plasmodium membrane protein, unknown function	protein coding gene
PF3D7_0524200	conserved Plasmodium membrane protein, unknown function	protein coding gene
PF3D7_0524700	mitochondrial import receptor subunit TOM22, putative	protein coding gene
PF3D7_0524900	S-adenosyl-L-methionine-dependent tRNA 4-demethylwyosine synthase, putative	protein coding gene
PF3D7_0525000	zinc finger protein, putative	protein coding gene
PF3D7_0526100	conserved Plasmodium membrane protein, unknown function	protein coding gene
PF3D7_0526600	conserved Plasmodium protein, unknown function	protein coding gene
PF3D7_0528700	peptidyl-prolyl cis-trans isomerase	protein coding gene
PF3D7_0528800	nuclear GTP-binding protein, putative	protein coding gene
PF3D7_0529100	thioredoxin-like protein, putative	protein coding gene
PF3D7_0530000	conserved Plasmodium protein, unknown function	protein coding gene
PF3D7_0530750	dolichol-phosphate mannosyltransferase subunit 3, putative	protein coding gene
PF3D7_0530800	CPW-WPC family protein	protein coding gene
PF3D7_0532100	early transcribed membrane protein 5	protein coding gene
PF3D7_0532300	Plasmodium exported protein (PHISTb), unknown function	protein coding gene
PF3D7_0532500	Plasmodium exported protein, unknown function	protein coding gene
PF3D7_0532600	Plasmodium exported protein, unknown function	protein coding gene
PF3D7_0532800	stevor, pseudogene	pseudogene
PF3D7_0600800	rifin, pseudogene	pseudogene
PF3D7_0601200	Pfmc-2TM Maurer's cleft two transmembrane protein	protein coding gene
PF3D7_0601500	Plasmodium exported protein (PHISTb), unknown function	protein coding gene
PF3D7_0601700	Plasmodium exported protein (PHISTa), unknown function, pseudogene	pseudogene
PF3D7_0601900	conserved Plasmodium protein, unknown function	protein coding gene
PF3D7_0602100	ATP-dependent RNA helicase MTR4	protein coding gene
PF3D7_0602300	liver merozoite formation protein, putative	protein coding gene
PF3D7_0602700	conserved Plasmodium protein, unknown function	protein coding gene
PF3D7_0602800	JmjC domain-containing protein 2, putative	protein coding gene
PF3D7_0603200	mitochondrial chaperone BCS1, putative	protein coding gene
PF3D7_0603600	AT-rich interactive domain-containing protein, putative	protein coding gene
PF3D7_0603700	phenylalanine--tRNA ligase	protein coding gene
PF3D7_0603900	conserved Plasmodium protein, unknown function	protein coding gene
PF3D7_0605000	50S ribosomal protein L24, putative	protein coding gene
PF3D7_0606100	RNA-binding protein, putative	protein coding gene
PF3D7_0607100	MYND-type zinc finger protein, putative	protein coding gene
PF3D7_0607200	RING zinc finger protein, putative	protein coding gene
PF3D7_0607300	uroporphyrinogen III decarboxylase	protein coding gene
PF3D7_0607800	GTP-binding protein, putative	protein coding gene
PF3D7_0608300	heptatricopeptide repeat-containing protein, putative	protein coding gene
PF3D7_0608400	respiratory chain complex 4 associated protein 4	protein coding gene
PF3D7_0609400	mitochondrial cardiolipin synthase, putative	protein coding gene
PF3D7_0609500	conserved Plasmodium protein, unknown function	protein coding gene
PF3D7_0610800	transketolase	protein coding gene
PF3D7_0611300	ATP synthase-associated protein, putative	protein coding gene
PF3D7_0615100	enoyl-acyl carrier reductase	protein coding gene
PF3D7_0615200	conserved protein, unknown function	protein coding gene
PF3D7_0616700	ras GTPAse, putative	protein coding gene
PF3D7_0617600	stevor	protein coding gene
PF3D7_0617700	rifin	protein coding gene
PF3D7_0618400	LMBR1 domain-containing protein, putative	protein coding gene
PF3D7_0620000	PIMMS43 protein	protein coding gene
PF3D7_0620100	ATP synthase-associated protein, putative	protein coding gene
PF3D7_0621200	pyridoxine biosynthesis protein PDX1	protein coding gene
PF3D7_0621300	mRNA-binding protein PUF3	protein coding gene
PF3D7_0622300	vacuolar transporter chaperone, putative	protein coding gene
PF3D7_0622400	conserved protein, unknown function	protein coding gene
PF3D7_0622700	conserved Plasmodium membrane protein, unknown function	protein coding gene
PF3D7_0623200	ferredoxin--NADP reductase	protein coding gene
PF3D7_0623300	EGF-like membrane protein, putative	protein coding gene
PF3D7_0623400	MEI2-like RNA-binding protein	protein coding gene
PF3D7_0623800	tyrosine kinase-like protein, putative	protein coding gene
PF3D7_0624900	GAS8-like protein, putative	protein coding gene
PF3D7_0625500	conserved Plasmodium membrane protein, unknown function	protein coding gene
PF3D7_0625900	conserved Plasmodium protein, unknown function	protein coding gene
PF3D7_0626300	3-oxoacyl-acyl-carrier protein synthase I/II	protein coding gene
PF3D7_0626500	centrosomal protein CEP135, putative	protein coding gene
PF3D7_0627500	protein DJ-1	protein coding gene
PF3D7_0627600	conserved Plasmodium protein, unknown function	protein coding gene
PF3D7_0628400	protease, putative	protein coding gene
PF3D7_0629600	ribosomal RNA-processing protein 7, putative	protein coding gene
PF3D7_0630000	CPW-WPC family protein	protein coding gene
PF3D7_0630100	alpha/beta hydrolase, putative	protein coding gene
PF3D7_0630200	secreted ookinete protein, putative	protein coding gene
PF3D7_0630800	TPH domain-containing protein, putative	protein coding gene
PF3D7_0631100	Plasmodium exported protein (PHISTb), unknown function	protein coding gene
PF3D7_0631900	stevor	protein coding gene
PF3D7_0632400	rifin	protein coding gene
PF3D7_0700800	Pfmc-2TM Maurer's cleft two transmembrane protein	protein coding gene
PF3D7_0701600	Pfmc-2TM Maurer's cleft two transmembrane protein	protein coding gene
PF3D7_0701900	Plasmodium exported protein, unknown function	protein coding gene
PF3D7_0702100	Plasmodium exported protein (PHISTb), unknown function, pseudogene	pseudogene
PF3D7_0702200	lysophospholipase LPL20	protein coding gene
PF3D7_0702300	sporozoite threonine and asparagine-rich protein	protein coding gene
PF3D7_0702400	small exported membrane protein 1	protein coding gene
PF3D7_0702500	Plasmodium exported protein, unknown function	protein coding gene
PF3D7_0703100	cytosolic iron-sulfur assembly component 2, putative	protein coding gene
PF3D7_0703300	conserved Plasmodium protein, unknown function	protein coding gene
PF3D7_0703800	conserved Plasmodium protein, unknown function	protein coding gene
PF3D7_0705900	ATP synthase subunit C, putative	protein coding gene
PF3D7_0706600	conserved Plasmodium protein, unknown function	protein coding gene
PF3D7_0708100	DNA-directed RNA polymerases I, II, and III subunit RPABC5, putative	protein coding gene
PF3D7_0708200	conserved Plasmodium protein, unknown function	protein coding gene
PF3D7_0708300	EKC/KEOPS complex subunit BUD32	protein coding gene
PF3D7_0710800	protein transport protein USE1, putative	protein coding gene
PF3D7_0713100	Pfmc-2TM Maurer's cleft two transmembrane protein	protein coding gene
PF3D7_0713300	erythrocyte membrane protein 1 (PfEMP1), pseudogene	pseudogene
PF3D7_0715000	4-nitrophenylphosphatase	protein coding gene
PF3D7_0715500	ATP synthase subunit epsilon, mitochondrial, putative	protein coding gene
PF3D7_0716000	RNA-binding protein, putative	protein coding gene
PF3D7_0716100	protein SDA1, putative	protein coding gene
PF3D7_0717800	conserved Plasmodium protein, unknown function	protein coding gene
PF3D7_0717900	thioredoxin-like protein	protein coding gene
PF3D7_0718000	dynein heavy chain, putative	protein coding gene
PF3D7_0718800	conserved protein, unknown function	protein coding gene
PF3D7_0718900	conserved Plasmodium protein, unknown function	protein coding gene
PF3D7_0719000	conserved protein, unknown function	protein coding gene
PF3D7_0721700	secreted ookinete protein, putative	protein coding gene
PF3D7_0723500	dynactin subunit 5, putative	protein coding gene
PF3D7_0723600	proteasome assembly chaperone 4, putative	protein coding gene
PF3D7_0724400	mitochondrial import inner membrane translocase subunit TIM14, putative	protein coding gene
PF3D7_0724500	conserved Plasmodium protein, unknown function	protein coding gene
PF3D7_0725300	conserved protein, unknown function	protein coding gene
PF3D7_0726100	Plasmodium exported protein, unknown function	protein coding gene
PF3D7_0726200	serine/threonine protein kinase, FIKK family	protein coding gene
PF3D7_0728700	alpha/beta hydrolase, putative	protein coding gene
PF3D7_0729900	dynein heavy chain, putative	protein coding gene
PF3D7_0730000	conserved protein, unknown function	protein coding gene
PF3D7_0730100	tRNA pseudouridine synthase D, putative	protein coding gene
PF3D7_0730300	AP2 domain transcription factor AP2-L, putative	protein coding gene
PF3D7_0730800	Plasmodium exported protein, unknown function	protein coding gene
PF3D7_0730900	EMP1-trafficking protein	protein coding gene
PF3D7_0731200	Plasmodium exported protein, unknown function	protein coding gene
PF3D7_0731300	Plasmodium exported protein (PHISTb), unknown function	protein coding gene
PF3D7_0731800	alpha/beta hydrolase, putative	protein coding gene
PF3D7_0732200	rifin	protein coding gene
PF3D7_0732400	rifin	protein coding gene
PF3D7_0732500	rifin	protein coding gene
PF3D7_0732700	rifin	protein coding gene
PF3D7_0732900	rifin	protein coding gene
PF3D7_0800100	erythrocyte membrane protein 1, PfEMP1	protein coding gene
PF3D7_0800300	erythrocyte membrane protein 1, PfEMP1	protein coding gene
PF3D7_0800400	rifin	protein coding gene
PF3D7_0800500	rifin	protein coding gene
PF3D7_0800600	Plasmodium exported protein (PHISTa), unknown function	protein coding gene
PF3D7_0800700	surface-associated interspersed protein 8.3 (SURFIN 8.3)	protein coding gene
PF3D7_0801300	von Willebrand factor A domain-related protein	protein coding gene
PF3D7_0801900	lysine-specific histone demethylase, putative	protein coding gene
PF3D7_0802900	conserved Plasmodium protein, unknown function	protein coding gene
PF3D7_0804700	conserved Plasmodium protein, unknown function	protein coding gene
PF3D7_0805900	conserved protein, unknown function	protein coding gene
PF3D7_0807200	conserved Plasmodium membrane protein, unknown function	protein coding gene
PF3D7_0808800	rifin	protein coding gene
PF3D7_0808900	rifin	protein coding gene
PF3D7_0809500	histone acetyltransferase subunit NuA4, putative	protein coding gene
PF3D7_0812000	conserved protein, unknown function	protein coding gene
PF3D7_0812600	ubiquitin-conjugating enzyme E2, putative	protein coding gene
PF3D7_0814100	conserved Plasmodium protein, unknown function	protein coding gene
PF3D7_0814200	DNA/RNA-binding protein Alba 1	protein coding gene
PF3D7_0814600	PIMMS22 protein, putative	protein coding gene
PF3D7_0814700	conserved Plasmodium protein, unknown function	protein coding gene
PF3D7_0815100	heptatricopeptide repeat and RAP domain-containing protein, putative	protein coding gene
PF3D7_0815400	ATP synthase-associated protein, putative	protein coding gene
PF3D7_0815900	dihydrolipoyl dehydrogenase, apicoplast	protein coding gene
PF3D7_0816000	ribosome assembly protein RRB1, putative	protein coding gene
PF3D7_0816300	HAP2-GCS1 domain-containing protein, putative	protein coding gene
PF3D7_0816500	small heat shock protein HSP20, putative	protein coding gene
PF3D7_0816800	meiotic recombination protein DMC1, putative	protein coding gene
PF3D7_0816900	adenylate kinase 2	protein coding gene
PF3D7_0817000	NEDD8-activating enzyme E1 catalytic subunit, putative	protein coding gene
PF3D7_0818400	rRNA-processing protein FCF1, putative	protein coding gene
PF3D7_0818800	U3 small nucleolar ribonucleoprotein protein IMP4, putative	protein coding gene
PF3D7_0818900	heat shock protein 70	protein coding gene
PF3D7_0819200	perforin-like protein 5	protein coding gene
PF3D7_0819400	perforin-like protein 4	protein coding gene
PF3D7_0819500	conserved protein, unknown function	protein coding gene
PF3D7_0822100	mediator of RNA polymerase II transcription subunit 7, putative	protein coding gene
PF3D7_0822200	phosphorylated CTD interacting factor 1 WW domain-containing protein, putative	protein coding gene
PF3D7_0822400	conserved Plasmodium protein, unknown function	protein coding gene
PF3D7_0822500	dynein light chain 1	protein coding gene
PF3D7_0822700	thrombospondin-related protein 1, putative	protein coding gene
PF3D7_0823400	alpha/beta hydrolase, putative	protein coding gene
PF3D7_0823500	inner membrane complex protein 1i, putative	protein coding gene
PF3D7_0823600	lipoate-protein ligase B	protein coding gene
PF3D7_0824000	conserved Plasmodium protein, unknown function	protein coding gene
PF3D7_0824100	3'-5' exonuclease, putative	protein coding gene
PF3D7_0824900	conserved Plasmodium protein, unknown function	protein coding gene
PF3D7_0825400	ATP synthase-associated protein, putative	protein coding gene
PF3D7_0825500	protein KRI1, putative	protein coding gene
PF3D7_0825700	crystalloid-specific PH domain-containing protein, putative	protein coding gene
PF3D7_0825800	PH-like domain-containing protein, putative	protein coding gene
PF3D7_0825900	conserved Plasmodium protein, unknown function	protein coding gene
PF3D7_0829500	conserved Plasmodium protein, unknown function	protein coding gene
PF3D7_0829600	early transcribed membrane protein 8	protein coding gene
PF3D7_0830300	sporozoite invasion-associated protein 2	protein coding gene
PF3D7_0830500	sporozoite and liver stage tryptophan-rich protein, putative	protein coding gene
PF3D7_0830600	Plasmodium exported protein (PHISTc), unknown function	protein coding gene
PF3D7_0830900	Plasmodium exported protein, unknown function	protein coding gene
PF3D7_0831000	Plasmodium exported protein (PHISTb), unknown function	protein coding gene
PF3D7_0831100	surface-associated interspersed protein 8.1 (SURFIN 8.1)	protein coding gene
PF3D7_0831300	Plasmodium exported protein, unknown function	protein coding gene
PF3D7_0831500	Plasmodium exported protein (PHIST), unknown function	protein coding gene
PF3D7_0831700	heat shock protein 70	protein coding gene
PF3D7_0831900	Plasmodium exported protein (PHIST), unknown function, pseudogene	pseudogene
PF3D7_0832000	stevor	protein coding gene
PF3D7_0832200	Plasmodium exported protein (PHISTa-like), unknown function	protein coding gene
PF3D7_0832200	Plasmodium exported protein (PHISTa-like), unknown function	protein coding gene
PF3D7_0832500	rifin	protein coding gene
PF3D7_0832900	stevor	protein coding gene
PF3D7_0833000	rifin	protein coding gene
PF3D7_0900900	stevor	protein coding gene
PF3D7_0901400	rifin	protein coding gene
PF3D7_0901500	rifin	protein coding gene
PF3D7_0901900	probable protein, unknown function	protein coding gene
PF3D7_0902000	serine/threonine protein kinase, FIKK family	protein coding gene
PF3D7_0902300	serine/threonine protein kinase, FIKK family	protein coding gene
PF3D7_0902400	serine/threonine protein kinase, FIKK family	protein coding gene
PF3D7_0902500	serine/threonine protein kinase, FIKK family	protein coding gene
PF3D7_0903800	LCCL domain-containing protein	protein coding gene
PF3D7_0904200	PH domain-containing protein, putative	protein coding gene
PF3D7_0906400	dynein intermediate light chain, putative	protein coding gene
PF3D7_0906500	arginase	protein coding gene
PF3D7_0906600	zinc finger protein, putative	protein coding gene
PF3D7_0906890	conserved Plasmodium protein, unknown function	protein coding gene
PF3D7_0907300	prefoldin-like protein, putative	protein coding gene
PF3D7_0909200	GDP-fucose protein O-fucosyltransferase 2	protein coding gene
PF3D7_0912200	conserved protein, unknown function	protein coding gene
PF3D7_0912600	conserved Plasmodium protein, unknown function	protein coding gene
PF3D7_0913000	conserved protein, unknown function	protein coding gene
PF3D7_0913400	elongation factor, putative	protein coding gene
PF3D7_0915600	conserved Plasmodium protein, unknown function	protein coding gene
PF3D7_0916600	methyltransferase, putative	protein coding gene
PF3D7_0918900	gamma-glutamylcysteine synthetase	protein coding gene
PF3D7_0919300	thioredoxin-like protein 1, putative	protein coding gene
PF3D7_0919700	pyridoxal phosphate homeostasis protein, putative	protein coding gene
PF3D7_0920000	elongation of fatty acids protein, putative	protein coding gene
PF3D7_0920300	conserved Plasmodium protein, unknown function	protein coding gene
PF3D7_0921100	conserved Plasmodium protein, unknown function	protein coding gene
PF3D7_0921200	conserved Plasmodium membrane protein, unknown function	protein coding gene
PF3D7_0921300	RAP protein, putative	protein coding gene
PF3D7_0921400	NifU-like scaffold protein	protein coding gene
PF3D7_0921500	conserved Plasmodium protein, unknown function	protein coding gene
PF3D7_0922300	conserved protein, unknown function	protein coding gene
PF3D7_0922900	3-oxoacyl-[acyl-carrier-protein] reductase	protein coding gene
PF3D7_0923000	DNA-directed RNA polymerase II subunit RPB3, putative	protein coding gene
PF3D7_0923100	OTU domain-containing protein, putative	protein coding gene
PF3D7_0923200	nitric oxide synthase, putative	protein coding gene
PF3D7_0923300	perforin-like protein 3	protein coding gene
PF3D7_0925000	conserved Plasmodium protein, unknown function	protein coding gene
PF3D7_0925100	conserved Plasmodium protein, unknown function	protein coding gene
PF3D7_0925200	ribosomal RNA-processing protein 8, putative	protein coding gene
PF3D7_0925500	thioredoxin-like protein 2	protein coding gene
PF3D7_0925900	lipocalin	protein coding gene
PF3D7_0926300	protein kinase, putative	protein coding gene
PF3D7_0926600	conserved Plasmodium membrane protein, unknown function	protein coding gene
PF3D7_0927100	conserved protein, unknown function	protein coding gene
PF3D7_0927200	zinc finger protein, putative	protein coding gene
PF3D7_0928100	conserved Plasmodium protein, unknown function	protein coding gene
PF3D7_0928600	conserved Plasmodium protein, unknown function	protein coding gene
PF3D7_0929300	conserved Plasmodium protein, unknown function	protein coding gene
PF3D7_0930000	procollagen lysine 5-dioxygenase, putative	protein coding gene
PF3D7_0931100	nucleolar protein Nop52, putative	protein coding gene
PF3D7_0932900	conserved Plasmodium protein, unknown function	protein coding gene
PF3D7_0933900	conserved Plasmodium protein, unknown function	protein coding gene
PF3D7_0935400	gametocyte development protein 1	protein coding gene
PF3D7_0935900	ring-exported protein 1	protein coding gene
PF3D7_0936000	ring-exported protein 2	protein coding gene
PF3D7_0936200	Plasmodium exported protein (hyp11), unknown function	protein coding gene
PF3D7_0936300	ring-exported protein 3	protein coding gene
PF3D7_0936400	ring-exported protein 4	protein coding gene
PF3D7_0936500	virulence-associated protein 1	protein coding gene
PF3D7_0936600	gametocyte exported protein 5	protein coding gene
PF3D7_0936700	lysophospholipase, putative	protein coding gene
PF3D7_0936800	Plasmodium exported protein (PHISTc), unknown function	protein coding gene
PF3D7_0936900	Plasmodium exported protein (PHISTb), unknown function, pseudogene	pseudogene
PF3D7_0937200	lysophospholipase, putative	protein coding gene
PF3D7_0937700	rifin	protein coding gene
PF3D7_1000600	rifin	protein coding gene
PF3D7_1001000	chondroitin sulfate A ligand	protein coding gene
PF3D7_1001100	acyl-CoA binding protein, isoform 1, ACBP1	protein coding gene
PF3D7_1001100	acyl-CoA binding protein, isoform 1, ACBP1	protein coding gene
PF3D7_1001400	exported lipase 1	protein coding gene
PF3D7_1001500	early transcribed membrane protein 10.1	protein coding gene
PF3D7_1001900	Plasmodium exported protein (hyp16), unknown function	protein coding gene
PF3D7_1002000	Plasmodium exported protein (hyp2), unknown function	protein coding gene
PF3D7_1002100	EMP1-trafficking protein	protein coding gene
PF3D7_1002300	conserved Plasmodium protein, unknown function	protein coding gene
PF3D7_1003700	MKT1 domain-containing protein, putative	protein coding gene
PF3D7_1004100	conserved Plasmodium protein, unknown function	protein coding gene
PF3D7_1005200	conserved Plasmodium protein, unknown function	protein coding gene
PF3D7_1005300	conserved Plasmodium protein, unknown function	protein coding gene
PF3D7_1006000	IMP1-like protein, putative	protein coding gene
PF3D7_1006300	conserved Plasmodium protein, unknown function	protein coding gene
PF3D7_1006400	heptatricopeptide repeat-containing protein, putative	protein coding gene
PF3D7_1006600	phosducin-like protein 3, putative	protein coding gene
PF3D7_1006700	conserved Plasmodium protein, unknown function	protein coding gene
PF3D7_1007800	conserved Plasmodium protein, unknown function	protein coding gene
PF3D7_1008800	nucleolar protein 5, putative	protein coding gene
PF3D7_1009100	conserved Plasmodium membrane protein, unknown function	protein coding gene
PF3D7_1009600	protein phosphatase PPM10, putative	protein coding gene
PF3D7_1010800	50S ribosomal protein L22, mitochondrial, putative	protein coding gene
PF3D7_1010900	conserved Plasmodium protein, unknown function	protein coding gene
PF3D7_1013400	conserved Plasmodium protein, unknown function	protein coding gene
PF3D7_1014500	conserved Plasmodium protein, unknown function	protein coding gene
PF3D7_1016300	GBP130 protein	protein coding gene
PF3D7_1016500	Plasmodium exported protein (PHISTc), unknown function	protein coding gene
PF3D7_1016700	Plasmodium exported protein (PHISTc), unknown function	protein coding gene
PF3D7_1016800	Plasmodium exported protein (PHISTc), unknown function	protein coding gene
PF3D7_1016900	early transcribed membrane protein 10.3	protein coding gene
PF3D7_1020400	rRNA (cytosine-C(5))-methyltransferase, putative	protein coding gene
PF3D7_1020800	dihydrolipoamide acyltransferase component E2	protein coding gene
PF3D7_1021600	deoxyribose-phosphate aldolase, putative	protein coding gene
PF3D7_1022300	ZIP domain-containing protein, putative	protein coding gene
PF3D7_1023100	dynein heavy chain, putative	protein coding gene
PF3D7_1023400	HORMA domain protein, putative	protein coding gene
PF3D7_1023700	conserved Plasmodium protein, unknown function	protein coding gene
PF3D7_1024200	RNA-binding protein, putative	protein coding gene
PF3D7_1024800	exported protein 3	protein coding gene
PF3D7_1025500	conserved Plasmodium protein, unknown function	protein coding gene
PF3D7_1025600	cytochrome c oxidase copper chaperone, putative	protein coding gene
PF3D7_1025700	conserved protein, unknown function	protein coding gene
PF3D7_1026400	cell division cycle protein 20 homolog, putative	protein coding gene
PF3D7_1026500	conserved Plasmodium protein, unknown function	protein coding gene
PF3D7_1026900	biotin--protein ligase 1	protein coding gene
PF3D7_1027000	conserved Plasmodium protein, unknown function	protein coding gene
PF3D7_1028000	methyltransferase, putative	protein coding gene
PF3D7_1028100	protoporphyrinogen oxidase	protein coding gene
PF3D7_1029000	conserved Plasmodium protein, unknown function, pseudogene	pseudogene
PF3D7_1029100	conserved Plasmodium protein, unknown function	protein coding gene
PF3D7_1029100	conserved Plasmodium protein, unknown function	protein coding gene
PF3D7_1029200	WD repeat-containing protein, putative	protein coding gene
PF3D7_1029700	conserved Plasmodium protein, unknown function	protein coding gene
PF3D7_1031900	conserved Plasmodium protein, unknown function	protein coding gene
PF3D7_1032200	conserved Plasmodium protein, unknown function	protein coding gene
PF3D7_1032300	conserved protein, unknown function	protein coding gene
PF3D7_1032900	RNA polymerase II-associated protein 1, putative	protein coding gene
PF3D7_1033800	plasmepsin VII	protein coding gene
PF3D7_1034300	thioredoxin-like associated protein 2, putative	protein coding gene
PF3D7_1036400	liver stage antigen 1	protein coding gene
PF3D7_1037200	conserved Plasmodium protein, unknown function	protein coding gene
PF3D7_1037800	dynein intermediate chain, putative	protein coding gene
PF3D7_1038300	conserved Plasmodium protein, unknown function	protein coding gene
PF3D7_1038400	gametocyte-specific protein	protein coding gene
PF3D7_1038500	Plasmodium exported protein, unknown function	protein coding gene
PF3D7_1038600	Plasmodium exported protein, unknown function	protein coding gene
PF3D7_1038700	Plasmodium exported protein, unknown function	protein coding gene
PF3D7_1038800	RESA-like protein with PHIST and DnaJ domains	protein coding gene
PF3D7_1039000	serine/threonine protein kinase, FIKK family	protein coding gene
PF3D7_1039100	DnaJ protein, putative, pseudogene	pseudogene
PF3D7_1040200	stevor	protein coding gene
PF3D7_1040300	rifin	protein coding gene
PF3D7_1100700	stevor, pseudogene	pseudogene
PF3D7_1101100	rifin	protein coding gene
PF3D7_1102200	erythrocyte cytoskeleton-interacting J protein	protein coding gene
PF3D7_1102300	Plasmodium exported protein, unknown function	protein coding gene
PF3D7_1102500	gametocyte exported protein 2	protein coding gene
PF3D7_1102600	Plasmodium exported protein, unknown function	protein coding gene
PF3D7_1102700	early transcribed membrane protein 11.1	protein coding gene
PF3D7_1102900	Plasmodium exported protein (hyp11), unknown function	protein coding gene
PF3D7_1103000	conserved Plasmodium protein, unknown function	protein coding gene
PF3D7_1106600	DEAD/DEAH box helicase, putative	protein coding gene
PF3D7_1106900	conserved Plasmodium protein, unknown function	protein coding gene
PF3D7_1107600	conserved Plasmodium protein, unknown function	protein coding gene
PF3D7_1107900	mechanosensitive ion channel protein, putative	protein coding gene
PF3D7_1108800	conserved Plasmodium protein, unknown function	protein coding gene
PF3D7_1108900	tetratricopeptide repeat protein, putative	protein coding gene
PF3D7_1109100	conserved Plasmodium protein, unknown function	protein coding gene
PF3D7_1109200	conserved Plasmodium protein, unknown function	protein coding gene
PF3D7_1109400	essential nuclear protein 1, putative	protein coding gene
PF3D7_1110300	G-patch domain-containing protein, putative	protein coding gene
PF3D7_1113700	glyoxalase I	protein coding gene
PF3D7_1113900	mitogen-activated protein kinase 2	protein coding gene
PF3D7_1114000	dynein light chain Tctex-type, putative	protein coding gene
PF3D7_1115100	conserved protein, unknown function	protein coding gene
PF3D7_1115300	cysteine proteinase falcipain 2b	protein coding gene
PF3D7_1115700	cysteine proteinase falcipain 2a	protein coding gene
PF3D7_1116600	dolichyl-diphosphooligosaccharide--protein glycosyltransferase subunit STT3, putative	protein coding gene
PF3D7_1116700	dipeptidyl aminopeptidase 1	protein coding gene
PF3D7_1116800	heat shock protein 101	protein coding gene
PF3D7_1117600	peptidyl-tRNA hydrolase ICT1	protein coding gene
PF3D7_1117600	peptidyl-tRNA hydrolase ICT1	protein coding gene
PF3D7_1118200	heat shock protein 90, putative	protein coding gene
PF3D7_1118800	actin-related protein 2/3 complex subunit 1, putative	protein coding gene
PF3D7_1119200	conserved protein, unknown function	protein coding gene
PF3D7_1121400	WD repeat-containing protein, putative	protein coding gene
PF3D7_1121600	exported protein 1	protein coding gene
PF3D7_1121800	peptidase M16, putative	protein coding gene
PF3D7_1122900	dynein heavy chain, putative	protein coding gene
PF3D7_1123600	RAP protein, putative	protein coding gene
PF3D7_1124400	U6 snRNA-associated Sm-like protein LSm1, putative	protein coding gene
PF3D7_1124500	pyruvate dehydrogenase E1 component subunit alpha	protein coding gene
PF3D7_1124800	ribosome biogenesis regulatory protein, putative	protein coding gene
PF3D7_1125400	mitochondrial import inner membrane translocase subunit TIM44, putative	protein coding gene
PF3D7_1125900	XTBD domain-containing protein, putative	protein coding gene
PF3D7_1128600	CCR4-NOT transcription complex subunit 2, putative	protein coding gene
PF3D7_1129100	parasitophorous vacuolar protein 1	protein coding gene
PF3D7_1129800	conserved Plasmodium protein, unknown function	protein coding gene
PF3D7_1130300	small nucleolar RNA snoR13	ncRNA gene
PF3D7_1130900	conserved Plasmodium protein, unknown function	protein coding gene
PF3D7_1131500	conserved Plasmodium protein, unknown function	protein coding gene
PF3D7_1131600	kelch domain-containing protein, putative	protein coding gene
PF3D7_1131900	conserved Plasmodium protein, unknown function	protein coding gene
PF3D7_1133600	conserved Plasmodium protein, unknown function	protein coding gene
PF3D7_1133700	FHA domain-containing protein, putative	protein coding gene
PF3D7_1134000	heat shock protein 70	protein coding gene
PF3D7_1134600	zinc finger protein, putative	protein coding gene
PF3D7_1134700	DNA-directed RNA polymerase I subunit RPA2, putative	protein coding gene
PF3D7_1135200	regulator of chromosome condensation, putative, pseudogene	pseudogene
PF3D7_1136100	conserved Plasmodium protein, unknown function	protein coding gene
PF3D7_1137600	conserved Plasmodium protein, unknown function	protein coding gene
PF3D7_1137700	calcium-binding protein, putative	protein coding gene
PF3D7_1137800	sporozoite surface protein essential for liver stage development, putative	protein coding gene
PF3D7_1137900	conserved Plasmodium protein, unknown function	protein coding gene
PF3D7_1139300	AP2 domain transcription factor AP2-G5	protein coding gene
PF3D7_1139400	non-coding RNA	ncRNA gene
PF3D7_1139500	AAA family ATPase, putative	protein coding gene
PF3D7_1139600	conserved Plasmodium protein, unknown function	protein coding gene
PF3D7_1139900	ER membrane protein complex subunit 8, putative	protein coding gene
PF3D7_1140500	myosin K, putative	protein coding gene
PF3D7_1141100	conserved Plasmodium protein, unknown function	protein coding gene
PF3D7_1142000	heptatricopeptide repeat-containing protein, putative	protein coding gene
PF3D7_1142500	60S ribosomal protein L28	protein coding gene
PF3D7_1142700	methyltransferase, putative	protein coding gene
PF3D7_1143600	conserved Plasmodium protein, unknown function	protein coding gene
PF3D7_1143700	conserved Plasmodium protein, unknown function	protein coding gene
PF3D7_1144400	conserved Plasmodium protein, unknown function	protein coding gene
PF3D7_1145800	conserved Plasmodium protein, unknown function	protein coding gene
PF3D7_1145900	conserved Plasmodium protein, unknown function	protein coding gene
PF3D7_1146000	ribosome assembly protein 4, putative	protein coding gene
PF3D7_1146100	PH-like domain-containing protein, putative	protein coding gene
PF3D7_1146500	leucine-rich repeat protein	protein coding gene
PF3D7_1146800	conserved Plasmodium protein, unknown function	protein coding gene
PF3D7_1147800	membrane associated erythrocyte binding-like protein	protein coding gene
PF3D7_1147800	membrane associated erythrocyte binding-like protein	protein coding gene
PF3D7_1148640	28S ribosomal RNA	ncRNA gene
PF3D7_1148700	Plasmodium exported protein (PHISTc), unknown function	protein coding gene
PF3D7_1148800	Plasmodium exported protein (hyp11), unknown function	protein coding gene
PF3D7_1148900	Plasmodium exported protein, unknown function	protein coding gene
PF3D7_1149300	serine/threonine protein kinase, FIKK family	protein coding gene
PF3D7_1149400	Plasmodium exported protein, unknown function	protein coding gene
PF3D7_1149600	DnaJ protein, putative	protein coding gene
PF3D7_1149700	Plasmodium exported protein (PHISTa), unknown function, fragment	protein coding gene
PF3D7_1149800	rifin	protein coding gene
PF3D7_1149900	stevor	protein coding gene
PF3D7_1200400	erythrocyte membrane protein 1, PfEMP1	protein coding gene
PF3D7_1200700	acyl-CoA synthetase	protein coding gene
PF3D7_1200800	serine/threonine protein kinase, FIKK family	protein coding gene
PF3D7_1201100	RESA-like protein with PHIST and DnaJ domains	protein coding gene
PF3D7_1201300	liver stage associated protein 1	protein coding gene
PF3D7_1201400	Plasmodium exported protein, unknown function	protein coding gene
PF3D7_1201500	GPN-loop GTPase, putative	protein coding gene
PF3D7_1202300	dynein heavy chain, putative	protein coding gene
PF3D7_1202700	AATF domain-containing protein, putative	protein coding gene
PF3D7_1202800	DNA/RNA-binding protein, putative	protein coding gene
PF3D7_1203200	signal recognition particle subunit SRP14	protein coding gene
PF3D7_1203500	threonylcarbamoyl-AMP synthase, putative	protein coding gene
PF3D7_1204600	cytidine deaminase, putative	protein coding gene
PF3D7_1207300	LIMP protein, putative	protein coding gene
PF3D7_1207400	conserved Plasmodium protein, unknown function	protein coding gene
PF3D7_1207700	41-3 protein	protein coding gene
PF3D7_1207900	conserved Plasmodium protein, unknown function	protein coding gene
PF3D7_1208200	cysteine repeat modular protein 3	protein coding gene
PF3D7_1208500	conserved Plasmodium protein, unknown function	protein coding gene
PF3D7_1208600	mitochondrial import inner membrane translocase subunit TIM10, putative	protein coding gene
PF3D7_1208700	conserved protein, unknown function	protein coding gene
PF3D7_1209100	conserved Plasmodium protein, unknown function	protein coding gene
PF3D7_1209200	U6 snRNA-associated Sm-like protein LSm7, putative	protein coding gene
PF3D7_1210500	conserved Plasmodium protein, unknown function	protein coding gene
PF3D7_1211000	kinesin-X3, putative	protein coding gene
PF3D7_1211100	HSP20-like chaperone, putative	protein coding gene
PF3D7_1211400	heat shock protein DNAJ homologue Pfj4	protein coding gene
PF3D7_1211500	ribosomal protein S18, mitochondrial	protein coding gene
PF3D7_1212200	conserved protein, unknown function	protein coding gene
PF3D7_1212300	WD repeat-containing protein, putative	protein coding gene
PF3D7_1213300	conserved Plasmodium protein, unknown function	protein coding gene
PF3D7_1213400	kelch domain-containing protein, putative	protein coding gene
PF3D7_1213500	integral membrane protein GPR180, putative	protein coding gene
PF3D7_1213600	dynein light chain 1, putative	protein coding gene
PF3D7_1213800	proline--tRNA ligase	protein coding gene
PF3D7_1214200	histone-lysine N-methyltransferase SET5	protein coding gene
PF3D7_1214500	conserved Plasmodium protein, unknown function	protein coding gene
PF3D7_1214600	adrenodoxin-type ferredoxin, putative	protein coding gene
PF3D7_1214800	conserved Plasmodium protein, unknown function	protein coding gene
PF3D7_1215100	SUN domain-containing protein, putative	protein coding gene
PF3D7_1215300	10 kDa chaperonin	protein coding gene
PF3D7_1215800	radial spoke head protein 9, putative	protein coding gene
PF3D7_1216500	male development gene 1	protein coding gene
PF3D7_1216700	perforin-like protein 2	protein coding gene
PF3D7_1216800	tRNA Proline	ncRNA gene
PF3D7_1217100	meiotic recombination protein SPO11, putative	protein coding gene
PF3D7_1217100	meiotic recombination protein SPO11, putative	protein coding gene
PF3D7_1217200	multiple RNA-binding domain-containing protein 1, putative	protein coding gene
PF3D7_1218100	conserved Plasmodium protein, unknown function	protein coding gene
PF3D7_1218500	dynamin-like protein, putative	protein coding gene
PF3D7_1218700	conserved Plasmodium protein, unknown function	protein coding gene
PF3D7_1218800	secreted ookinete protein, putative	protein coding gene
PF3D7_1219400	erythrocyte membrane protein 1 (PfEMP1), pseudogene	pseudogene
PF3D7_1219700	raf kinase inhibitor	protein coding gene
PF3D7_1220000	zinc finger protein, putative	protein coding gene
PF3D7_1220700	conserved Plasmodium protein, unknown function	protein coding gene
PF3D7_1221400	inner membrane complex protein 1h, putative	protein coding gene
PF3D7_1222600	AP2 domain transcription factor AP2-G	protein coding gene
PF3D7_1222800	conserved Plasmodium protein, unknown function	protein coding gene
PF3D7_1222900	conserved Plasmodium protein, unknown function	protein coding gene
PF3D7_1223900	50S ribosomal protein L24, putative	protein coding gene
PF3D7_1224400	WD repeat-containing protein, putative	protein coding gene
PF3D7_1224600	cytochrome c heme lyase, putative	protein coding gene
PF3D7_1225000	conserved Plasmodium protein, unknown function	protein coding gene
PF3D7_1225400	rRNA-processing protein, putative	protein coding gene
PF3D7_1225500	small subunit rRNA processing factor, putative	protein coding gene
PF3D7_1225700	VAC14 domain-containing protein, putative	protein coding gene
PF3D7_1226000	conserved protein, unknown function	protein coding gene
PF3D7_1226100	haloacid dehalogenase-like hydrolase, putative	protein coding gene
PF3D7_1226500	heptatricopeptide repeat and RAP domain-containing protein, putative	protein coding gene
PF3D7_1227800	elongator complex protein 3, putative	protein coding gene
PF3D7_1227900	RNA pseudouridylate synthase, putative	protein coding gene
PF3D7_1228200	conserved Plasmodium protein, unknown function	protein coding gene
PF3D7_1228900	conserved protein, unknown function	protein coding gene
PF3D7_1230500	WD repeat-containing protein, putative	protein coding gene
PF3D7_1230600	RNA cytosine C(5)-methyltransferase, putative	protein coding gene
PF3D7_1231700	conserved protein, unknown function	protein coding gene
PF3D7_1234400	microgamete surface protein MiGS, putative	protein coding gene
PF3D7_1235100	conserved protein, unknown function	protein coding gene
PF3D7_1235800	peptidase, putative	protein coding gene
PF3D7_1236200	conserved Plasmodium protein, unknown function	protein coding gene
PF3D7_1236300	conserved protein, unknown function	protein coding gene
PF3D7_1237800	ubiquitin-like modifier HUB1, putative	protein coding gene
PF3D7_1238200	conserved Plasmodium protein, unknown function	protein coding gene
PF3D7_1239100	ribosomal protein L23, mitochondrial, putative	protein coding gene
PF3D7_1239400	conserved protein, unknown function	protein coding gene
PF3D7_1242400	GAS8-like protein, putative	protein coding gene
PF3D7_1243300	conserved Plasmodium protein, unknown function	protein coding gene
PF3D7_1244500	PIMMS57 protein	protein coding gene
PF3D7_1244900	conserved Plasmodium protein, unknown function	protein coding gene
PF3D7_1245000	5-formyltetrahydrofolate cyclo-ligase, putative	protein coding gene
PF3D7_1245600	kinesin-15, putative	protein coding gene
PF3D7_1246000	conserved Plasmodium protein, unknown function	protein coding gene
PF3D7_1246100	delta-aminolevulinic acid synthetase	protein coding gene
PF3D7_1246500	methyltransferase, putative	protein coding gene
PF3D7_1247900	U3 small nucleolar RNA-associated protein 11, putative	protein coding gene
PF3D7_1248400	conserved Plasmodium protein, unknown function	protein coding gene
PF3D7_1249200	conserved Plasmodium protein, unknown function	protein coding gene
PF3D7_1249700	conserved Plasmodium protein, unknown function	protein coding gene
PF3D7_1250100	osmiophilic body protein G377	protein coding gene
PF3D7_1250400	conserved Plasmodium protein, unknown function	protein coding gene
PF3D7_1251400	conserved Plasmodium protein, unknown function	protein coding gene
PF3D7_1251500	ATP-dependent RNA helicase DRS1, putative	protein coding gene
PF3D7_1252500	Plasmodium exported protein, unknown function	protein coding gene
PF3D7_1252800	Plasmodium exported protein (PHISTb), unknown function	protein coding gene
PF3D7_1252900	Plasmodium exported protein, unknown function	protein coding gene
PF3D7_1253000	gametocyte erythrocyte cytosolic protein	protein coding gene
PF3D7_1253100	Plasmodium exported protein (PHISTa), unknown function	protein coding gene
PF3D7_1253300	Plasmodium exported protein (PHISTa), unknown function, pseudogene	pseudogene
PF3D7_1253400	acyl-CoA synthetase	protein coding gene
PF3D7_1253500	Plasmodium exported protein, unknown function	protein coding gene
PF3D7_1254100	stevor	protein coding gene
PF3D7_1254600	stevor	protein coding gene
PF3D7_1255000	rifin	protein coding gene
PF3D7_1301700	CX3CL1-binding protein 2	protein coding gene
PF3D7_1301800	surface-associated interspersed protein 13.1 (SURFIN 13.1), pseudogene	pseudogene
PF3D7_1302000	EMP1-trafficking protein	protein coding gene
PF3D7_1302100	gamete antigen 27/25	protein coding gene
PF3D7_1302200	protein UIS3	protein coding gene
PF3D7_1302300	Plasmodium exported protein, unknown function	protein coding gene
PF3D7_1303200	SNARE protein, putative	protein coding gene
PF3D7_1303200	SNARE protein, putative	protein coding gene
PF3D7_1303300	conserved Plasmodium protein, unknown function	protein coding gene
PF3D7_1305800	conserved Plasmodium protein, unknown function	protein coding gene
PF3D7_1308300	40S ribosomal protein S27	protein coding gene
PF3D7_1308500	conserved Plasmodium protein, unknown function	protein coding gene
PF3D7_1309600	ribosomal RNA methyltransferase, putative	protein coding gene
PF3D7_1309900	succinate dehydrogenase assembly factor 2, putative	protein coding gene
PF3D7_1310100	conserved Plasmodium protein, unknown function	protein coding gene
PF3D7_1310900	ribosomal protein S15, mitochondrial, putative	protein coding gene
PF3D7_1311100	meiosis-specific nuclear structural protein 1, putative	protein coding gene
PF3D7_1311800	M1-family alanyl aminopeptidase	protein coding gene
PF3D7_1312000	malonyl CoA-acyl carrier protein transacylase	protein coding gene
PF3D7_1312450	apical ring associated protein 1, putative	protein coding gene
PF3D7_1312500	conserved Plasmodium protein, unknown function	protein coding gene
PF3D7_1313100	conserved Plasmodium protein, unknown function	protein coding gene
PF3D7_1313900	ankyrin-repeat protein, putative	protein coding gene
PF3D7_1314300	MACRO domain-containing protein, putative	protein coding gene
PF3D7_1314900	general transcription factor IIH subunit 2	protein coding gene
PF3D7_1315100	serine/threonine protein kinase PK9	protein coding gene
PF3D7_1316000	protein kinase, putative	protein coding gene
PF3D7_1316300	conserved Plasmodium protein, unknown function	protein coding gene
PF3D7_1316400	SAS6-like protein, putative	protein coding gene
PF3D7_1317200	AP2 domain transcription factor AP2-FG, putative	protein coding gene
PF3D7_1317700	conserved Plasmodium protein, unknown function	protein coding gene
PF3D7_1318900	conserved Plasmodium protein, unknown function	protein coding gene
PF3D7_1319000	conserved Plasmodium protein, unknown function	protein coding gene
PF3D7_1319200	tetratricopeptide repeat protein, putative	protein coding gene
PF3D7_1319800	conserved Plasmodium protein, unknown function	protein coding gene
PF3D7_1319900	conserved Plasmodium protein, unknown function	protein coding gene
PF3D7_1321600	cGMP-specific 3',5'-cyclic phosphodiesterase gamma, putative	protein coding gene
PF3D7_1322100	histone-lysine N-methyltransferase SET2	protein coding gene
PF3D7_1322400	conserved Plasmodium protein, unknown function	protein coding gene
PF3D7_1322900	conserved protein, unknown function	protein coding gene
PF3D7_1325800	conserved Plasmodium protein, unknown function	protein coding gene
PF3D7_1326500	conserved Plasmodium protein, unknown function	protein coding gene
PF3D7_1327100	conserved protein, unknown function	protein coding gene
PF3D7_1328400	conserved protein, unknown function	protein coding gene
PF3D7_1329400	AMP deaminase	protein coding gene
PF3D7_1329500	conserved protein, unknown function	protein coding gene
PF3D7_1329600	conserved Plasmodium protein, unknown function	protein coding gene
PF3D7_1332700	ATP-dependent RNA helicase DBP8, putative	protein coding gene
PF3D7_1333000	20 kDa chaperonin	protein coding gene
PF3D7_1333100	conserved Plasmodium protein, unknown function	protein coding gene
PF3D7_1334400	MSP7-like protein	protein coding gene
PF3D7_1334700	MSP7-like protein	protein coding gene
PF3D7_1335000	MSP7-like protein	protein coding gene
PF3D7_1335500	DNA replication complex GINS protein, putative	protein coding gene
PF3D7_1335900	thrombospondin-related anonymous protein	protein coding gene
PF3D7_1336900	tryptophan--tRNA ligase	protein coding gene
PF3D7_1337000	mitochondrial intermediate peptidase, putative	protein coding gene
PF3D7_1337100	protein kinase 6	protein coding gene
PF3D7_1337900	conserved Plasmodium protein, unknown function	protein coding gene
PF3D7_1338400	SprT-like domain-containing protein, putative	protein coding gene
PF3D7_1338500	conserved Plasmodium protein, unknown function	protein coding gene
PF3D7_1338800	CPW-WPC family protein	protein coding gene
PF3D7_1339000	conserved Plasmodium protein, unknown function	protein coding gene
PF3D7_1340000	secreted ookinete protein, putative	protein coding gene
PF3D7_1340400	conserved Plasmodium protein, unknown function	protein coding gene
PF3D7_1340500	conserved Plasmodium protein, unknown function	protein coding gene
PF3D7_1340600	RNA lariat debranching enzyme, putative	protein coding gene
PF3D7_1341700	conserved Plasmodium protein, unknown function	protein coding gene
PF3D7_1342500	sporozoite protein essential for cell traversal	protein coding gene
PF3D7_1342700	DNA-directed RNA polymerases I, II, and III subunit RPABC4, putative	protein coding gene
PF3D7_1342800	phosphoenolpyruvate carboxykinase	protein coding gene
PF3D7_1345000	RING zinc finger protein, putative	protein coding gene
PF3D7_1345100	thioredoxin 2	protein coding gene
PF3D7_1346200	nuclear import protein MOG1, putative	protein coding gene
PF3D7_1346800	6-cysteine protein P47	protein coding gene
PF3D7_1347400	conserved Plasmodium protein, unknown function	protein coding gene
PF3D7_1348800	E1-E2 ATPase, putative	protein coding gene
PF3D7_1348900	conserved Plasmodium protein, unknown function	protein coding gene
PF3D7_1349900	conserved Plasmodium protein, unknown function	protein coding gene
PF3D7_1350000	conserved Plasmodium protein, unknown function	protein coding gene
PF3D7_1350600	conserved Plasmodium protein, unknown function	protein coding gene
PF3D7_1350900	AP2 domain transcription factor AP2-O4, putative	protein coding gene
PF3D7_1351300	conserved Plasmodium membrane protein, unknown function	protein coding gene
PF3D7_1351800	conserved Plasmodium protein, unknown function	protein coding gene
PF3D7_1351800	conserved Plasmodium protein, unknown function	protein coding gene
PF3D7_1352600	protein kinase, putative	protein coding gene
PF3D7_1353100	Plasmodium exported protein, unknown function	protein coding gene
PF3D7_1353200	membrane associated histidine-rich protein 2	protein coding gene
PF3D7_1353700	reactive oxygen species modulator 1, putative	protein coding gene
PF3D7_1354000	conserved Plasmodium protein, unknown function	protein coding gene
PF3D7_1354600	60S ribosomal protein L7-2, putative	protein coding gene
PF3D7_1354700	conserved Plasmodium protein, unknown function	protein coding gene
PF3D7_1355200	RAP protein, putative	protein coding gene
PF3D7_1355600	PhIL1 interacting protein PIP1	protein coding gene
PF3D7_1355900	RWD domain-containing protein, putative	protein coding gene
PF3D7_1356000	conserved Plasmodium protein, unknown function	protein coding gene
PF3D7_1357000	elongation factor 1-alpha	protein coding gene
PF3D7_1358500	zinc finger protein, putative	protein coding gene
PF3D7_1360500	guanylyl cyclase beta	protein coding gene
PF3D7_1362100	14-3-3 protein	protein coding gene
PF3D7_1362700	conserved Plasmodium protein, unknown function	protein coding gene
PF3D7_1363000	conserved Plasmodium protein, unknown function	protein coding gene
PF3D7_1363800	nuclear fusion protein, putative	protein coding gene
PF3D7_1364900	ferrochelatase	protein coding gene
PF3D7_1365000	conserved Plasmodium protein, unknown function	protein coding gene
PF3D7_1366500	nucleoside diphosphate kinase	protein coding gene
PF3D7_1367200	CLAMP domain-containing protein, putative	protein coding gene
PF3D7_1367300	conserved Plasmodium protein, unknown function	protein coding gene
PF3D7_1367400	conserved Plasmodium protein, unknown function	protein coding gene
PF3D7_1367600	ribosome biogenesis protein MRT4, putative	protein coding gene
PF3D7_1367700	alanine--tRNA ligase	protein coding gene
PF3D7_1367800	secreted ookinete protein, putative	protein coding gene
PF3D7_1367900	conserved Plasmodium protein, unknown function	protein coding gene
PF3D7_1368600	mitochondrial import inner membrane translocase subunit TIM9, putative	protein coding gene
PF3D7_1369300	conserved Plasmodium protein, unknown function	protein coding gene
PF3D7_1369800	tRNA Arginine	ncRNA gene
PF3D7_1370300	membrane associated histidine-rich protein 1	protein coding gene
PF3D7_1371800	Plasmodium exported protein, unknown function	protein coding gene
PF3D7_1372000	Plasmodium exported protein (PHISTa), unknown function	protein coding gene
PF3D7_1372200	histidine-rich protein III	protein coding gene
PF3D7_1372300	Plasmodium exported protein (PHIST), unknown function	protein coding gene
PF3D7_1372600	rifin	protein coding gene
PF3D7_1400300	rifin	protein coding gene
PF3D7_1401000	GBPH protein	protein coding gene
PF3D7_1401100	DnaJ protein, putative	protein coding gene
PF3D7_1401300	epoxide hydrolase 2	protein coding gene
PF3D7_1401400	early transcribed membrane protein 14.1	protein coding gene
PF3D7_1401500	esterase, putative	protein coding gene
PF3D7_1402700	U2 snRNP-associated SURP motif-containing protein, putative	protein coding gene
PF3D7_1403000	radial spoke protein 3, putative	protein coding gene
PF3D7_1403200	EGF domain-containing protein, putative	protein coding gene
PF3D7_1403300	tetratricopeptide repeat protein, putative	protein coding gene
PF3D7_1403700	translocation associated membrane protein, putative	protein coding gene
PF3D7_1404100	cytochrome c, putative	protein coding gene
PF3D7_1404200	conserved Plasmodium protein, unknown function	protein coding gene
PF3D7_1404300	secreted ookinete adhesive protein, putative	protein coding gene
PF3D7_1404600	adenylyl cyclase alpha	protein coding gene
PF3D7_1404600	adenylyl cyclase alpha	protein coding gene
PF3D7_1404600	adenylyl cyclase alpha	protein coding gene
PF3D7_1404800	conserved Plasmodium protein, unknown function	protein coding gene
PF3D7_1404900	conserved Plasmodium protein, unknown function	protein coding gene
PF3D7_1406500	WD repeat-containing protein 65, putative	protein coding gene
PF3D7_1407600	conserved Plasmodium protein, unknown function	protein coding gene
PF3D7_1407700	conserved protein, unknown function	protein coding gene
PF3D7_1407800	plasmepsin IV	protein coding gene
PF3D7_1407900	plasmepsin I	protein coding gene
PF3D7_1408000	plasmepsin II	protein coding gene
PF3D7_1408300	conserved Plasmodium protein, unknown function	protein coding gene
PF3D7_1408800	conserved Plasmodium protein, unknown function	protein coding gene
PF3D7_1409800	CUGBP Elav-like family member 2, putative	protein coding gene
PF3D7_1410100	alpha/beta hydrolase, putative	protein coding gene
PF3D7_1411400	plastid replication-repair enzyme	protein coding gene
PF3D7_1411500	conserved Plasmodium protein, unknown function	protein coding gene
PF3D7_1411800	conserved Plasmodium protein, unknown function	protein coding gene
PF3D7_1411900	p1/s1 nuclease, putative	protein coding gene
PF3D7_1412500	actin II	protein coding gene
PF3D7_1413000	conserved Plasmodium protein, unknown function	protein coding gene
PF3D7_1413100	conserved Plasmodium protein, unknown function	protein coding gene
PF3D7_1413200	conserved Plasmodium protein, unknown function	protein coding gene
PF3D7_1413300	conserved Plasmodium protein, unknown function	protein coding gene
PF3D7_1414700	ubiquitin carboxyl-terminal hydrolase, putative	protein coding gene
PF3D7_1415000	uracil-DNA glycosylase	protein coding gene
PF3D7_1415700	serine palmitoyltransferase, putative	protein coding gene
PF3D7_1415800	ribosomal RNA small subunit methyltransferase A1	protein coding gene
PF3D7_1415900	zinc finger protein, putative	protein coding gene
PF3D7_1416400	conserved protein, unknown function	protein coding gene
PF3D7_1416600	conserved Plasmodium protein, unknown function	protein coding gene
PF3D7_1416700	conserved protein, unknown function	protein coding gene
PF3D7_1416800	lysine--tRNA ligase, putative	protein coding gene
PF3D7_1416900	prefoldin subunit 2, putative	protein coding gene
PF3D7_1417000	inner membrane complex protein 1l	protein coding gene
PF3D7_1418100	liver specific protein 1, putative	protein coding gene
PF3D7_1419900	YTH domain-containing protein 1, putative	protein coding gene
PF3D7_1420500	protein GPR89, putative	protein coding gene
PF3D7_1420700	surface protein P113	protein coding gene
PF3D7_1420800	dynein light chain, putative	protein coding gene
PF3D7_1421800	conserved Plasmodium protein, unknown function	protein coding gene
PF3D7_1422300	DnaJ protein, putative	protein coding gene
PF3D7_1422900	14-3-3 protein, putative	protein coding gene
PF3D7_1423600	calcium-dependent protein kinase, putative	protein coding gene
PF3D7_1425600	zinc finger protein, putative	protein coding gene
PF3D7_1426000	60S ribosomal protein L21	protein coding gene
PF3D7_1427100	lipase, putative	protein coding gene
PF3D7_1427600	CorA-like Mg2+ transporter protein, putative	protein coding gene
PF3D7_1427800	exosome complex component RRP41	protein coding gene
PF3D7_1428400	WD and tetratricopeptide repeats protein 1, putative	protein coding gene
PF3D7_1428500	protein kinase, putative	protein coding gene
PF3D7_1429200	AP2 domain transcription factor AP2-O3, putative	protein coding gene
PF3D7_1429300	CPW-WPC family protein	protein coding gene
PF3D7_1429600	conserved Plasmodium protein, unknown function	protein coding gene
PF3D7_1430100	serine/threonine protein phosphatase 2A activator	protein coding gene
PF3D7_1430700	NADP-specific glutamate dehydrogenase	protein coding gene
PF3D7_1430800	PhIL1 interacting protein PIP3	protein coding gene
PF3D7_1431000	ribosomal protein L17, mitochondrial, putative	protein coding gene
PF3D7_1431100	PhIL1 interacting protein PIP2	protein coding gene
PF3D7_1432400	leucine-rich repeat protein	protein coding gene
PF3D7_1432500	RNA methyltransferase, putative	protein coding gene
PF3D7_1435700	ataxin-2 like protein, putative	protein coding gene
PF3D7_1435700	ataxin-2 like protein, putative	protein coding gene
PF3D7_1435800	GTPase Era, putative	protein coding gene
PF3D7_1436300	translocon component PTEX150	protein coding gene
PF3D7_1437800	trafficking protein particle complex subunit 5, putative	protein coding gene
PF3D7_1440600	protein SOC3, putative	protein coding gene
PF3D7_1442000	ADP-ribosylation factor, putative	protein coding gene
PF3D7_1442600	TRAP-like protein	protein coding gene
PF3D7_1443300	U6 snRNA-associated Sm-like protein LSm5, putative	protein coding gene
PF3D7_1444000	conserved Plasmodium protein, unknown function	protein coding gene
PF3D7_1444600	conserved Plasmodium protein, unknown function	protein coding gene
PF3D7_1444900	conserved protein, unknown function	protein coding gene
PF3D7_1445200	ATP-dependent RNA helicase MAK5, putative	protein coding gene
PF3D7_1445300	ribosomal protein S29, mitochondrial, putative	protein coding gene
PF3D7_1445800	conserved Plasmodium membrane protein, unknown function	protein coding gene
PF3D7_1446200	M17 leucyl aminopeptidase	protein coding gene
PF3D7_1446400	pyruvate dehydrogenase E1 component subunit beta	protein coding gene
PF3D7_1447500	inner membrane complex protein, putative	protein coding gene
PF3D7_1448900	mitochondrial respiratory chain complex II subunit, putative	protein coding gene
PF3D7_1449000	gamete egress and sporozoite traversal protein, putative	protein coding gene
PF3D7_1452100	leucine-rich repeat protein	protein coding gene
PF3D7_1452200	aminomethyltransferase, putative	protein coding gene
PF3D7_1454300	SNF1-related serine/threonine protein kinase KIN	protein coding gene
PF3D7_1454800	conserved Plasmodium protein, unknown function	protein coding gene
PF3D7_1454900	conserved protein, unknown function	protein coding gene
PF3D7_1455000	protein phosphatase PPM3, putative	protein coding gene
PF3D7_1455400	hemolysin III	protein coding gene
PF3D7_1455800	LCCL domain-containing protein	protein coding gene
PF3D7_1456100	serine hydroxymethyltransferase	protein coding gene
PF3D7_1456300	conserved Plasmodium protein, unknown function	protein coding gene
PF3D7_1456400	conserved Plasmodium protein, unknown function	protein coding gene
PF3D7_1456900	conserved protein, unknown function	protein coding gene
PF3D7_1458400	aminodeoxychorismate lyase	protein coding gene
PF3D7_1460100	FYVE and coiled-coil domain-containing protein	protein coding gene
PF3D7_1461200	U3 small nucleolar ribonucleoprotein protein IMP3, putative	protein coding gene
PF3D7_1461500	meiotic nuclear division protein 1, putative	protein coding gene
PF3D7_1461700	conserved Plasmodium protein, unknown function	protein coding gene
PF3D7_1461800	conserved Plasmodium protein, unknown function	protein coding gene
PF3D7_1462400	conserved Plasmodium protein, unknown function	protein coding gene
PF3D7_1462500	conserved Plasmodium protein, unknown function	protein coding gene
PF3D7_1462600	conserved Plasmodium membrane protein, unknown function	protein coding gene
PF3D7_1462800	glyceraldehyde-3-phosphate dehydrogenase	protein coding gene
PF3D7_1463500	fam-a protein	protein coding gene
PF3D7_1464200	zinc finger CCCH domain-containing protein, putative	protein coding gene
PF3D7_1464300	conserved Plasmodium protein, unknown function	protein coding gene
PF3D7_1465600	conserved Plasmodium protein, unknown function	protein coding gene
PF3D7_1465700	plasmepsin VIII, putative	protein coding gene
PF3D7_1465800	dynein beta chain, putative	protein coding gene
PF3D7_1466200	homeodomain-like protein HDP1	protein coding gene
PF3D7_1466800	NOC3 domain-containing protein, putative	protein coding gene
PF3D7_1467200	WD repeat-containing protein 79, putative	protein coding gene
PF3D7_1467600	conserved Plasmodium protein, unknown function	protein coding gene
PF3D7_1467700	conserved Plasmodium protein, unknown function	protein coding gene
PF3D7_1468000	conserved Plasmodium protein, unknown function	protein coding gene
PF3D7_1468700	eukaryotic initiation factor 4A	protein coding gene
PF3D7_1469300	pre-rRNA-processing protein PNO1, putative	protein coding gene
PF3D7_1469500	conserved Plasmodium protein, unknown function	protein coding gene
PF3D7_1469600	acetyl-CoA carboxylase	protein coding gene
PF3D7_1470400	mitochondrial pyruvate carrier protein 2, putative	protein coding gene
PF3D7_1471000	RNA 3'-terminal phosphate cyclase-like protein, putative	protein coding gene
PF3D7_1471600	apical polar ring protein APR2, putative	protein coding gene
PF3D7_1471700	conserved Plasmodium protein, unknown function	protein coding gene
PF3D7_1471800	conserved Plasmodium protein, unknown function	protein coding gene
PF3D7_1471900	conserved Plasmodium protein, unknown function	protein coding gene
PF3D7_1472000	pre-mRNA-splicing factor ISY1, putative	protein coding gene
PF3D7_1472800	HSP20-like chaperone, putative	protein coding gene
PF3D7_1472900	dihydroorotase, putative	protein coding gene
PF3D7_1473000	conserved Plasmodium protein, unknown function	protein coding gene
PF3D7_1473500	conserved Plasmodium protein, unknown function	protein coding gene
PF3D7_1473700	nucleoporin NUP116/NSP116, putative	protein coding gene
PF3D7_1474000	conserved Plasmodium protein, unknown function	protein coding gene
PF3D7_1474200	conserved Plasmodium membrane protein, unknown function	protein coding gene
PF3D7_1474700	protein kinase, putative	protein coding gene
PF3D7_1475600	bromodomain protein 4, putative	protein coding gene
PF3D7_1475900	KELT protein	protein coding gene
PF3D7_1476000	conserved Plasmodium protein, unknown function	protein coding gene
PF3D7_1476100	early transcribed membrane protein 14.2	protein coding gene
PF3D7_1476500	probable protein, unknown function	protein coding gene
PF3D7_1476600	Plasmodium exported protein, unknown function	protein coding gene
PF3D7_1476800	lysophospholipase, putative	protein coding gene
PF3D7_1476900	Plasmodium exported protein, unknown function, pseudogene	pseudogene
PF3D7_1477000	Plasmodium exported protein (hyp17), unknown function, pseudogene	pseudogene
PF3D7_1477100	Plasmodium exported protein (hyp6), unknown function	protein coding gene
PF3D7_1477200	Plasmodium exported protein (hyp15), unknown function	protein coding gene
PF3D7_1477500	Plasmodium exported protein (PHISTb), unknown function	protein coding gene
PF3D7_1477600	surface-associated interspersed protein 14.1 (SURFIN 14.1)	protein coding gene
PF3D7_1477700	Plasmodium exported protein (PHISTa), unknown function	protein coding gene
PF3D7_1477800	acyl-CoA binding protein	protein coding gene
PF3D7_1477900	acyl-CoA synthetase, pseudogene	pseudogene
PF3D7_1478400	Plasmodium exported protein, unknown function, pseudogene	pseudogene
PF3D7_1478600	EMP1-trafficking protein	protein coding gene
PF3D7_1479200	Plasmodium exported protein (PHISTa), unknown function	protein coding gene
PF3D7_1479700	rifin	protein coding gene

## Sheet: Common_Downregulated_Genes
List of genes downregulated in both romsidepsin treatment in this study and PfHDAC1 depletion in Huang et. al. 2020
Gene ID	Product Description	Gene Type
PF3D7_0103200	nucleoside transporter 4	protein coding gene
PF3D7_0103300	conserved protein, unknown function	protein coding gene
PF3D7_0105500	conserved protein, unknown function	protein coding gene
PF3D7_0105800	cyclin-dependent kinases regulatory subunit, putative	protein coding gene
PF3D7_0108300	conserved Plasmodium protein, unknown function	protein coding gene
PF3D7_0111300	P-loop containing nucleoside triphosphate hydrolase, putative	protein coding gene
PF3D7_0112700	28S ribosomal RNA	ncRNA gene
PF3D7_0200100	erythrocyte membrane protein 1, PfEMP1	protein coding gene
PF3D7_0205900	26S proteasome regulatory subunit RPN1, putative	protein coding gene
PF3D7_0207000	merozoite surface protein 4	protein coding gene
PF3D7_0208100	conserved Plasmodium protein, unknown function	protein coding gene
PF3D7_0208600	ribosome-recycling factor	protein coding gene
PF3D7_0210200	conserved Plasmodium protein, unknown function	protein coding gene
PF3D7_0212900	arginyl-tRNA--protein transferase	protein coding gene
PF3D7_0213000	conserved protein, unknown function	protein coding gene
PF3D7_0214100	protein transport protein SEC31	protein coding gene
PF3D7_0215100	RING zinc finger protein, putative	protein coding gene
PF3D7_0215900	palmitoyltransferase DHHC11, putative	protein coding gene
PF3D7_0216400	vacuolar protein sorting-associated protein 45	protein coding gene
PF3D7_0218100	conserved protein, unknown function	protein coding gene
PF3D7_0218900	Plasmodium RNA of unknown function RUF2	ncRNA gene
PF3D7_0303000	N-ethylmaleimide-sensitive fusion protein	protein coding gene
PF3D7_0303500	spindle pole body protein, putative	protein coding gene
PF3D7_0303800	IBR domain protein, putative	protein coding gene
PF3D7_0305000	elongation factor Ts	protein coding gene
PF3D7_0305500	protein dopey homolog, putative	protein coding gene
PF3D7_0305900	conserved Plasmodium protein, unknown function	protein coding gene
PF3D7_0306000	cytochrome b-c1 complex subunit 8, putative	protein coding gene
PF3D7_0307400	ATP-dependent Clp protease proteolytic subunit	protein coding gene
PF3D7_0307500	spindle and kinetochore-associated protein 2, putative	protein coding gene
PF3D7_0307700	conserved Plasmodium protein, unknown function	protein coding gene
PF3D7_0308400	U4 spliceosomal RNA	ncRNA gene
PF3D7_0309100	OMD protein, putative	protein coding gene
PF3D7_0309200	serine/threonine protein kinase ARK2, putative	protein coding gene
PF3D7_0309400	small nucleolar RNA Me18S-Um1356	ncRNA gene
PF3D7_0310400	parasite-infected erythrocyte surface protein	protein coding gene
PF3D7_0311300	phosphatidylinositol 3- and 4-kinase, putative	protein coding gene
PF3D7_0314000	HSP20-like chaperone, putative	protein coding gene
PF3D7_0316500	kinetochore protein NUF2, putative	protein coding gene
PF3D7_0316900	E3 ubiquitin-protein ligase, putative	protein coding gene
PF3D7_0317200	cdc2-related protein kinase 4	protein coding gene
PF3D7_0317300	conserved Plasmodium protein, unknown function	protein coding gene
PF3D7_0317400	DNA replication complex GINS protein, putative	protein coding gene
PF3D7_0320700	signal peptidase complex subunit 2	protein coding gene
PF3D7_0321600	ATP-dependent RNA helicase DDX42, putative	protein coding gene
PF3D7_0321800	WD repeat-containing protein, putative	protein coding gene
PF3D7_0321900	cyclic amine resistance locus protein	protein coding gene
PF3D7_0322300	diacylglycerol O-acyltransferase	protein coding gene
PF3D7_0400100	erythrocyte membrane protein 1, PfEMP1	protein coding gene
PF3D7_0404700	dipeptidyl aminopeptidase 3	protein coding gene
PF3D7_0404900	6-cysteine protein P41	protein coding gene
PF3D7_0405100	protein transport protein Sec24B, putative	protein coding gene
PF3D7_0405200	protein CERLI2	protein coding gene
PF3D7_0409000	conserved Plasmodium protein, unknown function	protein coding gene
PF3D7_0409600	replication protein A1, large subunit	protein coding gene
PF3D7_0410200	tRNA Isoleucine	ncRNA gene
PF3D7_0411700	conserved Plasmodium protein, unknown function	protein coding gene
PF3D7_0413600	26S protease regulatory subunit 6B, putative	protein coding gene
PF3D7_0414100	conserved Plasmodium membrane protein, unknown function	protein coding gene
PF3D7_0414200	calmodulin-like protein	protein coding gene
PF3D7_0414200	calmodulin-like protein	protein coding gene
PF3D7_0415200	conserved Plasmodium protein, unknown function	protein coding gene
PF3D7_0416200	PRKR-interacting protein 1, putative	protein coding gene
PF3D7_0416300	DNA helicase MCM9, putative	protein coding gene
PF3D7_0416400	histone acetyltransferase, putative	protein coding gene
PF3D7_0417400	conserved Plasmodium protein, unknown function	protein coding gene
PF3D7_0417500	memo-like protein	protein coding gene
PF3D7_0419400	conserved Plasmodium protein, unknown function	protein coding gene
PF3D7_0419900	phosphatidylinositol 4-kinase, putative	protein coding gene
PF3D7_0420600	conserved Plasmodium protein, unknown function	protein coding gene
PF3D7_0422800	serpentine receptor 12, putative	protein coding gene
PF3D7_0500100	erythrocyte membrane protein 1, PfEMP1	protein coding gene
PF3D7_0500700	rifin, pseudogene	pseudogene
PF3D7_0502000	vacuolar protein sorting-associated protein 11, putative	protein coding gene
PF3D7_0504800	conserved Plasmodium protein, unknown function	protein coding gene
PF3D7_0505100	trafficking protein particle complex subunit 8, putative	protein coding gene
PF3D7_0505400	conserved protein, unknown function	protein coding gene
PF3D7_0507200	subtilisin-like protease 3	protein coding gene
PF3D7_0508000	6-cysteine protein	protein coding gene
PF3D7_0508100	SET domain protein, putative	protein coding gene
PF3D7_0509100	structural maintenance of chromosomes protein 4, putative	protein coding gene
PF3D7_0509800	phosphatidylinositol 4-kinase beta	protein coding gene
PF3D7_0510200	peptidyl-prolyl cis-trans isomerase	protein coding gene
PF3D7_0511200	stearoyl-CoA desaturase	protein coding gene
PF3D7_0513100	conserved protein, unknown function	protein coding gene
PF3D7_0515300	phosphatidylinositol 3-kinase	protein coding gene
PF3D7_0516600	sporozoite surface antigen MB2	protein coding gene
PF3D7_0522500	50S ribosomal protein L17, apicoplast, putative	protein coding gene
PF3D7_0525200	structural maintenance of chromosomes protein 6, putative	protein coding gene
PF3D7_0527000	DNA replication licensing factor MCM3, putative	protein coding gene
PF3D7_0527200	ubiquitin carboxyl-terminal hydrolase 14	protein coding gene
PF3D7_0527600	conserved Plasmodium protein, unknown function	protein coding gene
PF3D7_0528100	AP-1/2 complex subunit beta, putative	protein coding gene
PF3D7_0528400	palmitoyltransferase DHHC7	protein coding gene
PF3D7_0529000	T-cell immunomodulatory protein homolog, putative	protein coding gene
PF3D7_0529400	conserved Plasmodium protein, unknown function	protein coding gene
PF3D7_0529400	conserved Plasmodium protein, unknown function	protein coding gene
PF3D7_0530300	PhIL1-interacting candidate PIC6	protein coding gene
PF3D7_0531100	conserved Plasmodium protein, unknown function	protein coding gene
PF3D7_0600500	rifin	protein coding gene
PF3D7_0604100	AP2 domain transcription factor	protein coding gene
PF3D7_0604500	GYF domain-containing protein, putative	protein coding gene
PF3D7_0605500	cyclin dependent kinase binding protein, putative	protein coding gene
PF3D7_0606300	conserved Plasmodium protein, unknown function	protein coding gene
PF3D7_0606700	coatomer alpha subunit, putative	protein coding gene
PF3D7_0609900	conserved Plasmodium protein, unknown function	protein coding gene
PF3D7_0611400	SWI/SNF-related matrix-associated actin-dependent regulator of chromatin	protein coding gene
PF3D7_0612500	conserved Plasmodium protein, unknown function	protein coding gene
PF3D7_0612600	cytoplasmic tRNA 2-thiolation protein 1, putative	protein coding gene
PF3D7_0613700	syntaxin-binding protein, putative	protein coding gene
PF3D7_0614100	filamin domain-containing protein, putative	protein coding gene
PF3D7_0615400	ribonuclease, putative	protein coding gene
PF3D7_0615800	conserved oligomeric Golgi complex subunit 4, putative	protein coding gene
PF3D7_0616200	kinetochore protein NDC80, putative	protein coding gene
PF3D7_0617100	AP-2 complex subunit alpha, putative	protein coding gene
PF3D7_0618900	phosphatidylinositol N-acetylglucosaminyltransferase subunit GPI1	protein coding gene
PF3D7_0618900	phosphatidylinositol N-acetylglucosaminyltransferase subunit GPI1	protein coding gene
PF3D7_0619000	FPL domain-containing protein, putative	protein coding gene
PF3D7_0619000	FPL domain-containing protein, putative	protein coding gene
PF3D7_0619100	conserved Plasmodium protein, unknown function	protein coding gene
PF3D7_0619400	cell division cycle protein 48 homologue, putative	protein coding gene
PF3D7_0624100	conserved protein, unknown function	protein coding gene
PF3D7_0624600	ISWI chromatin-remodeling complex ATPase	protein coding gene
PF3D7_0625200	conserved Plasmodium protein, unknown function	protein coding gene
PF3D7_0625300	mitochondrial DNA polymerase	protein coding gene
PF3D7_0627800	acetyl-CoA synthetase	protein coding gene
PF3D7_0628200	eukaryotic translation initiation factor 2-alpha kinase	protein coding gene
PF3D7_0704400	phosphoinositide-binding protein, putative	protein coding gene
PF3D7_0704700	phosphopantetheine adenylyltransferase, putative	protein coding gene
PF3D7_0705300	origin recognition complex subunit 2	protein coding gene
PF3D7_0705400	DNA replication licensing factor MCM7	protein coding gene
PF3D7_0705500	inositol-phosphate phosphatase, putative	protein coding gene
PF3D7_0706100	conserved Plasmodium protein, unknown function	protein coding gene
PF3D7_0707300	rhoptry-associated membrane antigen	protein coding gene
PF3D7_0710200	conserved Plasmodium protein, unknown function	protein coding gene
PF3D7_0712300	erythrocyte membrane protein 1, PfEMP1	protein coding gene
PF3D7_0714600	conserved protein, unknown function	protein coding gene
PF3D7_0715300	calcium/calmodulin-dependent protein kinase, putative	protein coding gene
PF3D7_0717600	inner membrane complex protein, putative	protein coding gene
PF3D7_0719400	conserved Plasmodium protein, unknown function	protein coding gene
PF3D7_0719800	conserved protein, unknown function	protein coding gene
PF3D7_0719900	conserved Plasmodium membrane protein, unknown function	protein coding gene
PF3D7_0721000	conserved Plasmodium membrane protein, unknown function	protein coding gene
PF3D7_0722100	protein pelota homolog, putative	protein coding gene
PF3D7_0722500	pre-mRNA-splicing factor CWC15, putative	protein coding gene
PF3D7_0724600	protein kinase, putative	protein coding gene
PF3D7_0725000	exonuclease I, putative	protein coding gene
PF3D7_0725100	conserved Plasmodium membrane protein, unknown function	protein coding gene
PF3D7_0726400	conserved Plasmodium membrane protein, unknown function	protein coding gene
PF3D7_0727000	vacuolar protein sorting-associated protein 53, putative	protein coding gene
PF3D7_0730500	conserved Plasmodium protein, unknown function	protein coding gene
PF3D7_0730600	tRNA Valine	ncRNA gene
PF3D7_0801400	conserved Plasmodium protein, unknown function	protein coding gene
PF3D7_0803400	DNA repair and recombination protein RAD54, putative	protein coding gene
PF3D7_0803600	conserved Plasmodium protein, unknown function	protein coding gene
PF3D7_0804100	small nucleolar RNA snoR06	ncRNA gene
PF3D7_0804400	methionine aminopeptidase 1c, putative	protein coding gene
PF3D7_0804500	conserved Plasmodium membrane protein, unknown function	protein coding gene
PF3D7_0805700	serine/threonine protein kinase, FIKK family	protein coding gene
PF3D7_0807600	conserved Plasmodium protein, unknown function	protein coding gene
PF3D7_0807900	tyrosine--tRNA ligase	protein coding gene
PF3D7_0811900	RNA-binding protein, putative	protein coding gene
PF3D7_0812100	proteasome activator complex subunit 4, putative	protein coding gene
PF3D7_0813200	CS domain protein, putative	protein coding gene
PF3D7_0815800	vacuolar protein sorting-associated protein 9, putative	protein coding gene
PF3D7_0816400	EF-hand calcium-binding domain-containing protein, putative	protein coding gene
PF3D7_0817700	rhoptry neck protein 5	protein coding gene
PF3D7_0818000	U4/U6.U5 small nuclear ribonucleoprotein, putative	protein coding gene
PF3D7_0819600	ubiquitin-like protein, putative	protein coding gene
PF3D7_0821400	conserved Plasmodium protein, unknown function	protein coding gene
PF3D7_0822600	protein transport protein SEC23	protein coding gene
PF3D7_0823800	DnaJ protein, putative	protein coding gene
PF3D7_0824300	GTP-binding protein Obg2, putative	protein coding gene
PF3D7_0824800	conserved Plasmodium membrane protein, unknown function	protein coding gene
PF3D7_0827800	SET domain protein, putative	protein coding gene
PF3D7_0828000	rhomboid protease ROM3	protein coding gene
PF3D7_0828400	mitochondrial inner membrane protein OXA1, putative	protein coding gene
PF3D7_0829000	conserved Plasmodium membrane protein, unknown function	protein coding gene
PF3D7_0833500	erythrocyte membrane protein 1, PfEMP1	protein coding gene
PF3D7_0904700	bacterial histone-like protein	protein coding gene
PF3D7_0905400	high molecular weight rhoptry protein 3	protein coding gene
PF3D7_0909600	conserved protein, unknown function	protein coding gene
PF3D7_0910300	conserved protein, unknown function	protein coding gene
PF3D7_0910400	selenide water dikinase, putative	protein coding gene
PF3D7_0911700	GTP-binding protein, putative	protein coding gene
PF3D7_0912900	26S proteasome regulatory subunit RPN8, putative	protein coding gene
PF3D7_0913600	conserved Plasmodium protein, unknown function	protein coding gene
PF3D7_0914000	pseudouridylate synthase, putative	protein coding gene
PF3D7_0917500	conserved protein, unknown function	protein coding gene
PF3D7_0918200	50S ribosomal protein L3, apicoplast, putative	protein coding gene
PF3D7_0920200	CS domain protein, putative	protein coding gene
PF3D7_0920600	conserved Plasmodium protein, unknown function	protein coding gene
PF3D7_0923500	cyclin-dependent kinases regulatory subunit, putative	protein coding gene
PF3D7_0923600	lipoate-protein ligase 2	protein coding gene
PF3D7_0924100	conserved Plasmodium protein, unknown function	protein coding gene
PF3D7_0925300	proline--tRNA ligase, putative	protein coding gene
PF3D7_0925600	zinc binding protein (Yippee), putative	protein coding gene
PF3D7_0927000	HSP90 co-chaperone p23	protein coding gene
PF3D7_0927500	dynein light chain, putative	protein coding gene
PF3D7_0927800	cytochrome c oxidase subunit 5B, putative	protein coding gene
PF3D7_0930100	heptatricopeptide repeat-containing protein, putative	protein coding gene
PF3D7_0930400	zinc finger protein, putative	protein coding gene
PF3D7_0930400	zinc finger protein, putative	protein coding gene
PF3D7_0930800	conserved Plasmodium membrane protein, unknown function	protein coding gene
PF3D7_0931500	conserved Plasmodium protein, unknown function	protein coding gene
PF3D7_0931800	proteasome subunit beta type-6, putative	protein coding gene
PF3D7_0932200	profilin	protein coding gene
PF3D7_0937000	Plasmodium exported protein (PHISTb), unknown function	protein coding gene
PF3D7_1000100	erythrocyte membrane protein 1, PfEMP1	protein coding gene
PF3D7_1002700	conserved Plasmodium protein, unknown function	protein coding gene
PF3D7_1003600	inner membrane complex protein 1c, putative	protein coding gene
PF3D7_1004200	WD repeat-containing protein, putative	protein coding gene
PF3D7_1004700	conserved protein, unknown function	protein coding gene
PF3D7_1005900	conserved protein, unknown function	protein coding gene
PF3D7_1008000	histone deacetylase 2	protein coding gene
PF3D7_1008100	PHD finger protein PHD1	protein coding gene
PF3D7_1011900	heme oxygenase	protein coding gene
PF3D7_1013600	conserved Plasmodium protein, unknown function	protein coding gene
PF3D7_1013700	thioredoxin-like protein, putative	protein coding gene
PF3D7_1014600	transcriptional coactivator ADA2	protein coding gene
PF3D7_1015100	CWC16 domain-containing protein, putative	protein coding gene
PF3D7_1015400	RMI1 domain-containing protein, putative	protein coding gene
PF3D7_1015500	nucleotidyltransferase, putative	protein coding gene
PF3D7_1017900	26S proteasome regulatory subunit p55, putative	protein coding gene
PF3D7_1019000	eukaryotic translation initiation factor subunit eIF2A, putative	protein coding gene
PF3D7_1020900	ADP-ribosylation factor 1	protein coding gene
PF3D7_1021200	conserved Plasmodium protein, unknown function	protein coding gene
PF3D7_1021800	schizont egress antigen-1	protein coding gene
PF3D7_1023000	conserved Plasmodium protein, unknown function	protein coding gene
PF3D7_1023900	chromodomain-helicase-DNA-binding protein 1 homolog, putative	protein coding gene
PF3D7_1027700	centrin-3	protein coding gene
PF3D7_1027700	centrin-3	protein coding gene
PF3D7_1028200	RING zinc finger protein, putative	protein coding gene
PF3D7_1029800	heptatricopeptide repeat and RAP domain-containing protein, putative	protein coding gene
PF3D7_1032800	leucine-rich repeat protein	protein coding gene
PF3D7_1034000	Sec1 family protein, putative	protein coding gene
PF3D7_1034500	armadillo repeat protein, putative	protein coding gene
PF3D7_1035200	S-antigen	protein coding gene
PF3D7_1035400	merozoite surface protein 3	protein coding gene
PF3D7_1036800	acetyl-CoA transporter, putative	protein coding gene
PF3D7_1041300	erythrocyte membrane protein 1, PfEMP1	protein coding gene
PF3D7_1105000	histone H4	protein coding gene
PF3D7_1105800	conserved Apicomplexan protein, unknown function	protein coding gene
PF3D7_1108100	conserved Plasmodium protein, unknown function	protein coding gene
PF3D7_1109300	small nucleolar RNA snR61/Z1/Z11	ncRNA gene
PF3D7_1110500	vacuolar protein sorting-associated protein 35, putative	protein coding gene
PF3D7_1110700	actin-like protein, putative	protein coding gene
PF3D7_1112200	ubiquinone biosynthesis protein COQ4, putative	protein coding gene
PF3D7_1113200	conserved Plasmodium protein, unknown function	protein coding gene
PF3D7_1113300	UDP-galactose transporter, putative	protein coding gene
PF3D7_1116100	serine esterase, putative	protein coding gene
PF3D7_1116500	folate transporter 2	protein coding gene
PF3D7_1117300	conserved protein, unknown function	protein coding gene
PF3D7_1119400	ubiquitin-protein ligase, putative	protein coding gene
PF3D7_1119900	protein transport protein SEC16, putative	protein coding gene
PF3D7_1120200	conserved Plasmodium protein, unknown function	protein coding gene
PF3D7_1121100	conserved protein, unknown function	protein coding gene
PF3D7_1121900	3-phosphoinositide-dependent protein kinase 1	protein coding gene
PF3D7_1122500	protein KIC10	protein coding gene
PF3D7_1123000	conserved Plasmodium protein, unknown function	protein coding gene
PF3D7_1123200	leucine-rich repeat protein	protein coding gene
PF3D7_1123800	structural maintenance of chromosomes protein 5, putative	protein coding gene
PF3D7_1124100	BEACH domain-containing protein, putative	protein coding gene
PF3D7_1129200	26S proteasome regulatory subunit RPN7, putative	protein coding gene
PF3D7_1130500	conserved oligomeric Golgi complex subunit 2, putative	protein coding gene
PF3D7_1131100	serpentine receptor 1, putative	protein coding gene
PF3D7_1132300	nucleic acid binding protein, putative	protein coding gene
PF3D7_1132600	pre-mRNA-splicing factor 38A, putative	protein coding gene
PF3D7_1134300	erythrocyte membrane and merozoite antigen EMMA1	protein coding gene
PF3D7_1135900	3-oxo-5-alpha-steroid 4-dehydrogenase, putative	protein coding gene
PF3D7_1136300	tudor staphylococcal nuclease	protein coding gene
PF3D7_1136400	signal recognition particle subunit SRP72, putative	protein coding gene
PF3D7_1139700	adrenodoxin reductase, putative	protein coding gene
PF3D7_1140200	conserved Plasmodium protein, unknown function	protein coding gene
PF3D7_1142300	conserved Plasmodium membrane protein, unknown function	protein coding gene
PF3D7_1142400	coproporphyrinogen-III oxidase	protein coding gene
PF3D7_1143400	translation initiation factor eIF-1A, putative	protein coding gene
PF3D7_1143500	conserved Plasmodium protein, unknown function	protein coding gene
PF3D7_1145300	cysteine-rich PDZ-binding protein, putative	protein coding gene
PF3D7_1145400	dynamin-like protein	protein coding gene
PF3D7_1202600	nuclear export mediator factor NEMF, putative	protein coding gene
PF3D7_1202900	high mobility group protein B1	protein coding gene
PF3D7_1203300	TBCC domain-containing protein, putative	protein coding gene
PF3D7_1203400	major facilitator superfamily domain-containing protein, putative	protein coding gene
PF3D7_1203800	non-coding RNA	ncRNA gene
PF3D7_1205800	high mobility group protein B3, putative	protein coding gene
PF3D7_1207500	RNA-binding protein, putative	protein coding gene
PF3D7_1208400	amino acid transporter, putative	protein coding gene
PF3D7_1209900	ABC transporter B family member 7, putative	protein coding gene
PF3D7_1211700	DNA replication licensing factor MCM5, putative	protein coding gene
PF3D7_1213100	U1 spliceosomal RNA	ncRNA gene
PF3D7_1214100	GPI ethanolamine phosphate transferase 3, putative	protein coding gene
PF3D7_1214900	conserved protein, unknown function	protein coding gene
PF3D7_1218400	triose or hexose phosphate/phosphate translocator, putative	protein coding gene
PF3D7_1219100	clathrin heavy chain, putative	protein coding gene
PF3D7_1221800	conserved protein, unknown function	protein coding gene
PF3D7_1223100	cAMP-dependent protein kinase regulatory subunit	protein coding gene
PF3D7_1223200	nucleus export protein BRR6, putative	protein coding gene
PF3D7_1223300	DNA gyrase subunit A	protein coding gene
PF3D7_1224500	histone chaperone ASF1	protein coding gene
PF3D7_1225900	conserved Plasmodium protein, unknown function	protein coding gene
PF3D7_1226800	ataxin-3, putative	protein coding gene
PF3D7_1226900	parasitophorous vacuolar protein 2	protein coding gene
PF3D7_1227200	potassium channel K1	protein coding gene
PF3D7_1227400	conserved Plasmodium protein, unknown function	protein coding gene
PF3D7_1228300	NIMA related kinase 1	protein coding gene
PF3D7_1230700	protein transport protein SEC13	protein coding gene
PF3D7_1234100	bromodomain protein 5	protein coding gene
PF3D7_1234200	helicase, putative, pseudogene	pseudogene
PF3D7_1234600	protein TOC75, putative	protein coding gene
PF3D7_1235000	PIH1 domain-containing protein, putative	protein coding gene
PF3D7_1237400	hydrolase, putative	protein coding gene
PF3D7_1238800	acyl-CoA synthetase	protein coding gene
PF3D7_1239500	DNA gyrase subunit B	protein coding gene
PF3D7_1239800	conserved Plasmodium protein, unknown function	protein coding gene
PF3D7_1239900	vacuolar protein sorting-associated protein 16, putative	protein coding gene
PF3D7_1240600	erythrocyte membrane protein 1, PfEMP1	protein coding gene
PF3D7_1243500	vacuolar-sorting protein SNF7, putative	protein coding gene
PF3D7_1243800	WD repeat-containing protein 82, putative	protein coding gene
PF3D7_1245700	non-coding RNA	ncRNA gene
PF3D7_1248000	tRNA-splicing endonuclease, putative	protein coding gene
PF3D7_1249800	THO complex subunit 2, putative	protein coding gene
PF3D7_1252000	tRNA Glutamine	ncRNA gene
PF3D7_1300300	erythrocyte membrane protein 1, PfEMP1	protein coding gene
PF3D7_1303400	LisH domain-containing protein, putative	protein coding gene
PF3D7_1303600	conserved Plasmodium protein, unknown function	protein coding gene
PF3D7_1306400	26S protease regulatory subunit 10B, putative	protein coding gene
PF3D7_1308400	conserved Plasmodium protein, unknown function	protein coding gene
PF3D7_1311500	26S protease regulatory subunit 7, putative	protein coding gene
PF3D7_1312200	conserved protein, unknown function	protein coding gene
PF3D7_1315300	conserved protein, unknown function	protein coding gene
PF3D7_1315600	CDP-diacylglycerol--inositol 3-phosphatidyltransferase	protein coding gene
PF3D7_1316100	inositol polyphosphate kinase, putative	protein coding gene
PF3D7_1317100	DNA replication licensing factor MCM4	protein coding gene
PF3D7_1319400	conserved protein, unknown function	protein coding gene
PF3D7_1321200	zinc finger protein, putative	protein coding gene
PF3D7_1321800	protein transport protein SFT2, putative	protein coding gene
PF3D7_1322000	nucleoside-diphosphatase, putative	protein coding gene
PF3D7_1322200	TOG domain-containing protein, putative	protein coding gene
PF3D7_1323700	glideosome associated protein with multiple membrane spans 1	protein coding gene
PF3D7_1323800	vacuolar protein sorting-associated protein 52, putative	protein coding gene
PF3D7_1325900	conserved Plasmodium protein, unknown function	protein coding gene
PF3D7_1326000	respiratory chain complex 3 associated protein 2	protein coding gene
PF3D7_1328100	proteasome subunit beta type-7, putative	protein coding gene
PF3D7_1328200	conserved Plasmodium protein, unknown function	protein coding gene
PF3D7_1328700	Plasmodium RNA of unknown function RUF1	ncRNA gene
PF3D7_1331300	signal peptidase complex catalytic subunit SEC11	protein coding gene
PF3D7_1331400	CPW-WPC family protein	protein coding gene
PF3D7_1331600	3-hydroxyacyl-CoA dehydratase DEH	protein coding gene
PF3D7_1332000	syntaxin, Qa-SNARE family	protein coding gene
PF3D7_1332100	conserved protein, unknown function	protein coding gene
PF3D7_1332200	conserved protein, unknown function	protein coding gene
PF3D7_1333800	Voldacs domain-containing protein, putative	protein coding gene
PF3D7_1335600	WD repeat-containing protein, putative	protein coding gene
PF3D7_1335700	conserved oligomeric Golgi complex subunit 3, putative	protein coding gene
PF3D7_1338100	26S proteasome regulatory subunit RPN3, putative	protein coding gene
PF3D7_1338600	conserved protein, unknown function	protein coding gene
PF3D7_1339200	tRNA Proline	ncRNA gene
PF3D7_1343900	U4/U6 small nuclear ribonucleoprotein PRP4, putative	protein coding gene
PF3D7_1344200	endoplasmic reticulum chaperone GRP170	protein coding gene
PF3D7_1345300	cytochrome c oxidase subunit ApiCOX16, putative	protein coding gene
PF3D7_1345400	conserved Plasmodium protein, unknown function	protein coding gene
PF3D7_1346400	VPS13 domain-containing protein, putative	protein coding gene
PF3D7_1349500	conserved Plasmodium protein, unknown function	protein coding gene
PF3D7_1349600	conserved Plasmodium protein, unknown function	protein coding gene
PF3D7_1350400	ubiquitin-activating enzyme E1, putative	protein coding gene
PF3D7_1352000	GTP-binding protein, putative	protein coding gene
PF3D7_1352400	conserved Plasmodium protein, unknown function	protein coding gene
PF3D7_1353000	tryptophan-rich protein, pseudogene	pseudogene
PF3D7_1353300	conserved Plasmodium protein, unknown function	protein coding gene
PF3D7_1353600	ER lumen protein retaining receptor	protein coding gene
PF3D7_1354400	V-type proton ATPase 21 kDa proteolipid subunit, putative	protein coding gene
PF3D7_1355700	NLI interacting factor-like phosphatase, putative	protein coding gene
PF3D7_1356300	ubiquitin-conjugating enzyme E2, putative	protein coding gene
PF3D7_1356800	serine/threonine protein kinase ARK3, putative	protein coding gene
PF3D7_1357200	glutamate--tRNA ligase	protein coding gene
PF3D7_1357300	dynein light chain, putative	protein coding gene
PF3D7_1358000	patatin-like phospholipase, putative	protein coding gene
PF3D7_1361200	conserved Plasmodium protein, unknown function	protein coding gene
PF3D7_1364000	conserved protein, unknown function	protein coding gene
PF3D7_1364300	pre-mRNA-splicing factor ATP-dependent RNA helicase PRP16	protein coding gene
PF3D7_1365700	SNARE associated Golgi protein, putative	protein coding gene
PF3D7_1365800	conserved Plasmodium protein, unknown function	protein coding gene
PF3D7_1366000	conserved Plasmodium protein, unknown function	protein coding gene
PF3D7_1367500	NADH-cytochrome b5 reductase, putative	protein coding gene
PF3D7_1400100	erythrocyte membrane protein 1 (PfEMP1), pseudogene	pseudogene
PF3D7_1402200	cytochrome c oxidase subunit ApiCOX19, putative	protein coding gene
PF3D7_1406400	pentatricopeptide repeat-containing protein 1	protein coding gene
PF3D7_1406600	ATP-dependent Clp protease regulatory subunit ClpC	protein coding gene
PF3D7_1406800	glideosome associated protein with multiple membrane spans 3	protein coding gene
PF3D7_1406900	radical SAM protein, putative	protein coding gene
PF3D7_1408400	FANCJ-like helicase, putative	protein coding gene
PF3D7_1408700	conserved protein, unknown function	protein coding gene
PF3D7_1409600	histidine phosphatase, putative	protein coding gene
PF3D7_1410900	ribosome maturation protein SBDS, putative	protein coding gene
PF3D7_1414000	26S proteasome regulatory subunit RPN13, putative	protein coding gene
PF3D7_1415500	conserved Plasmodium membrane protein, unknown function	protein coding gene
PF3D7_1416200	metacaspase-3	protein coding gene
PF3D7_1418000	ubiquitin fusion degradation protein 1, putative	protein coding gene
PF3D7_1422500	ERAD-associated E3 ubiquitin-protein ligase HRD1	protein coding gene
PF3D7_1427300	conserved Plasmodium protein, unknown function	protein coding gene
PF3D7_1427500	DNA mismatch repair protein MSH2, putative	protein coding gene
PF3D7_1428000	conserved Plasmodium membrane protein, unknown function	protein coding gene
PF3D7_1428200	major facilitator superfamily domain-containing protein, putative	protein coding gene
PF3D7_1429900	ADP-dependent DNA helicase RecQ	protein coding gene
PF3D7_1430900	cytochrome c oxidase subunit 2B, putative	protein coding gene
PF3D7_1431600	succinate--CoA ligase [ADP-forming] subunit beta	protein coding gene
PF3D7_1432300	conserved Plasmodium protein, unknown function	protein coding gene
PF3D7_1433300	histone-binding protein RBBP7, putative	protein coding gene
PF3D7_1433400	PHD finger protein PHD2, putative	protein coding gene
PF3D7_1438300	tRNA Methionine	ncRNA gene
PF3D7_1440000	conserved Plasmodium protein, unknown function	protein coding gene
PF3D7_1440900	conserved Plasmodium protein, unknown function	protein coding gene
PF3D7_1441300	serine/threonine protein kinase, putative	protein coding gene
PF3D7_1441500	conserved Plasmodium protein, unknown function	protein coding gene
PF3D7_1442700	conserved Plasmodium protein, unknown function	protein coding gene
PF3D7_1442800	conserved Plasmodium protein, unknown function	protein coding gene
PF3D7_1442900	Sec7 domain-containing protein ARFGEF, putative	protein coding gene
PF3D7_1443400	WD repeat-containing protein	protein coding gene
PF3D7_1443600	gamma-tubulin complex component, putative	protein coding gene
PF3D7_1444300	1-acyl-sn-glycerol-3-phosphate acyltransferase, putative	protein coding gene
PF3D7_1446600	centrin-2	protein coding gene
PF3D7_1448300	conserved protein, unknown function	protein coding gene
PF3D7_1448500	conserved Plasmodium protein, unknown function	protein coding gene
PF3D7_1449100	CLASP domain-containing protein, putative	protein coding gene
PF3D7_1449300	transcription factor IIIb subunit, putative	protein coding gene
PF3D7_1450400	E3 ubiquitin-protein ligase ZNF598, putative	protein coding gene
PF3D7_1451900	ribosome biogenesis protein TSR1, putative	protein coding gene
PF3D7_1452600	conserved Plasmodium protein, unknown function	protein coding gene
PF3D7_1453400	gamma-tubulin complex component, putative	protein coding gene
PF3D7_1457200	thioredoxin 1	protein coding gene
PF3D7_1457400	conserved Plasmodium protein, unknown function	protein coding gene
PF3D7_1457900	conserved Plasmodium protein, unknown function	protein coding gene
PF3D7_1458300	alpha/beta hydrolase, putative	protein coding gene
PF3D7_1459900	rhoptry protein, putative	protein coding gene
PF3D7_1460900	ribosomal protein S10, apicoplast, putative	protein coding gene
PF3D7_1460900	ribosomal protein S10, apicoplast, putative	protein coding gene
PF3D7_1462100	conserved Plasmodium protein, unknown function	protein coding gene
PF3D7_1463800	ribosomal protein S6, mitochondrial, putative	protein coding gene
PF3D7_1464500	conserved Plasmodium membrane protein, unknown function	protein coding gene
PF3D7_1466100	protein phosphatase containing kelch-like domains	protein coding gene
PF3D7_1466300	26S proteasome regulatory subunit RPN2, putative	protein coding gene
PF3D7_1466900	conserved Plasmodium protein, unknown function	protein coding gene
PF3D7_1467500	DNA/RNA-binding protein KIN17, putative	protein coding gene
PF3D7_1470800	conserved Plasmodium protein, unknown function	protein coding gene
PF3D7_1472100	protein transport protein YIP1, putative	protein coding gene
PF3D7_1472300	conserved protein, unknown function	protein coding gene
PF3D7_1472700	DNA-directed RNA polymerase, alpha subunit, putative	protein coding gene

## Sheet: GO_Upregulated
ID	Name	Bgd count	Result count	Result gene list	Pct of bgd	Fold enrichment	Odds ratio	P-value	Benjamini	Bonferroni
GO:0072330	monocarboxylic acid biosynthetic process	28	14	PF3D7_0211400,PF3D7_0422000,PF3D7_0615100,PF3D7_0626300,PF3D7_0627500,PF3D7_0823600,PF3D7_0920000,PF3D7_0922900,PF3D7_1020800,PF3D7_1124500,PF3D7_1209100,PF3D7_1312000,PF3D7_1446400,PF3D7_1469600,	50	2.75	4.55	0.000125392	0.0788339	0.135047
GO:0007018	microtubule-based movement	32	15	PF3D7_0718000,PF3D7_0723500,PF3D7_0729900,PF3D7_0906400,PF3D7_1023100,PF3D7_1025500,PF3D7_1037800,PF3D7_1122900,PF3D7_1202300,PF3D7_1211000,PF3D7_1212300,PF3D7_1213600,PF3D7_1215800,PF3D7_1245600,PF3D7_1465800,	46.9	2.58	4.02	0.000181801	0.0788339	0.1958
GO:0006633	fatty acid biosynthetic process	26	13	PF3D7_0211400,PF3D7_0422000,PF3D7_0615100,PF3D7_0626300,PF3D7_0823600,PF3D7_0920000,PF3D7_0922900,PF3D7_1020800,PF3D7_1124500,PF3D7_1209100,PF3D7_1312000,PF3D7_1446400,PF3D7_1469600,	50	2.75	4.55	0.000219593	0.0788339	0.236502
GO:0006631	fatty acid metabolic process	39	16	PF3D7_0211400,PF3D7_0215300,PF3D7_0301000,PF3D7_0422000,PF3D7_0615100,PF3D7_0626300,PF3D7_0823600,PF3D7_0920000,PF3D7_0922900,PF3D7_1001100,PF3D7_1020800,PF3D7_1124500,PF3D7_1209100,PF3D7_1312000,PF3D7_1446400,PF3D7_1469600,	41	2.25	3.17	0.000719651	0.184485	0.775064
GO:0044419	biological process involved in interspecies interaction between organisms	399	97	PF3D7_0100400,PF3D7_0101000,PF3D7_0102600,PF3D7_0113000,PF3D7_0113700,PF3D7_0113900,PF3D7_0115300,PF3D7_0115400,PF3D7_0201600,PF3D7_0208900,PF3D7_0209000,PF3D7_0223100,PF3D7_0300400,PF3D7_0300800,PF3D7_0301200,PF3D7_0304000,PF3D7_0315200,PF3D7_0324100,PF3D7_0400300,PF3D7_0400400,PF3D7_0400800,PF3D7_0401300,PF3D7_0413300,PF3D7_0424400,PF3D7_0424500,PF3D7_0424600,PF3D7_0424700,PF3D7_0500400,PF3D7_0…	24.3	1.34	1.5	0.000856476	0.184485	0.922425
GO:0044403	biological process involved in symbiotic interaction	397	96	PF3D7_0100400,PF3D7_0101000,PF3D7_0102600,PF3D7_0113000,PF3D7_0113700,PF3D7_0113900,PF3D7_0115300,PF3D7_0115400,PF3D7_0201600,PF3D7_0208900,PF3D7_0209000,PF3D7_0223100,PF3D7_0300400,PF3D7_0300800,PF3D7_0301200,PF3D7_0304000,PF3D7_0315200,PF3D7_0324100,PF3D7_0400300,PF3D7_0400400,PF3D7_0400800,PF3D7_0401300,PF3D7_0413300,PF3D7_0424400,PF3D7_0424500,PF3D7_0424600,PF3D7_0424700,PF3D7_0500400,PF3D7_0…	24.2	1.33	1.49	0.00110041	0.197523	1
GO:0016053	organic acid biosynthetic process	50	18	PF3D7_0211400,PF3D7_0422000,PF3D7_0615100,PF3D7_0626300,PF3D7_0627500,PF3D7_0823600,PF3D7_0920000,PF3D7_0922900,PF3D7_1020800,PF3D7_1124500,PF3D7_1209100,PF3D7_1312000,PF3D7_1337900,PF3D7_1430700,PF3D7_1446400,PF3D7_1456100,PF3D7_1458400,PF3D7_1469600,	36	1.98	2.56	0.00207246	0.318862	1
GO:0046394	carboxylic acid biosynthetic process	48	17	PF3D7_0211400,PF3D7_0422000,PF3D7_0615100,PF3D7_0626300,PF3D7_0627500,PF3D7_0823600,PF3D7_0920000,PF3D7_0922900,PF3D7_1020800,PF3D7_1124500,PF3D7_1209100,PF3D7_1312000,PF3D7_1337900,PF3D7_1430700,PF3D7_1446400,PF3D7_1456100,PF3D7_1469600,	35.4	1.95	2.49	0.00333388	0.448824	1
GO:0035384	thioester biosynthetic process	5	4	PF3D7_0815900,PF3D7_1124500,PF3D7_1446400,PF3D7_1469600,	80	4.4	18.05	0.00466472	0.456719	1
GO:0006749	glutathione metabolic process	5	4	PF3D7_0512200,PF3D7_0918900,PF3D7_1113700,PF3D7_1121600,	80	4.4	18.05	0.00466472	0.456719	1
GO:0071616	acyl-CoA biosynthetic process	5	4	PF3D7_0815900,PF3D7_1124500,PF3D7_1446400,PF3D7_1469600,	80	4.4	18.05	0.00466472	0.456719	1
GO:0006086	acetyl-CoA biosynthetic process from pyruvate	3	3	PF3D7_0815900,PF3D7_1124500,PF3D7_1446400,	100	5.49	inf	0.00601236	0.53961	1
GO:0051701	biological process involved in interaction with host	382	88	PF3D7_0100400,PF3D7_0101000,PF3D7_0102600,PF3D7_0113000,PF3D7_0115300,PF3D7_0115400,PF3D7_0208900,PF3D7_0209000,PF3D7_0223100,PF3D7_0300400,PF3D7_0300800,PF3D7_0301200,PF3D7_0304000,PF3D7_0315200,PF3D7_0324100,PF3D7_0400300,PF3D7_0400400,PF3D7_0400800,PF3D7_0401300,PF3D7_0413300,PF3D7_0424400,PF3D7_0424500,PF3D7_0424700,PF3D7_0500400,PF3D7_0617600,PF3D7_0617700,PF3D7_0620000,PF3D7_0631900,PF3D7_0…	23	1.27	1.38	0.00762353	0.601244	1
GO:0035556	intracellular signal transduction	81	24	PF3D7_0102600,PF3D7_0109600,PF3D7_0301200,PF3D7_0310100,PF3D7_0424500,PF3D7_0424700,PF3D7_0616700,PF3D7_0726200,PF3D7_0902000,PF3D7_0902300,PF3D7_0902400,PF3D7_0902500,PF3D7_1039000,PF3D7_1113900,PF3D7_1139500,PF3D7_1149300,PF3D7_1200800,PF3D7_1315100,PF3D7_1316000,PF3D7_1352600,PF3D7_1360500,PF3D7_1404600,PF3D7_1423600,PF3D7_1454300,	29.6	1.63	1.92	0.00781562	0.601244	1
GO:0044003	modulation by symbiont of host process	205	51	PF3D7_0100400,PF3D7_0101000,PF3D7_0102600,PF3D7_0115400,PF3D7_0223100,PF3D7_0300400,PF3D7_0300800,PF3D7_0301200,PF3D7_0400300,PF3D7_0400400,PF3D7_0400800,PF3D7_0401300,PF3D7_0413300,PF3D7_0424500,PF3D7_0424700,PF3D7_0500400,PF3D7_0617600,PF3D7_0617700,PF3D7_0631900,PF3D7_0632400,PF3D7_0726200,PF3D7_0732200,PF3D7_0732400,PF3D7_0732500,PF3D7_0732900,PF3D7_0800100,PF3D7_0800300,PF3D7_0800400,PF3D7_0…	24.9	1.37	1.52	0.00904374	0.649341	1
GO:0007017	microtubule-based process	75	22	PF3D7_0212700,PF3D7_0419000,PF3D7_0422300,PF3D7_0514000,PF3D7_0718000,PF3D7_0723500,PF3D7_0729900,PF3D7_0906400,PF3D7_1023100,PF3D7_1025500,PF3D7_1037800,PF3D7_1107600,PF3D7_1122900,PF3D7_1202300,PF3D7_1211000,PF3D7_1212300,PF3D7_1213600,PF3D7_1215800,PF3D7_1245600,PF3D7_1430100,PF3D7_1452100,PF3D7_1465800,	29.3	1.61	1.89	0.0120114	0.795244	1
GO:0044272	sulfur compound biosynthetic process	19	8	PF3D7_0512200,PF3D7_0627500,PF3D7_0815900,PF3D7_0823600,PF3D7_0918900,PF3D7_1124500,PF3D7_1446400,PF3D7_1469600,	42.1	2.31	3.29	0.0132652	0.795244	1
GO:0032787	monocarboxylic acid metabolic process	67	20	PF3D7_0211400,PF3D7_0215300,PF3D7_0301000,PF3D7_0318800,PF3D7_0422000,PF3D7_0615100,PF3D7_0626300,PF3D7_0627500,PF3D7_0815900,PF3D7_0823600,PF3D7_0920000,PF3D7_0922900,PF3D7_1001100,PF3D7_1020800,PF3D7_1124500,PF3D7_1209100,PF3D7_1312000,PF3D7_1446400,PF3D7_1462800,PF3D7_1469600,	29.9	1.64	1.93	0.013291	0.795244	1
GO:0006360	transcription by RNA polymerase I	4	3	PF3D7_0407300,PF3D7_0708100,PF3D7_1134700,	75	4.12	13.53	0.0207757	0.88297	1
GO:0006085	acetyl-CoA biosynthetic process	4	3	PF3D7_0815900,PF3D7_1124500,PF3D7_1446400,	75	4.12	13.53	0.0207757	0.88297	1
GO:0009408	response to heat	29	10	PF3D7_0113700,PF3D7_0205500,PF3D7_0816500,PF3D7_0818900,PF3D7_1116800,PF3D7_1118200,PF3D7_1134000,PF3D7_1211100,PF3D7_1211400,PF3D7_1215300,	34.5	1.89	2.38	0.0270577	0.88297	1
GO:0042000	translocation of peptides or proteins into host	14	6	PF3D7_0324100,PF3D7_0700800,PF3D7_0701600,PF3D7_0713100,PF3D7_1116800,PF3D7_1436300,	42.9	2.35	3.39	0.0285128	0.88297	1
GO:0044417	translocation of molecules into host	14	6	PF3D7_0324100,PF3D7_0700800,PF3D7_0701600,PF3D7_0713100,PF3D7_1116800,PF3D7_1436300,	42.9	2.35	3.39	0.0285128	0.88297	1
GO:0051445	regulation of meiotic cell cycle	2	2	PF3D7_0623400,PF3D7_1139500,	100	5.49	inf	0.0330952	0.88297	1
GO:2000241	regulation of reproductive process	2	2	PF3D7_0623400,PF3D7_1139500,	100	5.49	inf	0.0330952	0.88297	1
GO:0040020	regulation of meiotic nuclear division	2	2	PF3D7_0623400,PF3D7_1139500,	100	5.49	inf	0.0330952	0.88297	1
GO:0019835	cytolysis	2	2	PF3D7_1131600,PF3D7_1455400,	100	5.49	inf	0.0330952	0.88297	1
GO:0019184	nonribosomal peptide biosynthetic process	2	2	PF3D7_0512200,PF3D7_0918900,	100	5.49	inf	0.0330952	0.88297	1
GO:0006750	glutathione biosynthetic process	2	2	PF3D7_0512200,PF3D7_0918900,	100	5.49	inf	0.0330952	0.88297	1
GO:0006986	response to unfolded protein	22	8	PF3D7_0816500,PF3D7_0818900,PF3D7_0831700,PF3D7_1116800,PF3D7_1118200,PF3D7_1134000,PF3D7_1211400,PF3D7_1215300,	36.4	2	2.58	0.0338061	0.88297	1
GO:0009266	response to temperature stimulus	30	10	PF3D7_0113700,PF3D7_0205500,PF3D7_0816500,PF3D7_0818900,PF3D7_1116800,PF3D7_1118200,PF3D7_1134000,PF3D7_1211100,PF3D7_1211400,PF3D7_1215300,	33.3	1.83	2.26	0.0341779	0.88297	1
GO:0071976	cell gliding	11	5	PF3D7_1207300,PF3D7_1321600,PF3D7_1335900,PF3D7_1360500,PF3D7_1465700,	45.5	2.5	3.76	0.0347163	0.88297	1
GO:0044283	small molecule biosynthetic process	92	24	PF3D7_0211400,PF3D7_0318800,PF3D7_0422000,PF3D7_0615100,PF3D7_0621200,PF3D7_0626300,PF3D7_0627500,PF3D7_0823600,PF3D7_0916600,PF3D7_0920000,PF3D7_0922900,PF3D7_1020800,PF3D7_1124500,PF3D7_1209100,PF3D7_1312000,PF3D7_1337900,PF3D7_1342800,PF3D7_1415700,PF3D7_1430700,PF3D7_1446400,PF3D7_1456100,PF3D7_1458400,PF3D7_1462800,PF3D7_1469600,	26.1	1.43	1.6	0.0368611	0.88297	1
GO:0051084	'de novo' posttranslational protein folding	15	6	PF3D7_0113700,PF3D7_0818900,PF3D7_0831700,PF3D7_1134000,PF3D7_1215300,PF3D7_1333000,	40	2.2	3.01	0.0403923	0.88297	1
GO:0051085	chaperone cofactor-dependent protein refolding	15	6	PF3D7_0113700,PF3D7_0818900,PF3D7_0831700,PF3D7_1134000,PF3D7_1215300,PF3D7_1333000,	40	2.2	3.01	0.0403923	0.88297	1
GO:0045039	protein insertion into mitochondrial inner membrane	5	3	PF3D7_1208600,PF3D7_1353700,PF3D7_1368600,	60	3.3	6.76	0.0449422	0.88297	1
GO:0000447	endonucleolytic cleavage in ITS1 to separate SSU-rRNA from 5.8S rRNA and LSU-rRNA from tricistronic rRNA transcript (SSU-rRNA, 5.8S rRNA, LSU-rRNA)	5	3	PF3D7_0825500,PF3D7_1124800,PF3D7_1367400,	60	3.3	6.76	0.0449422	0.88297	1
GO:0009628	response to abiotic stimulus	40	12	PF3D7_0113700,PF3D7_0205500,PF3D7_0816500,PF3D7_0816800,PF3D7_0818900,PF3D7_1116800,PF3D7_1118200,PF3D7_1134000,PF3D7_1211100,PF3D7_1211400,PF3D7_1215300,PF3D7_1246100,	30	1.65	1.94	0.0473077	0.88297	1

## Sheet: GO_Downregulated
ID	Name	Bgd count	Result count	Result gene list	Pct of bgd	Fold enrichment	Odds ratio	P-value	Benjamini	Bonferroni
GO:0016192	vesicle-mediated transport	140	31	PF3D7_0214100,PF3D7_0216400,PF3D7_0303000,PF3D7_0305500,PF3D7_0405100,PF3D7_0502000,PF3D7_0505100,PF3D7_0515300,PF3D7_0528100,PF3D7_0606700,PF3D7_0613700,PF3D7_0617100,PF3D7_0619000,PF3D7_0727000,PF3D7_0815800,PF3D7_0822600,PF3D7_1020900,PF3D7_1034000,PF3D7_1110500,PF3D7_1119900,PF3D7_1130500,PF3D7_1219100,PF3D7_1230700,PF3D7_1239900,PF3D7_1243500,PF3D7_1321800,PF3D7_1323800,PF3D7_1332000,PF3D7_1…	22.1	2.66	3.31	2.51569e-07	0.000225154	0.000225154
GO:0051649	establishment of localization in cell	252	43	PF3D7_0208100,PF3D7_0214100,PF3D7_0215900,PF3D7_0216400,PF3D7_0303000,PF3D7_0305500,PF3D7_0305900,PF3D7_0316500,PF3D7_0320700,PF3D7_0405100,PF3D7_0502000,PF3D7_0505100,PF3D7_0515300,PF3D7_0528100,PF3D7_0528400,PF3D7_0606700,PF3D7_0613700,PF3D7_0616200,PF3D7_0617100,PF3D7_0619000,PF3D7_0619400,PF3D7_0727000,PF3D7_0815800,PF3D7_0822600,PF3D7_0828400,PF3D7_0927800,PF3D7_1020900,PF3D7_1034000,PF3D7_1…	17.1	2.05	2.42	2.78758e-06	0.00124744	0.00249488
GO:0046907	intracellular transport	248	41	PF3D7_0208100,PF3D7_0214100,PF3D7_0215900,PF3D7_0216400,PF3D7_0303000,PF3D7_0305500,PF3D7_0305900,PF3D7_0320700,PF3D7_0405100,PF3D7_0502000,PF3D7_0505100,PF3D7_0515300,PF3D7_0528100,PF3D7_0528400,PF3D7_0606700,PF3D7_0613700,PF3D7_0617100,PF3D7_0619000,PF3D7_0619400,PF3D7_0727000,PF3D7_0815800,PF3D7_0822600,PF3D7_0828400,PF3D7_0927800,PF3D7_1020900,PF3D7_1034000,PF3D7_1110500,PF3D7_1130500,PF3D7_1…	16.5	1.99	2.32	1.08607e-05	0.0032401	0.00972031
GO:0015031	protein transport	60	16	PF3D7_0216400,PF3D7_0305500,PF3D7_0320700,PF3D7_0528100,PF3D7_0615800,PF3D7_1020900,PF3D7_1034000,PF3D7_1110500,PF3D7_1130500,PF3D7_1221800,PF3D7_1230700,PF3D7_1234600,PF3D7_1321800,PF3D7_1323800,PF3D7_1353600,PF3D7_1452600,	26.7	3.21	4.13	1.91483e-05	0.00428443	0.0171377
GO:0000724	double-strand break repair via homologous recombination	27	10	PF3D7_0317400,PF3D7_0409600,PF3D7_0416300,PF3D7_0527000,PF3D7_0705400,PF3D7_0803400,PF3D7_1123800,PF3D7_1211700,PF3D7_1317100,PF3D7_1429900,	37	4.45	6.62	3.29663e-05	0.00513844	0.0295048
GO:0006511	ubiquitin-dependent protein catabolic process	113	23	PF3D7_0205900,PF3D7_0212900,PF3D7_0303800,PF3D7_0413600,PF3D7_0527200,PF3D7_0619400,PF3D7_0912900,PF3D7_0930400,PF3D7_0931800,PF3D7_1017900,PF3D7_1119400,PF3D7_1123200,PF3D7_1129200,PF3D7_1202600,PF3D7_1306400,PF3D7_1311500,PF3D7_1328100,PF3D7_1356300,PF3D7_1408700,PF3D7_1414000,PF3D7_1418000,PF3D7_1422500,PF3D7_1466300,	20.4	2.45	2.93	3.97062e-05	0.00513844	0.035537
GO:0051603	proteolysis involved in cellular protein catabolic process	138	26	PF3D7_0205900,PF3D7_0212900,PF3D7_0303800,PF3D7_0307400,PF3D7_0404700,PF3D7_0413600,PF3D7_0527200,PF3D7_0619400,PF3D7_0812100,PF3D7_0912900,PF3D7_0930400,PF3D7_0931800,PF3D7_1017900,PF3D7_1119400,PF3D7_1123200,PF3D7_1129200,PF3D7_1202600,PF3D7_1306400,PF3D7_1311500,PF3D7_1328100,PF3D7_1356300,PF3D7_1408700,PF3D7_1414000,PF3D7_1418000,PF3D7_1422500,PF3D7_1466300,	18.8	2.26	2.67	5.13721e-05	0.00513844	0.045978
GO:0044257	cellular protein catabolic process	138	26	PF3D7_0205900,PF3D7_0212900,PF3D7_0303800,PF3D7_0307400,PF3D7_0404700,PF3D7_0413600,PF3D7_0527200,PF3D7_0619400,PF3D7_0812100,PF3D7_0912900,PF3D7_0930400,PF3D7_0931800,PF3D7_1017900,PF3D7_1119400,PF3D7_1123200,PF3D7_1129200,PF3D7_1202600,PF3D7_1306400,PF3D7_1311500,PF3D7_1328100,PF3D7_1356300,PF3D7_1408700,PF3D7_1414000,PF3D7_1418000,PF3D7_1422500,PF3D7_1466300,	18.8	2.26	2.67	5.13721e-05	0.00513844	0.045978
GO:0071103	DNA conformation change	58	15	PF3D7_0317400,PF3D7_0409600,PF3D7_0416300,PF3D7_0509100,PF3D7_0527000,PF3D7_0705400,PF3D7_1105000,PF3D7_1211700,PF3D7_1223300,PF3D7_1224500,PF3D7_1239500,PF3D7_1317100,PF3D7_1408400,PF3D7_1429900,PF3D7_1433300,	25.9	3.11	3.95	5.16715e-05	0.00513844	0.046246
GO:0019941	modification-dependent protein catabolic process	116	23	PF3D7_0205900,PF3D7_0212900,PF3D7_0303800,PF3D7_0413600,PF3D7_0527200,PF3D7_0619400,PF3D7_0912900,PF3D7_0930400,PF3D7_0931800,PF3D7_1017900,PF3D7_1119400,PF3D7_1123200,PF3D7_1129200,PF3D7_1202600,PF3D7_1306400,PF3D7_1311500,PF3D7_1328100,PF3D7_1356300,PF3D7_1408700,PF3D7_1414000,PF3D7_1418000,PF3D7_1422500,PF3D7_1466300,	19.8	2.38	2.83	6.12736e-05	0.00526628	0.0548398
GO:0000725	recombinational repair	29	10	PF3D7_0317400,PF3D7_0409600,PF3D7_0416300,PF3D7_0527000,PF3D7_0705400,PF3D7_0803400,PF3D7_1123800,PF3D7_1211700,PF3D7_1317100,PF3D7_1429900,	34.5	4.14	5.92	6.72303e-05	0.00526628	0.0601711
GO:0000278	mitotic cell cycle	73	17	PF3D7_0303500,PF3D7_0307500,PF3D7_0309200,PF3D7_0316500,PF3D7_0317200,PF3D7_0509100,PF3D7_0527000,PF3D7_0616200,PF3D7_0619400,PF3D7_0628200,PF3D7_0704700,PF3D7_1228300,PF3D7_1317100,PF3D7_1356800,PF3D7_1443600,PF3D7_1446600,PF3D7_1453400,	23.3	2.8	3.45	7.06094e-05	0.00526628	0.0631954
GO:0022402	cell cycle process	81	18	PF3D7_0303500,PF3D7_0309200,PF3D7_0316500,PF3D7_0509100,PF3D7_0527000,PF3D7_0616200,PF3D7_0619400,PF3D7_0628200,PF3D7_0704700,PF3D7_0705400,PF3D7_0803400,PF3D7_1021800,PF3D7_1123800,PF3D7_1211700,PF3D7_1317100,PF3D7_1443600,PF3D7_1446600,PF3D7_1453400,	22.2	2.67	3.25	8.38276e-05	0.00577121	0.0750257
GO:0043632	modification-dependent macromolecule catabolic process	120	23	PF3D7_0205900,PF3D7_0212900,PF3D7_0303800,PF3D7_0413600,PF3D7_0527200,PF3D7_0619400,PF3D7_0912900,PF3D7_0930400,PF3D7_0931800,PF3D7_1017900,PF3D7_1119400,PF3D7_1123200,PF3D7_1129200,PF3D7_1202600,PF3D7_1306400,PF3D7_1311500,PF3D7_1328100,PF3D7_1356300,PF3D7_1408700,PF3D7_1414000,PF3D7_1418000,PF3D7_1422500,PF3D7_1466300,	19.2	2.3	2.71	0.000106114	0.00678372	0.0949721
GO:0006302	double-strand break repair	31	10	PF3D7_0317400,PF3D7_0409600,PF3D7_0416300,PF3D7_0527000,PF3D7_0705400,PF3D7_0803400,PF3D7_1123800,PF3D7_1211700,PF3D7_1317100,PF3D7_1429900,	32.3	3.88	5.36	0.000127894	0.00753897	0.114465
GO:0030163	protein catabolic process	146	26	PF3D7_0205900,PF3D7_0212900,PF3D7_0303800,PF3D7_0307400,PF3D7_0404700,PF3D7_0413600,PF3D7_0527200,PF3D7_0619400,PF3D7_0812100,PF3D7_0912900,PF3D7_0930400,PF3D7_0931800,PF3D7_1017900,PF3D7_1119400,PF3D7_1123200,PF3D7_1129200,PF3D7_1202600,PF3D7_1306400,PF3D7_1311500,PF3D7_1328100,PF3D7_1356300,PF3D7_1408700,PF3D7_1414000,PF3D7_1418000,PF3D7_1422500,PF3D7_1466300,	17.8	2.14	2.48	0.000137272	0.00753897	0.122858
GO:0048193	Golgi vesicle transport	63	15	PF3D7_0214100,PF3D7_0303000,PF3D7_0305500,PF3D7_0405100,PF3D7_0505100,PF3D7_0606700,PF3D7_0815800,PF3D7_0822600,PF3D7_1034000,PF3D7_1130500,PF3D7_1230700,PF3D7_1323800,PF3D7_1332000,PF3D7_1335700,PF3D7_1353600,	23.8	2.86	3.54	0.000143912	0.00753897	0.128801
GO:0032508	DNA duplex unwinding	26	9	PF3D7_0317400,PF3D7_0409600,PF3D7_0416300,PF3D7_0527000,PF3D7_0705400,PF3D7_1211700,PF3D7_1317100,PF3D7_1408400,PF3D7_1429900,	34.6	4.16	5.94	0.000151622	0.00753897	0.135701
GO:0006310	DNA recombination	51	13	PF3D7_0317400,PF3D7_0409600,PF3D7_0416300,PF3D7_0527000,PF3D7_0705400,PF3D7_0725000,PF3D7_0803400,PF3D7_1123800,PF3D7_1211700,PF3D7_1317100,PF3D7_1332100,PF3D7_1427500,PF3D7_1429900,	25.5	3.06	3.86	0.000191632	0.0090269	0.171511
GO:0090114	COPII-coated vesicle budding	5	4	PF3D7_0214100,PF3D7_0405100,PF3D7_0822600,PF3D7_1230700,	80	9.62	44.51	0.000220719	0.00969497	0.197543
GO:0006888	endoplasmic reticulum to Golgi vesicle-mediated transport	39	11	PF3D7_0214100,PF3D7_0303000,PF3D7_0405100,PF3D7_0505100,PF3D7_0606700,PF3D7_0822600,PF3D7_1034000,PF3D7_1130500,PF3D7_1230700,PF3D7_1332000,PF3D7_1353600,	28.2	3.39	4.42	0.00022748	0.00969497	0.203594
GO:0032392	DNA geometric change	28	9	PF3D7_0317400,PF3D7_0409600,PF3D7_0416300,PF3D7_0527000,PF3D7_0705400,PF3D7_1211700,PF3D7_1317100,PF3D7_1408400,PF3D7_1429900,	32.1	3.86	5.32	0.000288361	0.011731	0.258083
GO:0006508	proteolysis	227	34	PF3D7_0205900,PF3D7_0212900,PF3D7_0303800,PF3D7_0307400,PF3D7_0317300,PF3D7_0320700,PF3D7_0404700,PF3D7_0413600,PF3D7_0507200,PF3D7_0527200,PF3D7_0619400,PF3D7_0804400,PF3D7_0812100,PF3D7_0828000,PF3D7_0912900,PF3D7_0930400,PF3D7_0931800,PF3D7_1017900,PF3D7_1119400,PF3D7_1123200,PF3D7_1129200,PF3D7_1202600,PF3D7_1226800,PF3D7_1306400,PF3D7_1311500,PF3D7_1328100,PF3D7_1331300,PF3D7_1356300,PF3D7_1…	15	1.8	2.03	0.000452494	0.0176079	0.404982
GO:0065004	protein-DNA complex assembly	24	8	PF3D7_0527000,PF3D7_0705400,PF3D7_1105000,PF3D7_1211700,PF3D7_1224500,PF3D7_1317100,PF3D7_1433300,PF3D7_1449300,	33.3	4.01	5.6	0.000477951	0.0178236	0.427766
GO:0051301	cell division	30	9	PF3D7_0105800,PF3D7_0307500,PF3D7_0616200,PF3D7_0619400,PF3D7_0923500,PF3D7_1221800,PF3D7_1322200,PF3D7_1406600,PF3D7_1449100,	30	3.61	4.81	0.000514041	0.0184027	0.460067
GO:0006904	vesicle docking involved in exocytosis	6	4	PF3D7_0216400,PF3D7_0502000,PF3D7_0613700,PF3D7_1034000,	66.7	8.01	22.25	0.000618605	0.0190914	0.553652
GO:1902299	pre-replicative complex assembly involved in cell cycle DNA replication	6	4	PF3D7_0527000,PF3D7_0705400,PF3D7_1211700,PF3D7_1317100,	66.7	8.01	22.25	0.000618605	0.0190914	0.553652
GO:0140029	exocytic process	6	4	PF3D7_0216400,PF3D7_0502000,PF3D7_0613700,PF3D7_1034000,	66.7	8.01	22.25	0.000618605	0.0190914	0.553652
GO:0006267	pre-replicative complex assembly involved in nuclear cell cycle DNA replication	6	4	PF3D7_0527000,PF3D7_0705400,PF3D7_1211700,PF3D7_1317100,	66.7	8.01	22.25	0.000618605	0.0190914	0.553652
GO:0000727	double-strand break repair via break-induced replication	10	5	PF3D7_0317400,PF3D7_0527000,PF3D7_0705400,PF3D7_1211700,PF3D7_1317100,	50	6.01	11.14	0.000689427	0.0199044	0.617037
GO:0006900	vesicle budding from membrane	10	5	PF3D7_0214100,PF3D7_0405100,PF3D7_0822600,PF3D7_1230700,PF3D7_1243500,	50	6.01	11.14	0.000689427	0.0199044	0.617037
GO:0048278	vesicle docking	15	6	PF3D7_0216400,PF3D7_0303000,PF3D7_0502000,PF3D7_0613700,PF3D7_1034000,PF3D7_1332000,	40	4.81	7.44	0.000835299	0.0226543	0.747593
GO:0006270	DNA replication initiation	15	6	PF3D7_0416300,PF3D7_0527000,PF3D7_0705300,PF3D7_0705400,PF3D7_1211700,PF3D7_1317100,	40	4.81	7.44	0.000835299	0.0226543	0.747593
GO:0006260	DNA replication	53	12	PF3D7_0111300,PF3D7_0317200,PF3D7_0317400,PF3D7_0409600,PF3D7_0625300,PF3D7_0705300,PF3D7_0705400,PF3D7_0917500,PF3D7_1211700,PF3D7_1317100,PF3D7_1429900,PF3D7_1467500,	22.6	2.72	3.29	0.00107123	0.0270652	0.958751
GO:0006886	intracellular protein transport	166	26	PF3D7_0208100,PF3D7_0214100,PF3D7_0215900,PF3D7_0216400,PF3D7_0305900,PF3D7_0320700,PF3D7_0405100,PF3D7_0502000,PF3D7_0528100,PF3D7_0528400,PF3D7_0606700,PF3D7_0613700,PF3D7_0617100,PF3D7_0619400,PF3D7_0822600,PF3D7_0828400,PF3D7_1020900,PF3D7_1034000,PF3D7_1110500,PF3D7_1136400,PF3D7_1219100,PF3D7_1223200,PF3D7_1239900,PF3D7_1332000,PF3D7_1346400,PF3D7_1432300,	15.7	1.88	2.12	0.00108571	0.0270652	0.971706
GO:0007049	cell cycle	21	7	PF3D7_0105800,PF3D7_0829000,PF3D7_0923500,PF3D7_1143500,PF3D7_1221800,PF3D7_1322200,PF3D7_1449100,	33.3	4.01	5.59	0.00108865	0.0270652	0.974345
GO:0022406	membrane docking	16	6	PF3D7_0216400,PF3D7_0303000,PF3D7_0502000,PF3D7_0613700,PF3D7_1034000,PF3D7_1332000,	37.5	4.51	6.7	0.00124373	0.0278285	1
GO:0007051	spindle organization	16	6	PF3D7_0303500,PF3D7_0309200,PF3D7_0316500,PF3D7_0619400,PF3D7_1443600,PF3D7_1453400,	37.5	4.51	6.7	0.00124373	0.0278285	1
GO:0043254	regulation of protein-containing complex assembly	16	6	PF3D7_0413600,PF3D7_0502000,PF3D7_0932200,PF3D7_1239900,PF3D7_1306400,PF3D7_1311500,	37.5	4.51	6.7	0.00124373	0.0278285	1
GO:0140056	organelle localization by membrane tethering	16	6	PF3D7_0216400,PF3D7_0303000,PF3D7_0502000,PF3D7_0613700,PF3D7_1034000,PF3D7_1332000,	37.5	4.51	6.7	0.00124373	0.0278285	1
GO:0046854	phosphatidylinositol phosphate biosynthetic process	7	4	PF3D7_0419900,PF3D7_0509800,PF3D7_0515300,PF3D7_1316100,	57.1	6.87	14.83	0.00134875	0.0280727	1
GO:0036388	pre-replicative complex assembly	7	4	PF3D7_0527000,PF3D7_0705400,PF3D7_1211700,PF3D7_1317100,	57.1	6.87	14.83	0.00134875	0.0280727	1
GO:0042176	regulation of protein catabolic process	7	4	PF3D7_0205900,PF3D7_0303800,PF3D7_1338100,PF3D7_1466300,	57.1	6.87	14.83	0.00134875	0.0280727	1
GO:0010498	proteasomal protein catabolic process	71	14	PF3D7_0205900,PF3D7_0619400,PF3D7_0812100,PF3D7_0912900,PF3D7_0931800,PF3D7_1017900,PF3D7_1123200,PF3D7_1129200,PF3D7_1202600,PF3D7_1306400,PF3D7_1328100,PF3D7_1356300,PF3D7_1418000,PF3D7_1466300,	19.7	2.37	2.77	0.00178487	0.0360974	1
GO:0045899	positive regulation of RNA polymerase II transcription preinitiation complex assembly	4	3	PF3D7_0413600,PF3D7_1306400,PF3D7_1311500,	75	9.01	33.3	0.00214601	0.0360974	1
GO:0035459	vesicle cargo loading	4	3	PF3D7_0214100,PF3D7_0405100,PF3D7_0822600,	75	9.01	33.3	0.00214601	0.0360974	1
GO:1902531	regulation of intracellular signal transduction	4	3	PF3D7_1230700,PF3D7_1344200,PF3D7_1442900,	75	9.01	33.3	0.00214601	0.0360974	1
GO:2000142	regulation of DNA-templated transcription, initiation	4	3	PF3D7_0413600,PF3D7_1306400,PF3D7_1311500,	75	9.01	33.3	0.00214601	0.0360974	1
GO:0045898	regulation of RNA polymerase II transcription preinitiation complex assembly	4	3	PF3D7_0413600,PF3D7_1306400,PF3D7_1311500,	75	9.01	33.3	0.00214601	0.0360974	1
GO:2000144	positive regulation of DNA-templated transcription, initiation	4	3	PF3D7_0413600,PF3D7_1306400,PF3D7_1311500,	75	9.01	33.3	0.00214601	0.0360974	1
GO:0060260	regulation of transcription initiation from RNA polymerase II promoter	4	3	PF3D7_0413600,PF3D7_1306400,PF3D7_1311500,	75	9.01	33.3	0.00214601	0.0360974	1
GO:0060261	positive regulation of transcription initiation from RNA polymerase II promoter	4	3	PF3D7_0413600,PF3D7_1306400,PF3D7_1311500,	75	9.01	33.3	0.00214601	0.0360974	1
GO:0090110	COPII-coated vesicle cargo loading	4	3	PF3D7_0214100,PF3D7_0405100,PF3D7_0822600,	75	9.01	33.3	0.00214601	0.0360974	1
GO:1901565	organonitrogen compound catabolic process	174	26	PF3D7_0205900,PF3D7_0212900,PF3D7_0303800,PF3D7_0307400,PF3D7_0404700,PF3D7_0413600,PF3D7_0527200,PF3D7_0619400,PF3D7_0812100,PF3D7_0912900,PF3D7_0930400,PF3D7_0931800,PF3D7_1017900,PF3D7_1119400,PF3D7_1123200,PF3D7_1129200,PF3D7_1202600,PF3D7_1306400,PF3D7_1311500,PF3D7_1328100,PF3D7_1356300,PF3D7_1408700,PF3D7_1414000,PF3D7_1418000,PF3D7_1422500,PF3D7_1466300,	14.9	1.8	2	0.00217794	0.0360974	1
GO:0032507	maintenance of protein location in cell	8	4	PF3D7_0321900,PF3D7_0932200,PF3D7_1346400,PF3D7_1353600,	50	6.01	11.12	0.00252109	0.0402924	1
GO:0045185	maintenance of protein location	8	4	PF3D7_0321900,PF3D7_0932200,PF3D7_1346400,PF3D7_1353600,	50	6.01	11.12	0.00252109	0.0402924	1
GO:0046488	phosphatidylinositol metabolic process	32	8	PF3D7_0419900,PF3D7_0509800,PF3D7_0515300,PF3D7_0618900,PF3D7_0705500,PF3D7_1214100,PF3D7_1315600,PF3D7_1316100,	25	3	3.73	0.00378251	0.0593921	1
GO:0043161	proteasome-mediated ubiquitin-dependent protein catabolic process	69	13	PF3D7_0205900,PF3D7_0619400,PF3D7_0912900,PF3D7_0931800,PF3D7_1017900,PF3D7_1123200,PF3D7_1129200,PF3D7_1202600,PF3D7_1306400,PF3D7_1328100,PF3D7_1356300,PF3D7_1418000,PF3D7_1466300,	18.8	2.26	2.61	0.00391472	0.0604082	1
GO:0042325	regulation of phosphorylation	14	5	PF3D7_0416200,PF3D7_0704700,PF3D7_1020900,PF3D7_1121900,PF3D7_1223100,	35.7	4.29	6.19	0.00413885	0.0612362	1
GO:0033260	nuclear DNA replication	9	4	PF3D7_0527000,PF3D7_0705400,PF3D7_1211700,PF3D7_1317100,	44.4	5.34	8.89	0.00424206	0.0612362	1
GO:0051651	maintenance of location in cell	9	4	PF3D7_0321900,PF3D7_0932200,PF3D7_1346400,PF3D7_1353600,	44.4	5.34	8.89	0.00424206	0.0612362	1
GO:0044786	cell cycle DNA replication	9	4	PF3D7_0527000,PF3D7_0705400,PF3D7_1211700,PF3D7_1317100,	44.4	5.34	8.89	0.00424206	0.0612362	1
GO:0071824	protein-DNA complex subunit organization	33	8	PF3D7_0527000,PF3D7_0705400,PF3D7_1105000,PF3D7_1211700,PF3D7_1224500,PF3D7_1317100,PF3D7_1433300,PF3D7_1449300,	24.2	2.91	3.58	0.00463874	0.0658996	1
GO:0048015	phosphatidylinositol-mediated signaling	5	3	PF3D7_0419900,PF3D7_0509800,PF3D7_0515300,	60	7.21	16.65	0.00503396	0.0672447	1
GO:0048017	inositol lipid-mediated signaling	5	3	PF3D7_0419900,PF3D7_0509800,PF3D7_0515300,	60	7.21	16.65	0.00503396	0.0672447	1
GO:0051418	microtubule nucleation by microtubule organizing center	5	3	PF3D7_0303500,PF3D7_1443600,PF3D7_1453400,	60	7.21	16.65	0.00503396	0.0672447	1
GO:0051415	microtubule nucleation by interphase microtubule organizing center	5	3	PF3D7_0303500,PF3D7_1443600,PF3D7_1453400,	60	7.21	16.65	0.00503396	0.0672447	1
GO:0045017	glycerolipid biosynthetic process	41	9	PF3D7_0322300,PF3D7_0419900,PF3D7_0509800,PF3D7_0515300,PF3D7_0618900,PF3D7_1214100,PF3D7_1315600,PF3D7_1316100,PF3D7_1444300,	22	2.64	3.15	0.00553943	0.0729086	1
GO:0006281	DNA repair	115	18	PF3D7_0317400,PF3D7_0409600,PF3D7_0416300,PF3D7_0416400,PF3D7_0527000,PF3D7_0619100,PF3D7_0705400,PF3D7_0725000,PF3D7_0726400,PF3D7_0803400,PF3D7_0812100,PF3D7_1123800,PF3D7_1211700,PF3D7_1317100,PF3D7_1328200,PF3D7_1332100,PF3D7_1427500,PF3D7_1429900,	15.7	1.88	2.09	0.00620274	0.0782385	1
GO:0031122	cytoplasmic microtubule organization	10	4	PF3D7_0303500,PF3D7_1145300,PF3D7_1443600,PF3D7_1453400,	40	4.81	7.41	0.00661049	0.0782385	1
GO:0006887	exocytosis	10	4	PF3D7_0216400,PF3D7_0502000,PF3D7_0613700,PF3D7_1034000,	40	4.81	7.41	0.00661049	0.0782385	1
GO:0051235	maintenance of location	10	4	PF3D7_0321900,PF3D7_0932200,PF3D7_1346400,PF3D7_1353600,	40	4.81	7.41	0.00661049	0.0782385	1
GO:0006661	phosphatidylinositol biosynthetic process	28	7	PF3D7_0419900,PF3D7_0509800,PF3D7_0515300,PF3D7_0618900,PF3D7_1214100,PF3D7_1315600,PF3D7_1316100,	25	3	3.72	0.00666069	0.0782385	1
GO:0007080	mitotic metaphase plate congression	2	2	PF3D7_0316500,PF3D7_0616200,	100	12.02	inf	0.00690597	0.0782385	1
GO:0050000	chromosome localization	2	2	PF3D7_0316500,PF3D7_0616200,	100	12.02	inf	0.00690597	0.0782385	1
GO:0008608	attachment of spindle microtubules to kinetochore	2	2	PF3D7_0316500,PF3D7_0616200,	100	12.02	inf	0.00690597	0.0782385	1
GO:0051310	metaphase plate congression	2	2	PF3D7_0316500,PF3D7_0616200,	100	12.02	inf	0.00690597	0.0782385	1
GO:0051303	establishment of chromosome localization	2	2	PF3D7_0316500,PF3D7_0616200,	100	12.02	inf	0.00690597	0.0782385	1
GO:0051315	attachment of mitotic spindle microtubules to kinetochore	2	2	PF3D7_0316500,PF3D7_0616200,	100	12.02	inf	0.00690597	0.0782385	1
GO:0016050	vesicle organization	29	7	PF3D7_0214100,PF3D7_0405100,PF3D7_0502000,PF3D7_0822600,PF3D7_1230700,PF3D7_1243500,PF3D7_1332000,	24.1	2.9	3.55	0.00816725	0.0903201	1
GO:0046486	glycerolipid metabolic process	51	10	PF3D7_0322300,PF3D7_0419900,PF3D7_0509800,PF3D7_0515300,PF3D7_0618900,PF3D7_0705500,PF3D7_1214100,PF3D7_1315600,PF3D7_1316100,PF3D7_1444300,	19.6	2.36	2.73	0.00817422	0.0903201	1
GO:0007020	microtubule nucleation	6	3	PF3D7_0303500,PF3D7_1443600,PF3D7_1453400,	50	6.01	11.09	0.00944931	0.0999382	1
GO:0043647	inositol phosphate metabolic process	6	3	PF3D7_0705500,PF3D7_1008000,PF3D7_1316100,	50	6.01	11.09	0.00944931	0.0999382	1
GO:0046785	microtubule polymerization	6	3	PF3D7_0303500,PF3D7_1443600,PF3D7_1453400,	50	6.01	11.09	0.00944931	0.0999382	1
GO:0006268	DNA unwinding involved in DNA replication	11	4	PF3D7_0409600,PF3D7_0705400,PF3D7_1317100,PF3D7_1429900,	36.4	4.37	6.35	0.00971466	0.0999382	1
GO:0043549	regulation of kinase activity	11	4	PF3D7_0416200,PF3D7_0704700,PF3D7_1020900,PF3D7_1121900,	36.4	4.37	6.35	0.00971466	0.0999382	1
GO:0001932	regulation of protein phosphorylation	11	4	PF3D7_0416200,PF3D7_0704700,PF3D7_1121900,PF3D7_1223100,	36.4	4.37	6.35	0.00971466	0.0999382	1
GO:0051640	organelle localization	38	8	PF3D7_0216400,PF3D7_0303000,PF3D7_0316500,PF3D7_0502000,PF3D7_0613700,PF3D7_0616200,PF3D7_1034000,PF3D7_1332000,	21.1	2.53	2.98	0.0113254	0.115185	1
GO:0046474	glycerophospholipid biosynthetic process	39	8	PF3D7_0419900,PF3D7_0509800,PF3D7_0515300,PF3D7_0618900,PF3D7_1214100,PF3D7_1315600,PF3D7_1316100,PF3D7_1444300,	20.5	2.47	2.88	0.0132449	0.133193	1
GO:0016573	histone acetylation	18	5	PF3D7_0416400,PF3D7_0627800,PF3D7_0704400,PF3D7_1008100,PF3D7_1224500,	27.8	3.34	4.28	0.0134198	0.133452	1
GO:0006650	glycerophospholipid metabolic process	47	9	PF3D7_0419900,PF3D7_0509800,PF3D7_0515300,PF3D7_0618900,PF3D7_0705500,PF3D7_1214100,PF3D7_1315600,PF3D7_1316100,PF3D7_1444300,	19.1	2.3	2.65	0.0138237	0.135958	1
GO:0051258	protein polymerization	7	3	PF3D7_0303500,PF3D7_1443600,PF3D7_1453400,	42.9	5.15	8.32	0.0155247	0.146259	1
GO:0051225	spindle assembly	7	3	PF3D7_0303500,PF3D7_1443600,PF3D7_1453400,	42.9	5.15	8.32	0.0155247	0.146259	1
GO:0031109	microtubule polymerization or depolymerization	7	3	PF3D7_0303500,PF3D7_1443600,PF3D7_1453400,	42.9	5.15	8.32	0.0155247	0.146259	1
GO:0031334	positive regulation of protein-containing complex assembly	7	3	PF3D7_0413600,PF3D7_1306400,PF3D7_1311500,	42.9	5.15	8.32	0.0155247	0.146259	1
GO:0000226	microtubule cytoskeleton organization	48	9	PF3D7_0303500,PF3D7_0309200,PF3D7_0316500,PF3D7_0619400,PF3D7_1145300,PF3D7_1443600,PF3D7_1446600,PF3D7_1449100,PF3D7_1453400,	18.8	2.25	2.58	0.0158054	0.147352	1
GO:0018394	peptidyl-lysine acetylation	19	5	PF3D7_0416400,PF3D7_0627800,PF3D7_0704400,PF3D7_1008100,PF3D7_1224500,	26.3	3.16	3.97	0.0169988	0.153676	1
GO:0006475	internal protein amino acid acetylation	19	5	PF3D7_0416400,PF3D7_0627800,PF3D7_0704400,PF3D7_1008100,PF3D7_1224500,	26.3	3.16	3.97	0.0169988	0.153676	1
GO:0018393	internal peptidyl-lysine acetylation	19	5	PF3D7_0416400,PF3D7_0627800,PF3D7_0704400,PF3D7_1008100,PF3D7_1224500,	26.3	3.16	3.97	0.0169988	0.153676	1
GO:0080182	histone H3-K4 trimethylation	3	2	PF3D7_1008100,PF3D7_1243800,	66.7	8.01	22.14	0.019574	0.168449	1
GO:0006895	Golgi to endosome transport	3	2	PF3D7_0305500,PF3D7_0815800,	66.7	8.01	22.14	0.019574	0.168449	1
GO:0035542	regulation of SNARE complex assembly	3	2	PF3D7_0502000,PF3D7_1239900,	66.7	8.01	22.14	0.019574	0.168449	1
GO:0032502	developmental process	3	2	PF3D7_0813200,PF3D7_0927000,	66.7	8.01	22.14	0.019574	0.168449	1
GO:0030242	autophagy of peroxisome	3	2	PF3D7_0505100,PF3D7_0515300,	66.7	8.01	22.14	0.019574	0.168449	1
GO:0051174	regulation of phosphorus metabolic process	20	5	PF3D7_0416200,PF3D7_0704700,PF3D7_1020900,PF3D7_1121900,PF3D7_1223100,	25	3	3.71	0.0211582	0.178647	1
GO:0019220	regulation of phosphate metabolic process	20	5	PF3D7_0416200,PF3D7_0704700,PF3D7_1020900,PF3D7_1121900,PF3D7_1223100,	25	3	3.71	0.0211582	0.178647	1
GO:0006261	DNA-dependent DNA replication	51	9	PF3D7_0409600,PF3D7_0416300,PF3D7_0527000,PF3D7_0625300,PF3D7_0705300,PF3D7_0705400,PF3D7_1211700,PF3D7_1317100,PF3D7_1429900,	17.6	2.12	2.39	0.0229984	0.188086	1
GO:0009966	regulation of signal transduction	8	3	PF3D7_1230700,PF3D7_1344200,PF3D7_1442900,	37.5	4.51	6.65	0.0233269	0.188086	1
GO:0010646	regulation of cell communication	8	3	PF3D7_1230700,PF3D7_1344200,PF3D7_1442900,	37.5	4.51	6.65	0.0233269	0.188086	1
GO:0006515	protein quality control for misfolded or incompletely synthesized proteins	8	3	PF3D7_0307400,PF3D7_0619400,PF3D7_1418000,	37.5	4.51	6.65	0.0233269	0.188086	1
GO:0045859	regulation of protein kinase activity	8	3	PF3D7_0416200,PF3D7_0704700,PF3D7_1121900,	37.5	4.51	6.65	0.0233269	0.188086	1
GO:0051338	regulation of transferase activity	14	4	PF3D7_0416200,PF3D7_0704700,PF3D7_1020900,PF3D7_1121900,	28.6	3.43	4.44	0.0241332	0.191143	1
GO:0045944	positive regulation of transcription by RNA polymerase II	14	4	PF3D7_0413600,PF3D7_0611400,PF3D7_1306400,PF3D7_1311500,	28.6	3.43	4.44	0.0241332	0.191143	1
GO:1903047	mitotic cell cycle process	52	9	PF3D7_0309200,PF3D7_0316500,PF3D7_0509100,PF3D7_0527000,PF3D7_0616200,PF3D7_0619400,PF3D7_0628200,PF3D7_0704700,PF3D7_1317100,	17.3	2.08	2.34	0.0258461	0.201791	1
GO:0031399	regulation of protein modification process	21	5	PF3D7_0416200,PF3D7_0704700,PF3D7_1014600,PF3D7_1121900,PF3D7_1223100,	23.8	2.86	3.47	0.0259285	0.201791	1
GO:0043543	protein acylation	37	7	PF3D7_0215900,PF3D7_0416400,PF3D7_0528400,PF3D7_0627800,PF3D7_0704400,PF3D7_1008100,PF3D7_1224500,	18.9	2.27	2.6	0.0303287	0.233634	1
GO:0006271	DNA strand elongation involved in DNA replication	15	4	PF3D7_0527000,PF3D7_0705400,PF3D7_1211700,PF3D7_1317100,	26.7	3.21	4.04	0.0308032	0.233634	1
GO:0022616	DNA strand elongation	15	4	PF3D7_0527000,PF3D7_0705400,PF3D7_1211700,PF3D7_1317100,	26.7	3.21	4.04	0.0308032	0.233634	1
GO:0016197	endosomal transport	22	5	PF3D7_0619000,PF3D7_0727000,PF3D7_1110500,PF3D7_1239900,PF3D7_1243500,	22.7	2.73	3.27	0.0313349	0.23567	1
GO:0023051	regulation of signaling	9	3	PF3D7_1230700,PF3D7_1344200,PF3D7_1442900,	33.3	4.01	5.54	0.0328694	0.245151	1
GO:0018205	peptidyl-lysine modification	46	8	PF3D7_0416400,PF3D7_0627800,PF3D7_0704400,PF3D7_0923600,PF3D7_1008100,PF3D7_1224500,PF3D7_1243800,PF3D7_1350400,	17.4	2.09	2.35	0.0337929	0.249956	1
GO:0051321	meiotic cell cycle	30	6	PF3D7_0303500,PF3D7_0316500,PF3D7_0409600,PF3D7_0803400,PF3D7_1443600,PF3D7_1453400,	20	2.4	2.78	0.0341602	0.250601	1
GO:1902975	mitotic DNA replication initiation	4	2	PF3D7_0527000,PF3D7_1317100,	50	6.01	11.07	0.037002	0.250885	1
GO:1902292	cell cycle DNA replication initiation	4	2	PF3D7_0527000,PF3D7_1317100,	50	6.01	11.07	0.037002	0.250885	1
GO:0072595	maintenance of protein localization in organelle	4	2	PF3D7_0321900,PF3D7_1353600,	50	6.01	11.07	0.037002	0.250885	1
GO:1902315	nuclear cell cycle DNA replication initiation	4	2	PF3D7_0527000,PF3D7_1317100,	50	6.01	11.07	0.037002	0.250885	1
GO:0045910	negative regulation of DNA recombination	4	2	PF3D7_1408400,PF3D7_1427500,	50	6.01	11.07	0.037002	0.250885	1
GO:0018023	peptidyl-lysine trimethylation	4	2	PF3D7_1008100,PF3D7_1243800,	50	6.01	11.07	0.037002	0.250885	1
GO:0032465	regulation of cytokinesis	4	2	PF3D7_0309200,PF3D7_1356800,	50	6.01	11.07	0.037002	0.250885	1
GO:0032958	inositol phosphate biosynthetic process	4	2	PF3D7_1008000,PF3D7_1316100,	50	6.01	11.07	0.037002	0.250885	1
GO:0035437	maintenance of protein localization in endoplasmic reticulum	4	2	PF3D7_0321900,PF3D7_1353600,	50	6.01	11.07	0.037002	0.250885	1
GO:0032780	negative regulation of ATP-dependent activity	4	2	PF3D7_0314000,PF3D7_0927000,	50	6.01	11.07	0.037002	0.250885	1
GO:0006892	post-Golgi vesicle-mediated transport	16	4	PF3D7_0303000,PF3D7_0305500,PF3D7_0815800,PF3D7_1323800,	25	3	3.7	0.0384518	0.251199	1
GO:0007033	vacuole organization	16	4	PF3D7_0502000,PF3D7_0505100,PF3D7_0515300,PF3D7_1239900,	25	3	3.7	0.0384518	0.251199	1
GO:0009657	plastid organization	16	4	PF3D7_0307400,PF3D7_1203300,PF3D7_1406600,PF3D7_1408700,	25	3	3.7	0.0384518	0.251199	1
GO:0016482	cytosolic transport	16	4	PF3D7_0305500,PF3D7_0727000,PF3D7_0815800,PF3D7_1110500,	25	3	3.7	0.0384518	0.251199	1
GO:0006891	intra-Golgi vesicle-mediated transport	16	4	PF3D7_0303000,PF3D7_0606700,PF3D7_1130500,PF3D7_1335700,	25	3	3.7	0.0384518	0.251199	1
GO:0006465	signal peptide processing	10	3	PF3D7_0320700,PF3D7_0828000,PF3D7_1331300,	30	3.61	4.75	0.0441232	0.281614	1
GO:0006334	nucleosome assembly	10	3	PF3D7_1105000,PF3D7_1224500,PF3D7_1433300,	30	3.61	4.75	0.0441232	0.281614	1
GO:0006473	protein acetylation	24	5	PF3D7_0416400,PF3D7_0627800,PF3D7_0704400,PF3D7_1008100,PF3D7_1224500,	20.8	2.5	2.92	0.0441301	0.281614	1
GO:0006325	chromatin organization	40	7	PF3D7_0416400,PF3D7_0624600,PF3D7_0627800,PF3D7_1014600,PF3D7_1105000,PF3D7_1224500,PF3D7_1433300,	17.5	2.1	2.36	0.044366	0.281614	1
